# Supplementary material for: Commensal gut bacteria employ de-chelatase HmuS to harvest iron from heme
Source: EMBO J. 2025 Sep 12;44(21):6226–52. doi: 10.1038/s44318-025-00563-5 (PMC12583661; doi:10.1038/s44318-025-00563-5)
Supplement: Supplementary file 3 — Dataset EV1 [file 44318_2025_563_MOESM3_ESM.xlsx]

## Sheet: Proteomics SDS-PAGE bands
Analysis of relative amounts of proteins in excised bands measured via MS and quantified by iBAQ method (Arkansas IDEA Lab for proteomics)
					Quantitative Value (Normalized iBAQ)	Quantitative Value (Normalized iBAQ)	Quantitative Value (Normalized iBAQ)			Relative iBAQ (riBAQ)	Relative iBAQ (riBAQ)	Relative iBAQ (riBAQ)
										(normalized iBAQ/total intensity for sample) x 100%)
#	Identified Proteins (228)	Accession Number	Alternate ID	Molecular Weight	45 kDa band	158 kDa band	60 kDa band			45 kDa band	158 kDa band	60 kDa band
1	2,3,4,5-tetrahydropyridine-2,6-dicarboxylate N-succinyltransferase OS=Escherichia coli (strain K12) OX=83333 GN=dapD PE=1 SV=1	P0A9D8	dapD	30 kDa	-1	-1	162520			-5.345e-08	-5.34503e-08	0.00868669
2	2,3-bisphosphoglycerate-dependent phosphoglycerate mutase OS=Escherichia coli (strain K12) OX=83333 GN=gpmA PE=1 SV=2	P62707	gpmA	29 kDa	8085.1	-1	92929			0.000432149	-5.34503e-08	0.00496705
3	3-isopropylmalate dehydrogenase OS=Escherichia coli (strain K12) OX=83333 GN=leuB PE=1 SV=3	P30125	leuB	40 kDa	4749400	-1	-1			0.253856	-5.34503e-08	-5.345e-08
4	3-oxoacyl-[acyl-carrier-protein] synthase 1 OS=Escherichia coli (strain K12) OX=83333 GN=fabB PE=1 SV=1	P0A953	fabB	43 kDa	178120000	2539900	839810			9.52052	0.135758	0.0448878
5	3-oxoacyl-[acyl-carrier-protein] synthase 2 OS=Escherichia coli (strain K12) OX=83333 GN=fabF PE=1 SV=2	P0AAI5	fabF	43 kDa	110620000	1605600	693350			5.91264	0.0858198	0.0370595
6	4-aminobutyrate aminotransferase GabT OS=Escherichia coli (strain K12) OX=83333 GN=gabT PE=1 SV=1	P22256	gabT	46 kDa	1676400	662800	-1			0.0896036	0.0354269	-5.345e-08
7	4-hydroxy-3-methylbut-2-en-1-yl diphosphate synthase (flavodoxin) OS=Escherichia coli (strain K12) OX=83333 GN=ispG PE=1 SV=1	P62620	ispG	41 kDa	84526	199200	-1			0.00451792	0.0106473	-5.345e-08
8	6-phosphogluconate dehydrogenase, decarboxylating OS=Escherichia coli (strain K12) OX=83333 GN=gnd PE=1 SV=2	P00350	gnd	51 kDa	278980	-1	-1			0.0149115	-5.34503e-08	-5.345e-08
9	Acetate kinase OS=Escherichia coli (strain K12) OX=83333 GN=ackA PE=1 SV=1	P0A6A3	ackA	43 kDa	89972	1550900	109970			0.00480901	0.0828961	0.00587789
10	Acetylornithine/succinyldiaminopimelate aminotransferase OS=Escherichia coli (strain K12) OX=83333 GN=argD PE=1 SV=4	P18335	argD	44 kDa	473480	215740	-1			0.0253075	0.0115314	-5.345e-08
11	Aconitate hydratase A OS=Escherichia coli (strain K12) OX=83333 GN=acnA PE=1 SV=3	P25516	acnA	98 kDa	0	5959800	-1			0	0.318553	-5.345e-08
12	Aconitate hydratase B OS=Escherichia coli (strain K12) OX=83333 GN=acnB PE=1 SV=3	P36683	acnB	94 kDa	11983	8727900	25032			0.000640492	0.466509	0.00133796
13	Adenylosuccinate lyase OS=Escherichia coli (strain K12) OX=83333 GN=purB PE=1 SV=1	P0AB89	purB	52 kDa	12732	361570	-1			0.000680526	0.019326	-5.345e-08
14	Adenylosuccinate synthetase OS=Escherichia coli (strain K12) OX=83333 GN=purA PE=1 SV=2	P0A7D4	purA	47 kDa	806240	1029400	55989			0.0430935	0.0550217	0.00299261
15	Aerobic glycerol-3-phosphate dehydrogenase OS=Escherichia coli (strain K12) OX=83333 GN=glpD PE=1 SV=3	P13035	glpD	57 kDa	-1	374730	-1			-5.345e-08	0.0200294	-5.345e-08
16	Alanine--tRNA ligase OS=Escherichia coli (strain K12) OX=83333 GN=alaS PE=1 SV=2	P00957	alaS	96 kDa	0	1013200	82375			0	0.0541558	0.00440294
17	Alkyl hydroperoxide reductase C OS=Escherichia coli (strain K12) OX=83333 GN=ahpC PE=1 SV=2	P0AE08	ahpC	21 kDa	127610	4420700	351900			0.00682076	0.236288	0.018809
18	Alkyl hydroperoxide reductase subunit F OS=Escherichia coli (strain K12) OX=83333 GN=ahpF PE=1 SV=2	P35340	ahpF	56 kDa	-1	-1	5596000			-5.345e-08	-5.34503e-08	0.299106
19	Aminopeptidase N OS=Escherichia coli (strain K12) OX=83333 GN=pepN PE=1 SV=2	P04825	pepN	99 kDa	79299	-1	-1			0.00423853	-5.34503e-08	-5.345e-08
20	Anaerobic glycerol-3-phosphate dehydrogenase subunit A OS=Escherichia coli (strain K12) OX=83333 GN=glpA PE=1 SV=1	P0A9C0	glpA	59 kDa	-1	-1	305510			-5.345e-08	-5.34503e-08	0.0163295
21	Asparagine--tRNA ligase OS=Escherichia coli (strain K12) OX=83333 GN=asnS PE=1 SV=2	P0A8M0	asnS	53 kDa	2282700	-1	0			0.12201	-5.34503e-08	0
22	Aspartate aminotransferase OS=Escherichia coli (strain K12) OX=83333 GN=aspC PE=1 SV=1	P00509	aspC	44 kDa	-1	2253900	59383			-5.345e-08	0.120472	0.00317402
23	Aspartate--tRNA ligase OS=Escherichia coli (strain K12) OX=83333 GN=aspS PE=1 SV=1	P21889	aspS	66 kDa	-1	1485100	-1			-5.345e-08	0.079379	-5.345e-08
24	Aspartate-semialdehyde dehydrogenase OS=Escherichia coli (strain K12) OX=83333 GN=asd PE=1 SV=1	P0A9Q9	asd	40 kDa	28397	-1	-1			0.00151782	-5.34503e-08	-5.345e-08
25	ATP synthase subunit alpha OS=Escherichia coli (strain K12) OX=83333 GN=atpA PE=1 SV=1	P0ABB0	atpA	55 kDa	44217	2012700	739310			0.0023634	0.107579	0.0395161
26	ATP synthase subunit beta OS=Escherichia coli (strain K12) OX=83333 GN=atpD PE=1 SV=2	P0ABB4	atpD	50 kDa	343170	14338000	-1			0.0183424	0.76637	-5.345e-08
27	ATP-binding protein Uup OS=Escherichia coli (strain K12) OX=83333 GN=uup PE=1 SV=2	P43672	uup	72 kDa	58058	0	-1			0.0031032	0	-5.345e-08
28	ATP-dependent Clp protease ATP-binding subunit ClpX OS=Escherichia coli (strain K12) OX=83333 GN=clpX PE=1 SV=2	P0A6H1	clpX	46 kDa	2543700	827890	-1			0.135961	0.044251	-5.345e-08
29	ATP-dependent protease ATPase subunit HslU OS=Escherichia coli (strain K12) OX=83333 GN=hslU PE=1 SV=1	P0A6H5	hslU	50 kDa	295210	185510	75790			0.015779	0.00991556	0.00405097
30	ATP-dependent zinc metalloprotease FtsH OS=Escherichia coli (strain K12) OX=83333 GN=ftsH PE=1 SV=1	P0AAI3	ftsH	71 kDa	-1	-1	4347400			-5.345e-08	-5.34503e-08	0.232368
31	Beta sliding clamp OS=Escherichia coli (strain K12) OX=83333 GN=dnaN PE=1 SV=1	P0A988	dnaN	41 kDa	396870	-1	-1			0.0212127	-5.34503e-08	-5.345e-08
32	Beta-galactosidase OS=Escherichia coli (strain K12) OX=83333 GN=lacZ PE=1 SV=2	P00722	lacZ	116 kDa	173530	-1	-1			0.00927518	-5.34503e-08	-5.345e-08
33	Bifunctional aldehyde-alcohol dehydrogenase AdhE OS=Escherichia coli (strain K12) OX=83333 GN=adhE PE=1 SV=2	P0A9Q7	adhE	96 kDa	-1	39135	5532100			-5.345e-08	0.00209178	0.295691
34	Bifunctional aspartokinase/homoserine dehydrogenase 1 OS=Escherichia coli (strain K12) OX=83333 GN=thrA PE=1 SV=2	P00561	thrA	89 kDa	19717	-1	-1			0.00105387	-5.34503e-08	-5.345e-08
35	Bifunctional aspartokinase/homoserine dehydrogenase 2 OS=Escherichia coli (strain K12) OX=83333 GN=metL PE=1 SV=3	P00562	metL	89 kDa	-1	300830	-1			-5.345e-08	0.0160795	-5.345e-08
36	Bifunctional polymyxin resistance protein ArnA OS=Escherichia coli (strain K12) OX=83333 GN=arnA PE=1 SV=1	P77398	arnA	74 kDa	23720	1509200	-1			0.00126783	0.0806672	-5.345e-08
37	Blue light- and temperature-regulated antirepressor BluF OS=Escherichia coli (strain K12) OX=83333 GN=bluF PE=1 SV=1	P75990	bluF	45 kDa	1285900	-1	-1			0.0687314	-5.34503e-08	-5.345e-08
38	Carbamoyl-phosphate synthase large chain OS=Escherichia coli (strain K12) OX=83333 GN=carB PE=1 SV=2	P00968	carB	118 kDa	0	3308500	-1			0	0.17684	-5.345e-08
39	Carbamoyl-phosphate synthase small chain OS=Escherichia coli (strain K12) OX=83333 GN=carA PE=1 SV=1	P0A6F1	carA	41 kDa	110940	-1	-1			0.00592975	-5.34503e-08	-5.345e-08
40	Catalase-peroxidase OS=Escherichia coli (strain K12) OX=83333 GN=katG PE=1 SV=2	P13029	katG	80 kDa	8929	-1	-1			0.000477255	-5.34503e-08	-5.345e-08
41	Cell division protein FtsA OS=Escherichia coli (strain K12) OX=83333 GN=ftsA PE=1 SV=1	P0ABH0	ftsA	45 kDa	15880	-1	-1			0.000848786	-5.34503e-08	-5.345e-08
42	Cell division protein ZipA OS=Escherichia coli (strain K12) OX=83333 GN=zipA PE=1 SV=3	P77173	zipA	36 kDa	385550	-1	-1			0.0206077	-5.34503e-08	-5.345e-08
43	Cell shape-determining protein MreB OS=Escherichia coli (strain K12) OX=83333 GN=mreB PE=1 SV=1	P0A9X4	mreB	37 kDa	185120	801090	-1			0.00989467	0.0428185	-5.345e-08
44	Chaperone protein ClpB OS=Escherichia coli (strain K12) OX=83333 GN=clpB PE=1 SV=1	P63284	clpB	96 kDa	-1	1986700	584050			-5.345e-08	0.10619	0.0312175
45	Chaperone protein DnaK OS=Escherichia coli (strain K12) OX=83333 GN=dnaK PE=1 SV=2	P0A6Y8	dnaK	69 kDa	1395100	2319600	-1			0.0745681	0.123983	-5.345e-08
46	Chaperone protein HtpG OS=Escherichia coli (strain K12) OX=83333 GN=htpG PE=1 SV=1	P0A6Z3	htpG	71 kDa	686470	0	-1			0.0366918	0	-5.345e-08
47	Chaperonin GroEL OS=Escherichia coli (strain K12) OX=83333 GN=groEL PE=1 SV=2	P0A6F5	groEL	57 kDa	40237	2667100	74909000			0.00215067	0.142557	4.00388
48	Chromosomal replication initiator protein DnaA OS=Escherichia coli (strain K12) OX=83333 GN=dnaA PE=1 SV=2	P03004	dnaA	53 kDa	28364	-1	-1			0.00151606	-5.34503e-08	-5.345e-08
49	Citrate synthase OS=Escherichia coli (strain K12) OX=83333 GN=gltA PE=1 SV=1	P0ABH7	gltA	48 kDa	1386900	1288000	33899			0.0741298	0.068844	0.0018119
50	CON__P00761	CON__P00761		?	-1	-1	-1			-5.345e-08	-5.34503e-08	-5.345e-08
51	CON__P01966	CON__P01966		?	-1	-1	-1			-5.345e-08	-5.34503e-08	-5.345e-08
52	Cluster of CON__P02533	CON__P02533 [3]		?	-1	-1	-1			-5.345e-08	-5.34503e-08	-5.345e-08
53	CON__P02768-1	CON__P02768-1		?	-1	-1	-1			-5.345e-08	-5.34503e-08	-5.345e-08
54	CON__P02769	CON__P02769		?	-1	-1	-1			-5.345e-08	-5.34503e-08	-5.345e-08
55	Cluster of CON__P04264	CON__P04264 [2]		?	-1	-1	-1			-5.345e-08	-5.34503e-08	-5.345e-08
56	CON__P13645	CON__P13645		?	-1	-1	-1			-5.345e-08	-5.34503e-08	-5.345e-08
57	Cluster of CON__P13647	CON__P13647 [5]		?	-1	-1	-1			-5.345e-08	-5.34503e-08	-5.345e-08
58	CON__P15497	CON__P15497		?	-1	-1	-1			-5.345e-08	-5.34503e-08	-5.345e-08
59	CON__P17690	CON__P17690		?	-1	-1	-1			-5.345e-08	-5.34503e-08	-5.345e-08
60	CON__P19013	CON__P19013		?	-1	-1	-1			-5.345e-08	-5.34503e-08	-5.345e-08
61	CON__P35527	CON__P35527		?	-1	-1	-1			-5.345e-08	-5.34503e-08	-5.345e-08
62	CON__P35908v2	CON__P35908v2		?	-1	-1	-1			-5.345e-08	-5.34503e-08	-5.345e-08
63	CON__Q2UVX4	CON__Q2UVX4		?	-1	-1	-1			-5.345e-08	-5.34503e-08	-5.345e-08
64	CON__Q5D862	CON__Q5D862		?	-1	-1	-1			-5.345e-08	-5.34503e-08	-5.345e-08
65	CON__Q7RTT2	CON__Q7RTT2 (+1)		?	-1	-1	-1			-5.345e-08	-5.34503e-08	-5.345e-08
66	Cluster of CON__Q7Z3Y8	CON__Q7Z3Y8 [2]		?	-1	-1	-1			-5.345e-08	-5.34503e-08	-5.345e-08
67	Cluster of CON__Q9R0H5	CON__Q9R0H5 [2]		?	-1	-1	-1			-5.345e-08	-5.34503e-08	-5.345e-08
68	CON__Q86YZ3	CON__Q86YZ3		?	-1	-1	-1			-5.345e-08	-5.34503e-08	-5.345e-08
69	CTP synthase OS=Escherichia coli (strain K12) OX=83333 GN=pyrG PE=1 SV=2	P0A7E5	pyrG	60 kDa	-1	90131	1770300			-5.345e-08	0.00481753	0.0946225
70	Cysteine desulfurase IscS OS=Escherichia coli (strain K12) OX=83333 GN=iscS PE=1 SV=1	P0A6B7	iscS	45 kDa	677990	49640	-1			0.0362386	0.00265327	-5.345e-08
71	Cysteine synthase A OS=Escherichia coli (strain K12) OX=83333 GN=cysK PE=1 SV=2	P0ABK5	cysK	34 kDa	51037	132950	520320			0.00272793	0.00710622	0.0278111
72	Cysteine--tRNA ligase OS=Escherichia coli (strain K12) OX=83333 GN=cysS PE=1 SV=2	P21888	cysS	52 kDa	-1	35203	-1			-5.345e-08	0.00188161	-5.345e-08
73	D-3-phosphoglycerate dehydrogenase OS=Escherichia coli (strain K12) OX=83333 GN=serA PE=1 SV=2	P0A9T0	serA	44 kDa	360430	-1	-1			0.019265	-5.34503e-08	-5.345e-08
74	D-alanine--D-alanine ligase A OS=Escherichia coli (strain K12) OX=83333 GN=ddlA PE=1 SV=1	P0A6J8	ddlA	39 kDa	5649900	-1	-1			0.301987	-5.34503e-08	-5.345e-08
75	D-tagatose-1,6-bisphosphate aldolase subunit GatZ OS=Escherichia coli (strain K12) OX=83333 GN=gatZ PE=1 SV=1	P0C8J8	gatZ	47 kDa	113340	107200	-1			0.00605803	0.00572987	-5.345e-08
76	Dihydrolipoyl dehydrogenase OS=Escherichia coli (strain K12) OX=83333 GN=lpdA PE=1 SV=2	P0A9P0	lpdA	51 kDa	5691.5	304380	190160			0.000304211	0.0162692	0.010164
77	Dihydrolipoyllysine-residue acetyltransferase component of pyruvate dehydrogenase complex OS=Escherichia coli (strain K12) OX=83333 GN=aceF PE=1 SV=3	P06959	aceF	66 kDa	166620	0	-1			0.00890584	0	-5.345e-08
78	Dihydroxy-acid dehydratase OS=Escherichia coli (strain K12) OX=83333 GN=ilvD PE=1 SV=5	P05791	ilvD	66 kDa	-1	0	6768000			-5.345e-08	0	0.361749
79	Dipeptidyl carboxypeptidase OS=Escherichia coli (strain K12) OX=83333 GN=dcp PE=1 SV=4	P24171	dcp	78 kDa	-1	-1	498740			-5.345e-08	-5.34503e-08	0.0266576
80	DNA gyrase subunit B OS=Escherichia coli (strain K12) OX=83333 GN=gyrB PE=1 SV=2	P0AES6	gyrB	90 kDa	43133	274740	-1			0.00230546	0.0146849	-5.345e-08
81	DNA primase OS=Escherichia coli (strain K12) OX=83333 GN=dnaG PE=1 SV=1	P0ABS5	dnaG	66 kDa	-1	-1	82972			-5.345e-08	-5.34503e-08	0.00443485
82	DNA-directed RNA polymerase subunit alpha OS=Escherichia coli (strain K12) OX=83333 GN=rpoA PE=1 SV=1	P0A7Z4	rpoA	37 kDa	834770	1960100	-1			0.0446185	0.104768	-5.345e-08
83	DNA-directed RNA polymerase subunit beta OS=Escherichia coli (strain K12) OX=83333 GN=rpoB PE=1 SV=1	P0A8V2	rpoB	151 kDa	2066.9	1762100	-1			0.000110476	0.0941848	-5.345e-08
84	DNA-directed RNA polymerase subunit beta' OS=Escherichia coli (strain K12) OX=83333 GN=rpoC PE=1 SV=1	P0A8T7	rpoC	155 kDa	14631	1803400	16274			0.000782027	0.0963923	0.000869845
85	Dual-specificity RNA methyltransferase RlmN OS=Escherichia coli (strain K12) OX=83333 GN=rlmN PE=1 SV=1	P36979	rlmN	43 kDa	169480	-1	-1			0.00905871	-5.34503e-08	-5.345e-08
86	Elongation factor G OS=Escherichia coli (strain K12) OX=83333 GN=fusA PE=1 SV=2	P0A6M8	fusA	78 kDa	1019100	309010	-1			0.0544709	0.0165167	-5.345e-08
87	Elongation factor Ts OS=Escherichia coli (strain K12) OX=83333 GN=tsf PE=1 SV=2	P0A6P1	tsf	30 kDa	11116	-1	567810			0.00059415	-5.34503e-08	0.0303494
88	Cluster of Elongation factor Tu 1 OS=Escherichia coli (strain K12) OX=83333 GN=tufA PE=1 SV=1 (P0CE47)	P0CE47 [2]	tufA	43 kDa	1440500000	41254000	28458000			76.9948	2.20504	1.52108
89	Endolytic peptidoglycan transglycosylase RlpA OS=Escherichia coli (strain K12) OX=83333 GN=rlpA PE=1 SV=1	P10100	rlpA	38 kDa	32830	-1	-1			0.00175476	-5.34503e-08	-5.345e-08
90	Energy-dependent translational throttle protein EttA OS=Escherichia coli (strain K12) OX=83333 GN=ettA PE=1 SV=2	P0A9W3	ettA	62 kDa	85394	325500	-1			0.00456431	0.0173981	-5.345e-08
91	Enolase OS=Escherichia coli (strain K12) OX=83333 GN=eno PE=1 SV=2	P0A6P9	eno	46 kDa	305580	1698900	1816300			0.0163333	0.0908067	0.0970812
92	Exodeoxyribonuclease III OS=Escherichia coli (strain K12) OX=83333 GN=xthA PE=1 SV=4	P09030	xthA	31 kDa	38071	-1	-1			0.0020349	-5.34503e-08	-5.345e-08
93	Formate acetyltransferase 1 OS=Escherichia coli (strain K12) OX=83333 GN=pflB PE=1 SV=2	P09373	pflB	85 kDa	24552	1257400	84733			0.0013123	0.0672084	0.00452898
94	Formate hydrogenlyase subunit 5 OS=Escherichia coli (strain K12) OX=83333 GN=hycE PE=1 SV=1	P16431	hycE	65 kDa	-1	-1	433490			-5.345e-08	-5.34503e-08	0.02317
95	Fructose-bisphosphate aldolase class 2 OS=Escherichia coli (strain K12) OX=83333 GN=fbaA PE=1 SV=2	P0AB71	fbaA	39 kDa	43816	3293500	347550			0.00234197	0.176039	0.0185765
96	Fumarate hydratase class I, aerobic OS=Escherichia coli (strain K12) OX=83333 GN=fumA PE=1 SV=2	P0AC33	fumA	60 kDa	-1	73963	1877200			-5.345e-08	0.00395334	0.100336
97	Glucans biosynthesis protein D OS=Escherichia coli (strain K12) OX=83333 GN=mdoD PE=1 SV=3	P40120	mdoD	63 kDa	-1	60412	393810			-5.345e-08	0.00322904	0.0210491
98	Glucose-6-phosphate 1-dehydrogenase OS=Escherichia coli (strain K12) OX=83333 GN=zwf PE=1 SV=1	P0AC53	zwf	56 kDa	-1	195500	171340			-5.345e-08	0.0104495	0.00915812
99	Glutamate synthase [NADPH] large chain OS=Escherichia coli (strain K12) OX=83333 GN=gltB PE=1 SV=3	P09831	gltB	163 kDa	-1	25399000	-1			-5.345e-08	1.35758	-5.345e-08
100	Glutamate-1-semialdehyde 2,1-aminomutase OS=Escherichia coli (strain K12) OX=83333 GN=hemL PE=1 SV=2	P23893	hemL	45 kDa	32625	-1	-1			0.00174381	-5.34503e-08	-5.345e-08
101	Glutamate--cysteine ligase OS=Escherichia coli (strain K12) OX=83333 GN=gshA PE=1 SV=1	P0A6W9	gshA	58 kDa	-1	-1	984140			-5.345e-08	-5.34503e-08	0.0526023
102	Glutamate--tRNA ligase OS=Escherichia coli (strain K12) OX=83333 GN=gltX PE=1 SV=1	P04805	gltX	54 kDa	55881	-1	-1			0.00298684	-5.34503e-08	-5.345e-08
103	Glutamate-pyruvate aminotransferase AlaC OS=Escherichia coli (strain K12) OX=83333 GN=alaC PE=1 SV=1	P77434	alaC	46 kDa	648740	-1	-1			0.0346752	-5.34503e-08	-5.345e-08
104	Glutamine--tRNA ligase OS=Escherichia coli (strain K12) OX=83333 GN=glnS PE=1 SV=3	P00962	glnS	63 kDa	-1	-1	247420			-5.345e-08	-5.34503e-08	0.0132246
105	Glyceraldehyde-3-phosphate dehydrogenase A OS=Escherichia coli (strain K12) OX=83333 GN=gapA PE=1 SV=2	P0A9B2	gapA	36 kDa	77300	89089	4469000			0.00413169	0.00476183	0.238868
106	Glycerol kinase OS=Escherichia coli (strain K12) OX=83333 GN=glpK PE=1 SV=2	P0A6F3	glpK	56 kDa	797930	68467	-1			0.0426494	0.00365958	-5.345e-08
107	Glycine dehydrogenase (decarboxylating) OS=Escherichia coli (strain K12) OX=83333 GN=gcvP PE=1 SV=3	P33195	gcvP	104 kDa	84045	-1	54985			0.00449221	-5.34503e-08	0.00293895
108	GMP synthase [glutamine-hydrolyzing] OS=Escherichia coli (strain K12) OX=83333 GN=guaA PE=1 SV=1	P04079	guaA	59 kDa	48594	-1	-1			0.00259735	-5.34503e-08	-5.345e-08
109	Guanosine-inosine kinase OS=Escherichia coli (strain K12) OX=83333 GN=gsk PE=1 SV=1	P0AEW6	gsk	48 kDa	248560	-1	-1			0.0132855	-5.34503e-08	-5.345e-08
110	Histidine--tRNA ligase OS=Escherichia coli (strain K12) OX=83333 GN=hisS PE=1 SV=2	P60906	hisS	47 kDa	13355	-1	-1			0.000713825	-5.34503e-08	-5.345e-08
111	Hydrogenase-2 large chain OS=Escherichia coli (strain K12) OX=83333 GN=hybC PE=1 SV=2	P0ACE0	hybC	62 kDa	-1	-1	53580000			-5.345e-08	-5.34503e-08	2.86385
112	Hydroxymethylpyrimidine/phosphomethylpyrimidine kinase OS=Escherichia coli (strain K12) OX=83333 GN=thiD PE=1 SV=1	P76422	thiD	29 kDa	-1	-1	2295200			-5.345e-08	-5.34503e-08	0.122678
113	Isocitrate dehydrogenase [NADP] OS=Escherichia coli (strain K12) OX=83333 GN=icd PE=1 SV=1	P08200	icd	46 kDa	181130	1927300	588500			0.0096814	0.103015	0.0314553
114	Isoleucine--tRNA ligase OS=Escherichia coli (strain K12) OX=83333 GN=ileS PE=1 SV=5	P00956	ileS	104 kDa	-1	1365600	-1			-5.345e-08	0.0729917	-5.345e-08
115	Ketol-acid reductoisomerase (NADP(+)) OS=Escherichia coli (strain K12) OX=83333 GN=ilvC PE=1 SV=4	P05793	ilvC	54 kDa	-1	-1	90371			-5.345e-08	-5.34503e-08	0.00483033
116	L-rhamnose isomerase OS=Escherichia coli (strain K12) OX=83333 GN=rhaA PE=1 SV=2	P32170	rhaA	47 kDa	433760	-1	-1			0.0231845	-5.34503e-08	-5.345e-08
117	Large ribosomal subunit protein bL17 OS=Escherichia coli (strain K12) OX=83333 GN=rplQ PE=1 SV=1	P0AG44	rplQ	14 kDa	-1	-1	203900			-5.345e-08	-5.34503e-08	0.0108985
118	Large ribosomal subunit protein uL2 OS=Escherichia coli (strain K12) OX=83333 GN=rplB PE=1 SV=2	P60422	rplB	30 kDa	-1	-1	1030600			-5.345e-08	-5.34503e-08	0.0550855
119	Large ribosomal subunit protein uL5 OS=Escherichia coli (strain K12) OX=83333 GN=rplE PE=1 SV=2	P62399	rplE	20 kDa	700930	2125600	-1			0.0374647	0.113614	-5.345e-08
120	Large ribosomal subunit protein uL15 OS=Escherichia coli (strain K12) OX=83333 GN=rplO PE=1 SV=1	P02413	rplO	15 kDa	-1	-1	384310			-5.345e-08	-5.34503e-08	0.0205414
121	Leucine--tRNA ligase OS=Escherichia coli (strain K12) OX=83333 GN=leuS PE=1 SV=2	P07813	leuS	97 kDa	668030	-1	-1			0.0357062	-5.34503e-08	-5.345e-08
122	Lon protease OS=Escherichia coli (strain K12) OX=83333 GN=lon PE=1 SV=1	P0A9M0	lon	87 kDa	-1	1204800	-1			-5.345e-08	0.0643969	-5.345e-08
123	Cluster of Lysine--tRNA ligase OS=Escherichia coli (strain K12) OX=83333 GN=lysS PE=1 SV=2 (P0A8N3)	P0A8N3 [2]	lysS	58 kDa	146040	0	-1			0.00780584	0	-5.345e-08
124	Lysine-sensitive aspartokinase 3 OS=Escherichia coli (strain K12) OX=83333 GN=lysC PE=1 SV=2	P08660	lysC	49 kDa	-1	224970	2573800			-5.345e-08	0.0120247	0.13757
125	Major outer membrane lipoprotein Lpp OS=Escherichia coli (strain K12) OX=83333 GN=lpp PE=1 SV=1	P69776	lpp	8 kDa	77134	935780	1078000			0.00412281	0.0500177	0.0576191
126	Malate synthase A OS=Escherichia coli (strain K12) OX=83333 GN=aceB PE=1 SV=1	P08997	aceB	60 kDa	-1	-1	153860			-5.345e-08	-5.34503e-08	0.00822381
127	Metalloprotease PmbA OS=Escherichia coli (strain K12) OX=83333 GN=pmbA PE=1 SV=1	P0AFK0	pmbA	48 kDa	43715	-1	-1			0.00233657	-5.34503e-08	-5.345e-08
128	Metalloprotease TldD OS=Escherichia coli (strain K12) OX=83333 GN=tldD PE=1 SV=1	P0AGG8	tldD	51 kDa	42772	-1	-1			0.00228616	-5.34503e-08	-5.345e-08
129	Molybdopterin molybdenumtransferase OS=Escherichia coli (strain K12) OX=83333 GN=moeA PE=1 SV=1	P12281	moeA	44 kDa	3305400	-1	-1			0.176674	-5.34503e-08	-5.345e-08
130	Multidrug efflux pump subunit AcrA OS=Escherichia coli (strain K12) OX=83333 GN=acrA PE=1 SV=1	P0AE06	acrA	42 kDa	1269100	-1	-1			0.0678334	-5.34503e-08	-5.345e-08
131	Multidrug efflux pump subunit AcrB OS=Escherichia coli (strain K12) OX=83333 GN=acrB PE=1 SV=1	P31224	acrB	114 kDa	-1	335430	-1			-5.345e-08	0.0179288	-5.345e-08
132	N-methyl-L-tryptophan oxidase OS=Escherichia coli (strain K12) OX=83333 GN=solA PE=1 SV=1	P40874	solA	41 kDa	9865.6	-1	-1			0.000527317	-5.34503e-08	-5.345e-08
133	NAD-dependent malic enzyme OS=Escherichia coli (strain K12) OX=83333 GN=maeA PE=1 SV=4	P26616	maeA	63 kDa	22469	-1	-1			0.00120097	-5.34503e-08	-5.345e-08
134	NADH-quinone oxidoreductase subunit B OS=Escherichia coli (strain K12) OX=83333 GN=nuoB PE=1 SV=1	P0AFC7	nuoB	25 kDa	221520	1052500	-1			0.0118402	0.0562564	-5.345e-08
135	NADH-quinone oxidoreductase subunit F OS=Escherichia coli (strain K12) OX=83333 GN=nuoF PE=1 SV=3	P31979	nuoF	49 kDa	360090	63611	-1			0.0192468	0.00340003	-5.345e-08
136	NADH-quinone oxidoreductase subunit I OS=Escherichia coli (strain K12) OX=83333 GN=nuoI PE=1 SV=1	P0AFD6	nuoI	21 kDa	0	-1	-1			0	-5.34503e-08	-5.345e-08
137	NADP-specific glutamate dehydrogenase OS=Escherichia coli (strain K12) OX=83333 GN=gdhA PE=1 SV=1	P00370	gdhA	49 kDa	68382	-1	-1			0.00365502	-5.34503e-08	-5.345e-08
138	NMN amidohydrolase-like protein YfaY OS=Escherichia coli (strain K12) OX=83333 GN=yfaY PE=3 SV=1	P77808	yfaY	44 kDa	3163500	-1	-1			0.169089	-5.34503e-08	-5.345e-08
139	Oligopeptidase A OS=Escherichia coli (strain K12) OX=83333 GN=prlC PE=3 SV=3	P27298	prlC	77 kDa	161350	-1	-1			0.00862416	-5.34503e-08	-5.345e-08
140	Outer membrane protein A OS=Escherichia coli (strain K12) OX=83333 GN=ompA PE=1 SV=1	P0A910	ompA	37 kDa	123510	321370	120350			0.00660161	0.0171773	0.00643271
141	Peptidase B OS=Escherichia coli (strain K12) OX=83333 GN=pepB PE=1 SV=2	P37095	pepB	46 kDa	28484000	0	-1			1.52247	0	-5.345e-08
142	Peptidase T OS=Escherichia coli (strain K12) OX=83333 GN=pepT PE=1 SV=2	P29745	pepT	45 kDa	515200	-1	-1			0.0275375	-5.34503e-08	-5.345e-08
143	Peptide chain release factor RF1 OS=Escherichia coli (strain K12) OX=83333 GN=prfA PE=1 SV=1	P0A7I0	prfA	41 kDa	52759	-1	-1			0.00281997	-5.34503e-08	-5.345e-08
144	Peptide chain release factor RF3 OS=Escherichia coli (strain K12) OX=83333 GN=prfC PE=1 SV=2	P0A7I4	prfC	60 kDa	103430	77141	-1			0.00552834	0.00412321	-5.345e-08
145	Phenylalanine--tRNA ligase beta subunit OS=Escherichia coli (strain K12) OX=83333 GN=pheT PE=1 SV=2	P07395	pheT	87 kDa	22235	299140	-1			0.00118846	0.0159891	-5.345e-08
146	Phosphate acetyltransferase OS=Escherichia coli (strain K12) OX=83333 GN=pta PE=1 SV=2	P0A9M8	pta	77 kDa	36054	43674	-1			0.00192709	0.00233439	-5.345e-08
147	Phosphoenolpyruvate carboxykinase (ATP) OS=Escherichia coli (strain K12) OX=83333 GN=pckA PE=1 SV=2	P22259	pckA	60 kDa	-1	-1	118020000			-5.345e-08	-5.34503e-08	6.30817
148	Phosphoenolpyruvate synthase OS=Escherichia coli (strain K12) OX=83333 GN=ppsA PE=1 SV=5	P23538	ppsA	87 kDa	44014	548530	-1			0.00235255	0.0293191	-5.345e-08
149	Phosphoglycerate kinase OS=Escherichia coli (strain K12) OX=83333 GN=pgk PE=1 SV=2	P0A799	pgk	41 kDa	-1	96292	308290			-5.345e-08	0.00514684	0.0164781
150	Phosphopentomutase OS=Escherichia coli (strain K12) OX=83333 GN=deoB PE=1 SV=1	P0A6K6	deoB	44 kDa	34135000	-1	-1			1.82452	-5.34503e-08	-5.345e-08
151	Polyribonucleotide nucleotidyltransferase OS=Escherichia coli (strain K12) OX=83333 GN=pnp PE=1 SV=3	P05055	pnp	77 kDa	16384	-1	-1			0.000875725	-5.34503e-08	-5.345e-08
152	Probable ATP-dependent DNA helicase YoaA OS=Escherichia coli (strain K12) OX=83333 GN=yoaA PE=1 SV=1	P76257	yoaA	70 kDa	-1	-1	161530			-5.345e-08	-5.34503e-08	0.00863378
153	Probable ATP-dependent helicase Lhr OS=Escherichia coli (strain K12) OX=83333 GN=lhr PE=3 SV=2	P30015	lhr	169 kDa	11800	126970	-1			0.00063071	0.00678658	-5.345e-08
154	Probable hydrolase YcaC OS=Escherichia coli (strain K12) OX=83333 GN=ycaC PE=1 SV=1	P21367	ycaC	23 kDa	-1	14378000	-1			-5.345e-08	0.768508	-5.345e-08
155	Proline--tRNA ligase OS=Escherichia coli (strain K12) OX=83333 GN=proS PE=1 SV=4	P16659	proS	64 kDa	12370	-1	-1			0.000661177	-5.34503e-08	-5.345e-08
156	Protein RecA OS=Escherichia coli (strain K12) OX=83333 GN=recA PE=1 SV=2	P0A7G6	recA	38 kDa	129000	556480	-1			0.00689505	0.029744	-5.345e-08
157	Protein UshA OS=Escherichia coli (strain K12) OX=83333 GN=ushA PE=1 SV=2	P07024	ushA	61 kDa	-1	-1	349510			-5.345e-08	-5.34503e-08	0.0186813
158	Protoporphyrin IX magnesium chelatase OS=Bacteroides sp. D2 OX=556259 GN=BSGG_4941 PE=4 SV=1	E5CHL8	BSGG_4941	158 kDa	10393000	1676300000	1359400000	HmuS from B theta		0.555506	89.5987	72.6599
159	Purine nucleoside phosphorylase DeoD-type OS=Escherichia coli (strain K12) OX=83333 GN=deoD PE=1 SV=2	P0ABP8	deoD	26 kDa	37513	-1	-1			0.00200507	-5.34503e-08	-5.345e-08
160	Putative carbamoyltransferase YgeW OS=Escherichia coli (strain K12) OX=83333 GN=ygeW PE=1 SV=2	Q46803	ygeW	44 kDa	142760	-1	-1			0.00763053	-5.34503e-08	-5.345e-08
161	Putrescine transport ATP-binding protein PotG OS=Escherichia coli (strain K12) OX=83333 GN=potG PE=1 SV=2	P31134	potG	42 kDa	17375	77753	-1			0.000928694	0.00415592	-5.345e-08
162	Pyruvate dehydrogenase [ubiquinone] OS=Escherichia coli (strain K12) OX=83333 GN=poxB PE=1 SV=1	P07003	poxB	62 kDa	-1	-1	347980			-5.345e-08	-5.34503e-08	0.0185995
163	Pyruvate kinase I OS=Escherichia coli (strain K12) OX=83333 GN=pykF PE=1 SV=1	P0AD61	pykF	51 kDa	-1	-1	6008900			-5.345e-08	-5.34503e-08	0.321176
164	Pyruvate kinase II OS=Escherichia coli (strain K12) OX=83333 GN=pykA PE=1 SV=3	P21599	pykA	51 kDa	-1	64916	51039			-5.345e-08	0.00346978	0.00272803
165	Queuine tRNA-ribosyltransferase OS=Escherichia coli (strain K12) OX=83333 GN=tgt PE=1 SV=1	P0A847	tgt	43 kDa	566350	-1	-1			0.0302714	-5.34503e-08	-5.345e-08
166	Ribonuclease E OS=Escherichia coli (strain K12) OX=83333 GN=rne PE=1 SV=6	P21513	rne	118 kDa	-1	138130	837470			-5.345e-08	0.00738309	0.0447628
167	Ribonucleoside-diphosphate reductase 1 subunit alpha OS=Escherichia coli (strain K12) OX=83333 GN=nrdA PE=1 SV=2	P00452	nrdA	86 kDa	75951	0	-1			0.00405958	0	-5.345e-08
168	Ribonucleoside-diphosphate reductase 1 subunit beta OS=Escherichia coli (strain K12) OX=83333 GN=nrdB PE=1 SV=2	P69924	nrdB	44 kDa	7694800	-1	-1			0.411287	-5.34503e-08	-5.345e-08
169	Ribosomal large subunit pseudouridine synthase D OS=Escherichia coli (strain K12) OX=83333 GN=rluD PE=1 SV=4	P33643	rluD	37 kDa	176380	-1	-1			0.00942751	-5.34503e-08	-5.345e-08
170	Ribosome-binding ATPase YchF OS=Escherichia coli (strain K12) OX=83333 GN=ychF PE=1 SV=2	P0ABU2	ychF	40 kDa	183740	-1	-1			0.00982091	-5.34503e-08	-5.345e-08
171	RNA polymerase sigma factor RpoD OS=Escherichia coli (strain K12) OX=83333 GN=rpoD PE=1 SV=2	P00579	rpoD	70 kDa	0	765770	-1			0	0.0409306	-5.345e-08
172	S-(hydroxymethyl)glutathione dehydrogenase OS=Escherichia coli (strain K12) OX=83333 GN=frmA PE=1 SV=3	P25437	frmA	39 kDa	194400	439030	-1			0.0103907	0.0234663	-5.345e-08
173	S-adenosylmethionine synthase OS=Escherichia coli (strain K12) OX=83333 GN=metK PE=1 SV=2	P0A817	metK	42 kDa	9707500	143330	-1			0.518866	0.00766103	-5.345e-08
174	S-adenosylmethionine:tRNA ribosyltransferase-isomerase OS=Escherichia coli (strain K12) OX=83333 GN=queA PE=1 SV=1	P0A7F9	queA	39 kDa	59458	-1	-1			0.00317803	-5.34503e-08	-5.345e-08
175	Septum site-determining protein MinD OS=Escherichia coli (strain K12) OX=83333 GN=minD PE=1 SV=2	P0AEZ3	minD	30 kDa	38331	377930	-1			0.00204879	0.0202005	-5.345e-08
176	Serine hydroxymethyltransferase OS=Escherichia coli (strain K12) OX=83333 GN=glyA PE=1 SV=1	P0A825	glyA	45 kDa	-1	0	39829			-5.345e-08	0	0.00212886
177	Serine--tRNA ligase OS=Escherichia coli (strain K12) OX=83333 GN=serS PE=1 SV=1	P0A8L1	serS	48 kDa	328920	-1	0			0.0175808	-5.34503e-08	0
178	Small ribosomal subunit protein bS1 OS=Escherichia coli (strain K12) OX=83333 GN=rpsA PE=1 SV=1	P0AG67	rpsA	61 kDa	11093	1902000	63321			0.000592921	0.101662	0.00338451
179	Small ribosomal subunit protein uS2 OS=Escherichia coli (strain K12) OX=83333 GN=rpsB PE=1 SV=2	P0A7V0	rpsB	27 kDa	424650	-1	-1			0.0226976	-5.34503e-08	-5.345e-08
180	Small ribosomal subunit protein uS3 OS=Escherichia coli (strain K12) OX=83333 GN=rpsC PE=1 SV=2	P0A7V3	rpsC	26 kDa	29586	74199	514900			0.00158137	0.00396596	0.0275214
181	Small ribosomal subunit protein uS4 OS=Escherichia coli (strain K12) OX=83333 GN=rpsD PE=1 SV=2	P0A7V8	rpsD	23 kDa	879620	2203200	352250			0.0470157	0.117762	0.0188278
182	Small ribosomal subunit protein uS13 OS=Escherichia coli (strain K12) OX=83333 GN=rpsM PE=1 SV=2	P0A7S9	rpsM	13 kDa	-1	-1	532450			-5.345e-08	-5.34503e-08	0.0284594
183	Small ribosomal subunit protein uS19 OS=Escherichia coli (strain K12) OX=83333 GN=rpsS PE=1 SV=2	P0A7U3	rpsS	10 kDa	219550	1157600	-1			0.011735	0.0618741	-5.345e-08
184	Soluble lytic murein transglycosylase OS=Escherichia coli (strain K12) OX=83333 GN=slt PE=1 SV=1	P0AGC3	slt	73 kDa	-1	-1	1629700			-5.345e-08	-5.34503e-08	0.0871074
185	Succinate dehydrogenase flavoprotein subunit OS=Escherichia coli (strain K12) OX=83333 GN=sdhA PE=1 SV=1	P0AC41	sdhA	64 kDa	-1	1875100	-1			-5.345e-08	0.100225	-5.345e-08
186	Succinate--CoA ligase [ADP-forming] subunit alpha OS=Escherichia coli (strain K12) OX=83333 GN=sucD PE=1 SV=2	P0AGE9	sucD	30 kDa	880670	4085800	63715			0.0470718	0.218387	0.00340557
187	Succinate--CoA ligase [ADP-forming] subunit beta OS=Escherichia coli (strain K12) OX=83333 GN=sucC PE=1 SV=1	P0A836	sucC	41 kDa	596000	5297700	44912			0.0318562	0.283164	0.00240055
188	Sulfate adenylyltransferase subunit 1 OS=Escherichia coli (strain K12) OX=83333 GN=cysN PE=1 SV=1	P23845	cysN	53 kDa	-1	171370	-1			-5.345e-08	0.00915978	-5.345e-08
189	Sulfite reductase [NADPH] hemoprotein beta-component OS=Escherichia coli (strain K12) OX=83333 GN=cysI PE=1 SV=4	P17846	cysI	64 kDa	-1	-1	164250000			-5.345e-08	-5.34503e-08	8.77916
190	Superoxide dismutase [Fe] OS=Escherichia coli (strain K12) OX=83333 GN=sodB PE=1 SV=2	P0AGD3	sodB	21 kDa	-1	-1	839520			-5.345e-08	-5.34503e-08	0.0448723
191	Thiol peroxidase OS=Escherichia coli (strain K12) OX=83333 GN=tpx PE=1 SV=2	P0A862	tpx	18 kDa	28925	-1	0			0.00154604	-5.34503e-08	0
192	Threonine--tRNA ligase OS=Escherichia coli (strain K12) OX=83333 GN=thrS PE=1 SV=1	P0A8M3	thrS	74 kDa	113420	337390	-1			0.0060623	0.0180336	-5.345e-08
193	Transaldolase B OS=Escherichia coli (strain K12) OX=83333 GN=talB PE=1 SV=2	P0A870	talB	35 kDa	-1	-1	306190			-5.345e-08	-5.34503e-08	0.0163658
194	Transcription termination factor Rho OS=Escherichia coli (strain K12) OX=83333 GN=rho PE=1 SV=1	P0AG30	rho	47 kDa	16040	591800	40692			0.000857338	0.0316319	0.00217499
195	Transcription termination/antitermination protein NusA OS=Escherichia coli (strain K12) OX=83333 GN=nusA PE=1 SV=1	P0AFF6	nusA	55 kDa	10698	-1	122230			0.000571808	-5.34503e-08	0.00653319
196	Transcription-repair-coupling factor OS=Escherichia coli (strain K12) OX=83333 GN=mfd PE=1 SV=2	P30958	mfd	130 kDa	-1	92988	-1			-5.345e-08	0.00497024	-5.345e-08
197	Transketolase 1 OS=Escherichia coli (strain K12) OX=83333 GN=tktA PE=1 SV=5	P27302	tktA	72 kDa	-1	1793700	-1			-5.345e-08	0.0958738	-5.345e-08
198	Translation initiation factor IF-2 OS=Escherichia coli (strain K12) OX=83333 GN=infB PE=1 SV=1	P0A705	infB	97 kDa	94469	505820	-1			0.00504937	0.0270362	-5.345e-08
199	Trehalose-6-phosphate hydrolase OS=Escherichia coli (strain K12) OX=83333 GN=treC PE=1 SV=3	P28904	treC	64 kDa	-1	-1	9130300			-5.345e-08	-5.34503e-08	0.488014
200	Trigger factor OS=Escherichia coli (strain K12) OX=83333 GN=tig PE=1 SV=1	P0A850	tig	48 kDa	216980	242230	846520			0.0115976	0.0129473	0.0452465
201	tRNA hydroxylation protein P OS=Escherichia coli (strain K12) OX=83333 GN=trhP PE=1 SV=1	P76403	trhP	51 kDa	66903	-1	-1			0.00357597	-5.34503e-08	-5.345e-08
202	tRNA(Met) cytidine acetyltransferase TmcA OS=Escherichia coli (strain K12) OX=83333 GN=tmcA PE=1 SV=1	P76562	tmcA	75 kDa	-1	-1	103790			-5.345e-08	-5.34503e-08	0.00554757
203	tRNA-2-methylthio-N(6)-dimethylallyladenosine synthase OS=Escherichia coli (strain K12) OX=83333 GN=miaB PE=1 SV=1	P0AEI1	miaB	54 kDa	6091.3	-1	-1			0.00032558	-5.34503e-08	-5.345e-08
204	tRNA-specific 2-thiouridylase MnmA OS=Escherichia coli (strain K12) OX=83333 GN=mnmA PE=1 SV=4	P25745	mnmA	41 kDa	145370	-1	-1			0.00777003	-5.34503e-08	-5.345e-08
205	Type I restriction enzyme EcoKI methylase subunit OS=Escherichia coli (strain K12) OX=83333 GN=hsdM PE=1 SV=1	P08957	hsdM	59 kDa	383150	-1	-1			0.0204794	-5.34503e-08	-5.345e-08
206	Tyrosine--tRNA ligase OS=Escherichia coli (strain K12) OX=83333 GN=tyrS PE=1 SV=2	P0AGJ9	tyrS	48 kDa	221610	-1	95428			0.0118451	-5.34503e-08	0.00510062
207	UDP-glucose 6-dehydrogenase OS=Escherichia coli (strain K12) OX=83333 GN=ugd PE=1 SV=1	P76373	ugd	44 kDa	9478.6	-1	-1			0.000506631	-5.34503e-08	-5.345e-08
208	UDP-N-acetyl-D-mannosamine dehydrogenase OS=Escherichia coli (strain K12) OX=83333 GN=wecC PE=1 SV=4	P27829	wecC	46 kDa	149770	144430	-1			0.00800521	0.00771983	-5.345e-08
209	UDP-N-acetylglucosamine 1-carboxyvinyltransferase OS=Escherichia coli (strain K12) OX=83333 GN=murA PE=1 SV=1	P0A749	murA	45 kDa	753680	0	-1			0.0402842	0	-5.345e-08
210	UDP-N-acetylmuramate--L-alanine ligase OS=Escherichia coli (strain K12) OX=83333 GN=murC PE=1 SV=2	P17952	murC	54 kDa	90028	-1	-1			0.004812	-5.34503e-08	-5.345e-08
211	UDP-N-acetylmuramoylalanine--D-glutamate ligase OS=Escherichia coli (strain K12) OX=83333 GN=murD PE=1 SV=3	P14900	murD	47 kDa	0	-1	-1			0	-5.34503e-08	-5.345e-08
212	Uncharacterized protein YeaG OS=Escherichia coli (strain K12) OX=83333 GN=yeaG PE=3 SV=1	P0ACY3	yeaG	74 kDa	-1	1234300	-1			-5.345e-08	0.0659737	-5.345e-08
213	Uncharacterized protein YgeY OS=Escherichia coli (strain K12) OX=83333 GN=ygeY PE=3 SV=1	P65807	ygeY	45 kDa	235820	-1	-1			0.0126046	-5.34503e-08	-5.345e-08
214	UvrABC system protein A OS=Escherichia coli (strain K12) OX=83333 GN=uvrA PE=1 SV=1	P0A698	uvrA	104 kDa	1165.2	458230	-1			6.228e-05	0.0244925	-5.345e-08
215	UvrABC system protein B OS=Escherichia coli (strain K12) OX=83333 GN=uvrB PE=1 SV=2	P0A8F8	uvrB	76 kDa	-1	159900	-1			-5.345e-08	0.0085467	-5.345e-08
216	Valine--pyruvate aminotransferase OS=Escherichia coli (strain K12) OX=83333 GN=avtA PE=1 SV=3	P09053	avtA	47 kDa	17063	-1	-1			0.000912018	-5.34503e-08	-5.345e-08
217	Valine--tRNA ligase OS=Escherichia coli (strain K12) OX=83333 GN=valS PE=1 SV=2	P07118	valS	108 kDa	93494	0	-1			0.00499726	0	-5.345e-08
END OF FILE				SUM iBAQ:	1.87091e+09	1870846971	1870908080			100	99.9973	100

## Sheet: MethodologyThe identities of th
The identities of the expressed protein (158 kDa), its major contaminant band (60 kDa), and a band at 45 kDa which was part of the IEC fraction but later removed by SEC purification were verified by mass spectrometry (Arkansas IDeA facility). SDS-PAGE gel bands were excised and subjected to in-gel trypsin digestion. Gel segments were destained in 50% methanol (Fisher), 50 mM ammonium bicarbonate …
Tryptic peptides were separated by reverse phase XSelect CSH C18 2.5 mm resin (Waters) on an in-line 150 x 0.075 mm column using a nanoAcquity ultrahigh pressure liquid chromatography (UPLC) system (Waters). Peptides were eluted using a 60 min gradient from 98:2 to 65:35 buffer A:B ratio. [Buffer A = 0.1% formic acid, 0.5% acetonitrile; buffer B = 0.1% formic acid, 99.9% acetonitrile.] Eluted pep…
