# Supplementary material for: Commensal gut bacteria employ de-chelatase HmuS to harvest iron from heme
Source: EMBO J. 2025 Sep 12;44(21):6226–52. doi: 10.1038/s44318-025-00563-5 (PMC12583661; doi:10.1038/s44318-025-00563-5)
Supplement: Supplementary file 4 — Dataset EV2 [file 44318_2025_563_MOESM4_ESM.xlsx]

## Sheet: IEC purified HmuS
Protein Group	Top	Accession	-10LgP	Coverage(%)	Coverage(%) Sample 1	#Peptides	Area Sample 1	#Unique	#Spec Sample 1	PTM	Average Mass	Description
1	TRUE	P0AC52|ZUR_ECOLI	545.169	56.58	56.58	104	168000000	104	278	Carbamidomethylation; Deamidation (NQ); Oxidation (M)	153903	HmuS E coli expressed protein OS=Escherichia coli (strain K12) OX=83333 GN=zur PE=1 SV=1 UPId=UP000000625 PPId=UP000000625
2	TRUE	P0A6Y8|DNAK_ECOLI	436.57	60.03	60.03	35	11800000	34	50	Carbamidomethylation; Deamidation (NQ); Oxidation (M)	69114.9	Chaperone protein DnaK OS=Escherichia coli (strain K12) OX=83333 GN=dnaK PE=1 SV=2 UPId=UP000000625 PPId=UP000000625
3	TRUE	P63284|CLPB_ECOLI	399.755	38.97	38.97	26	3280000	26	33	Carbamidomethylation; Deamidation (NQ)	95585	Chaperone protein ClpB OS=Escherichia coli (strain K12) OX=83333 GN=clpB PE=1 SV=1 UPId=UP000000625 PPId=UP000000625
4	TRUE	P09373|PFLB_ECOLI	396.177	39.47	39.47	24	4300000	23	34	Carbamidomethylation; Oxidation (M)	85357.2	Formate acetyltransferase 1 OS=Escherichia coli (strain K12) OX=83333 GN=pflB PE=1 SV=2 UPId=UP000000625 PPId=UP000000625
5	TRUE	P36683|ACNB_ECOLI	384.635	32.83	32.83	22	4990000	22	32	Oxidation (M)	93498.1	Aconitate hydratase B OS=Escherichia coli (strain K12) OX=83333 GN=acnB PE=1 SV=3 UPId=UP000000625 PPId=UP000000625
6	TRUE	P00956|SYI_ECOLI	375.346	30.49	30.49	21	1690000	21	26	Carbamidomethylation; Oxidation (M)	104297	Isoleucine--tRNA ligase OS=Escherichia coli (strain K12) OX=83333 GN=ileS PE=1 SV=5 UPId=UP000000625 PPId=UP000000625
7	TRUE	P0AB71|ALF_ECOLI	374.818	71.31	71.31	21	7130000	21	33	Carbamidomethylation; Deamidation (NQ)	39147.3	Fructose-bisphosphate aldolase class 2 OS=Escherichia coli (strain K12) OX=83333 GN=fbaA PE=1 SV=2 UPId=UP000000625 PPId=UP000000625
8	TRUE	P0A799|PGK_ECOLI	374.229	48.84	48.84	19	8370000	19	28	Carbamidomethylation; Oxidation (M)	41118.2	Phosphoglycerate kinase OS=Escherichia coli (strain K12) OX=83333 GN=pgk PE=1 SV=2 UPId=UP000000625 PPId=UP000000625
9	TRUE	P00957|SYA_ECOLI	373.376	27.74	27.74	21	1520000	21	32	Oxidation (M)	96032.4	Alanine--tRNA ligase OS=Escherichia coli (strain K12) OX=83333 GN=alaS PE=1 SV=2 UPId=UP000000625 PPId=UP000000625
10	TRUE	P77398|ARNA_ECOLI	373.247	34.39	34.39	20	1520000	20	23	Carbamidomethylation; Deamidation (NQ)	74288.9	Bifunctional polymyxin resistance protein ArnA OS=Escherichia coli (strain K12) OX=83333 GN=arnA PE=1 SV=1 UPId=UP000000625 PPId=UP000000625
11	TRUE	P00509|AAT_ECOLI	371.814	59.6	59.6	21	4330000	21	27	Carbamidomethylation; Oxidation (M)	43573.4	Aspartate aminotransferase OS=Escherichia coli (strain K12) OX=83333 GN=aspC PE=1 SV=1 UPId=UP000000625 PPId=UP000000625
12	TRUE	P0A850|TIG_ECOLI	369.985	52.78	52.78	19	5630000	19	26	Oxidation (M)	48192.7	Trigger factor OS=Escherichia coli (strain K12) OX=83333 GN=tig PE=1 SV=1 UPId=UP000000625 PPId=UP000000625
13	TRUE	P00961|SYGB_ECOLI	367.174	35.27	35.27	19	723000	19	22		76812.9	Glycine--tRNA ligase beta subunit OS=Escherichia coli (strain K12) OX=83333 GN=glyS PE=1 SV=4 UPId=UP000000625 PPId=UP000000625
14	TRUE	P08200|IDH_ECOLI	359.067	45.43	45.43	18	4600000	18	28	Oxidation (M)	45756.7	Isocitrate dehydrogenase [NADP] OS=Escherichia coli (strain K12) OX=83333 GN=icd PE=1 SV=1 UPId=UP000000625 PPId=UP000000625
15	TRUE	P27302|TKT1_ECOLI	358.984	30.47	30.47	16	3960000	16	21	Carbamidomethylation; Oxidation (M)	72211.7	Transketolase 1 OS=Escherichia coli (strain K12) OX=83333 GN=tktA PE=1 SV=5 UPId=UP000000625 PPId=UP000000625
16	TRUE	P0A6P9|ENO_ECOLI	356.484	54.4	54.4	18	10200000	18	28	Deamidation (NQ); Oxidation (M)	45654.9	Enolase OS=Escherichia coli (strain K12) OX=83333 GN=eno PE=1 SV=2 UPId=UP000000625 PPId=UP000000625
17	TRUE	P00959|SYM_ECOLI	355.526	31.61	31.61	17	20100	1	17	Deamidation (NQ)	76254.7	Methionine--tRNA ligase OS=Escherichia coli (strain K12) OX=83333 GN=metG PE=1 SV=2 UPId=UP000000625 PPId=UP000000625
18	TRUE	P22259|PCKA_ECOLI	354.006	37.41	37.41	16	1010000	16	21	Deamidation (NQ)	59643.5	Phosphoenolpyruvate carboxykinase (ATP) OS=Escherichia coli (strain K12) OX=83333 GN=pckA PE=1 SV=2 UPId=UP000000625 PPId=UP000000625
19	TRUE	P21889|SYD_ECOLI	349.783	32.03	32.03	15	1790000	15	22	Deamidation (NQ); Oxidation (M)	65913.4	Aspartate--tRNA ligase OS=Escherichia coli (strain K12) OX=83333 GN=aspS PE=1 SV=1 UPId=UP000000625 PPId=UP000000625
20	TRUE	P0A6T1|G6PI_ECOLI	346.331	32.79	32.79	15	1080000	15	17		61529.8	Glucose-6-phosphate isomerase OS=Escherichia coli (strain K12) OX=83333 GN=pgi PE=1 SV=1 UPId=UP000000625 PPId=UP000000625
21	TRUE	P0A6Z3|HTPG_ECOLI	343.818	30.77	30.77	14	1530000	14	15		71422.5	Chaperone protein HtpG OS=Escherichia coli (strain K12) OX=83333 GN=htpG PE=1 SV=1 UPId=UP000000625 PPId=UP000000625
22	TRUE	P0A836|SUCC_ECOLI	342.433	43.3	43.3	14	5180000	14	22	Carbamidomethylation; Oxidation (M)	41392.6	Succinate--CoA ligase [ADP-forming] subunit beta OS=Escherichia coli (strain K12) OX=83333 GN=sucC PE=1 SV=1 UPId=UP000000625 PPId=UP000000625
23	TRUE	P0A9P0|DLDH_ECOLI	340.688	32.91	32.91	14	1820000	14	20	Deamidation (NQ); Oxidation (M)	50688.5	Dihydrolipoyl dehydrogenase OS=Escherichia coli (strain K12) OX=83333 GN=lpdA PE=1 SV=2 UPId=UP000000625 PPId=UP000000625
24	TRUE	P0AC33|FUMA_ECOLI	338.691	34.31	34.31	13	884000	13	16	Carbamidomethylation	60298.6	Fumarate hydratase class I, aerobic OS=Escherichia coli (strain K12) OX=83333 GN=fumA PE=1 SV=2 UPId=UP000000625 PPId=UP000000625
24	TRUE	A0A377DTK4|A0A377DTK4_ECOLX	338.691	34.37	34.37	13	884000	13	16	Carbamidomethylation	60312.6	Fumarate hydratase class I OS=Escherichia coli OX=562 GN=fumA PE=3 SV=1 UPId=UP000254429 PPId=UP000000625
25	TRUE	P0A6P1|EFTS_ECOLI	336.053	59.36	59.36	14	4980000	14	23	Deamidation (NQ); Oxidation (M)	30423	Elongation factor Ts OS=Escherichia coli (strain K12) OX=83333 GN=tsf PE=1 SV=2 UPId=UP000000625 PPId=UP000000625
26	TRUE	P0A9Q7|ADHE_ECOLI	330.669	18.29	18.29	13	487000	13	13		96127.2	Bifunctional aldehyde-alcohol dehydrogenase AdhE OS=Escherichia coli (strain K12) OX=83333 GN=adhE PE=1 SV=2 UPId=UP000000625 PPId=UP000000625
27	TRUE	P0A870|TALB_ECOLI	328.271	55.21	55.21	13	2220000	13	22	Carbamidomethylation; Oxidation (M)	35219.2	Transaldolase B OS=Escherichia coli (strain K12) OX=83333 GN=talB PE=1 SV=2 UPId=UP000000625 PPId=UP000000625
28	TRUE	P0AC53|G6PD_ECOLI	324.865	28.31	28.31	13	702000	13	13		55704.4	Glucose-6-phosphate 1-dehydrogenase OS=Escherichia coli (strain K12) OX=83333 GN=zwf PE=1 SV=1 UPId=UP000000625 PPId=UP000000625
29	TRUE	W1EVA6|W1EVA6_ECOLX	324.578	32.57	32.57	13	689000	13	13		56305.3	Alkyl hydroperoxide reductase subunit F OS=Escherichia coli ISC7 OX=1432555 PE=3 SV=1 UPId=UP000019199 PPId=UP000000625
29	TRUE	P35340|AHPF_ECOLI	324.578	32.63	32.63	13	689000	13	13		56177.1	Alkyl hydroperoxide reductase subunit F OS=Escherichia coli (strain K12) OX=83333 GN=ahpF PE=1 SV=2 UPId=UP000000625 PPId=UP000000625
29	TRUE	Q83SB0|Q83SB0_SHIFL	324.578	32.02	32.02	13	689000	13	13		57386.6	Alkyl hydroperoxide reductase subunit F OS=Shigella flexneri OX=623 GN=ahpF PE=3 SV=1 UPId=UP000001006 PPId=UP000000625
30	TRUE	P07395|SYFB_ECOLI	324.361	20.25	20.25	13	1020000	13	15	Carbamidomethylation	87378.1	Phenylalanine--tRNA ligase beta subunit OS=Escherichia coli (strain K12) OX=83333 GN=pheT PE=1 SV=2 UPId=UP000000625 PPId=UP000000625
31	TRUE	P0A9M8|PTA_ECOLI	324.166	22.41	22.41	13	709000	13	15	Carbamidomethylation	77172.1	Phosphate acetyltransferase OS=Escherichia coli (strain K12) OX=83333 GN=pta PE=1 SV=2 UPId=UP000000625 PPId=UP000000625
32	TRUE	P0ABK5|CYSK_ECOLI	323.858	59.75	59.75	12	2120000	12	14		34489.7	Cysteine synthase A OS=Escherichia coli (strain K12) OX=83333 GN=cysK PE=1 SV=2 UPId=UP000000625 PPId=UP000000625
33	TRUE	P00864|CAPP_ECOLI	322.083	17.33	17.33	12	532000	12	12		99062.6	Phosphoenolpyruvate carboxylase OS=Escherichia coli (strain K12) OX=83333 GN=ppc PE=1 SV=1 UPId=UP000000625 PPId=UP000000625
34	TRUE	P0A6M8|EFG_ECOLI	320.55	20.6	20.6	11	515000	11	12		77581.3	Elongation factor G OS=Escherichia coli (strain K12) OX=83333 GN=fusA PE=1 SV=2 UPId=UP000000625 PPId=UP000000625
35	TRUE	P23721|SERC_ECOLI	320.47	40.88	40.88	11	1240000	11	14	Oxidation (M)	39783.3	Phosphoserine aminotransferase OS=Escherichia coli (strain K12) OX=83333 GN=serC PE=1 SV=4 UPId=UP000000625 PPId=UP000000625
36	TRUE	P15288|PEPD_ECOLI	319.481	32.99	32.99	12	285000	3	25	Carbamidomethylation; Deamidation (NQ); Oxidation (M)	52915.4	Cytosol non-specific dipeptidase OS=Escherichia coli (strain K12) OX=83333 GN=pepD PE=1 SV=3 UPId=UP000000625 PPId=UP000000625
37	TRUE	P21599|KPYK2_ECOLI	318.867	31.04	31.04	12	1600000	12	14	Oxidation (M)	51357.1	Pyruvate kinase II OS=Escherichia coli (strain K12) OX=83333 GN=pykA PE=1 SV=3 UPId=UP000000625 PPId=UP000000625
38	TRUE	P0A9D8|DAPD_ECOLI	318.512	43.07	43.07	12	2480000	12	18	Carbamidomethylation	29892.1	2,3,4,5-tetrahydropyridine-2,6-dicarboxylate N-succinyltransferase OS=Escherichia coli (strain K12) OX=83333 GN=dapD PE=1 SV=1 UPId=UP000000625 PPId=UP000000625
39	TRUE	P25516|ACNA_ECOLI	318.057	17.85	17.85	12	429000	12	18		97677.2	Aconitate hydratase A OS=Escherichia coli (strain K12) OX=83333 GN=acnA PE=1 SV=3 UPId=UP000000625 PPId=UP000000625
40	TRUE	P0A825|GLYA_ECOLI	312.388	32.13	32.13	12	1690000	12	16	Oxidation (M)	45316.6	Serine hydroxymethyltransferase OS=Escherichia coli (strain K12) OX=83333 GN=glyA PE=1 SV=1 UPId=UP000000625 PPId=UP000000625
40	TRUE	Q3YZ04|GLYA_SHISS	312.388	32.13	32.13	12	1690000	12	16	Oxidation (M)	45300.6	Serine hydroxymethyltransferase OS=Shigella sonnei (strain Ss046) OX=300269 GN=glyA PE=3 SV=1 UPId=UP000002529 PPId=UP000000625
40	TRUE	F4T226|F4T226_ECOLX	312.388	31.98	31.98	12	1690000	12	16	Oxidation (M)	45634	Serine hydroxymethyltransferase OS=Escherichia coli M605 OX=656417 GN=glyA PE=3 SV=1 UPId=UP000004710 PPId=UP000000625
41	TRUE	P0A6A3|ACKA_ECOLI	311.568	45	45	10	1160000	10	16	Carbamidomethylation; Deamidation (NQ); Oxidation (M)	43290.4	Acetate kinase OS=Escherichia coli (strain K12) OX=83333 GN=ackA PE=1 SV=1 UPId=UP000000625 PPId=UP000000625
42	TRUE	P0AD61|KPYK1_ECOLI	308.714	27.02	27.02	10	1230000	10	13		50729.4	Pyruvate kinase I OS=Escherichia coli (strain K12) OX=83333 GN=pykF PE=1 SV=1 UPId=UP000000625 PPId=UP000000625
43	TRUE	P0A8L1|SYS_ECOLI	308.616	29.3	29.3	10	295000	10	11	Carbamidomethylation; Deamidation (NQ)	48414	Serine--tRNA ligase OS=Escherichia coli (strain K12) OX=83333 GN=serS PE=1 SV=1 UPId=UP000000625 PPId=UP000000625
44	TRUE	A0A2W6NS11|A0A2W6NS11_ECOLX	307.41	40.4	40.4	10	139000	1	22	Carbamidomethylation; Deamidation (NQ)	32292.1	Peptidase M20 dimerisation domain-containing protein (Fragment) OS=Escherichia coli OX=562 GN=DNQ45_30505 PE=4 SV=1 UPId=UP000249482 PPId=UP000000625
45	TRUE	P0A862|TPX_ECOLI	307.269	58.33	58.33	10	4270000	10	13	Carbamidomethylation; Deamidation (NQ)	17835.3	Thiol peroxidase OS=Escherichia coli (strain K12) OX=83333 GN=tpx PE=1 SV=2 UPId=UP000000625 PPId=UP000000625
46	TRUE	P0AEK4|FABI_ECOLI	307.2	46.56	46.56	11	2640000	11	19	Oxidation (M)	27863.9	Enoyl-[acyl-carrier-protein] reductase [NADH] FabI OS=Escherichia coli (strain K12) OX=83333 GN=fabI PE=1 SV=2 UPId=UP000000625 PPId=UP000000625
47	TRUE	P0A7D4|PURA_ECOLI	306.381	26.16	26.16	10	896000	10	12		47344.9	Adenylosuccinate synthetase OS=Escherichia coli (strain K12) OX=83333 GN=purA PE=1 SV=2 UPId=UP000000625 PPId=UP000000625
48	TRUE	A0A0H3EUC4|A0A0H3EUC4_ECO8N	305.634	39.27	39.27	11	3850000	11	13	Carbamidomethylation; Oxidation (M)	25663.2	Chloramphenicol acetyltransferase OS=Escherichia coli O83:H1 (strain NRG 857C / AIEC) OX=685038 GN=NRG857_30075 PE=3 SV=1 UPId=UP000008614 PPId=UP000000625
48	TRUE	A0A3S7L762|A0A3S7L762_ECOLX	305.634	38.39	38.39	11	3850000	11	13	Carbamidomethylation; Oxidation (M)	26297	Chloramphenicol acetyltransferase OS=Escherichia coli OX=562 GN=GQE86_27465 PE=3 SV=1 UPId=UP000460105 PPId=UP000000625
49	TRUE	P62707|GPMA_ECOLI	304.012	43.2	43.2	11	3880000	11	13		28556.4	2,3-bisphosphoglycerate-dependent phosphoglycerate mutase OS=Escherichia coli (strain K12) OX=83333 GN=gpmA PE=1 SV=2 UPId=UP000000625 PPId=UP000000625
50	TRUE	P0A6H5|HSLU_ECOLI	301.601	27.54	27.54	10	851000	10	11		49593.8	ATP-dependent protease ATPase subunit HslU OS=Escherichia coli (strain K12) OX=83333 GN=hslU PE=1 SV=1 UPId=UP000000625 PPId=UP000000625
51	TRUE	P0ACA3|SSPA_ECOLI	300.702	53.3	53.3	10	2020000	10	15	Oxidation (M)	24304.9	Stringent starvation protein A OS=Escherichia coli (strain K12) OX=83333 GN=sspA PE=1 SV=2 UPId=UP000000625 PPId=UP000000625
52	TRUE	P0AG67|RS1_ECOLI	300.607	21.18	21.18	9	371000	9	9	Deamidation (NQ)	61158.1	Small ribosomal subunit protein bS1 OS=Escherichia coli (strain K12) OX=83333 GN=rpsA PE=1 SV=1 UPId=UP000000625 PPId=UP000000625
53	TRUE	P0A9B2|G3P1_ECOLI	299.934	28.7	28.7	11	7230000	11	18	Deamidation (NQ); Oxidation (M)	35532.5	Glyceraldehyde-3-phosphate dehydrogenase A OS=Escherichia coli (strain K12) OX=83333 GN=gapA PE=1 SV=2 UPId=UP000000625 PPId=UP000000625
54	TRUE	P21165|PEPQ_ECOLI	299.93	30.47	30.47	9	744000	9	11		50176.2	Xaa-Pro dipeptidase OS=Escherichia coli (strain K12) OX=83333 GN=pepQ PE=1 SV=2 UPId=UP000000625 PPId=UP000000625
55	TRUE	P0ABH7|CISY_ECOLI	299.908	29.27	29.27	10	2970000	10	14	Carbamidomethylation	48015	Citrate synthase OS=Escherichia coli (strain K12) OX=83333 GN=gltA PE=1 SV=1 UPId=UP000000625 PPId=UP000000625
56	TRUE	P0A7E5|PYRG_ECOLI	298.641	22.75	22.75	11	1120000	11	12		60374.1	CTP synthase OS=Escherichia coli (strain K12) OX=83333 GN=pyrG PE=1 SV=2 UPId=UP000000625 PPId=UP000000625
57	TRUE	P0AGE9|SUCD_ECOLI	298.548	51.21	51.21	11	3830000	11	13	Carbamidomethylation	29777.5	Succinate--CoA ligase [ADP-forming] subunit alpha OS=Escherichia coli (strain K12) OX=83333 GN=sucD PE=1 SV=2 UPId=UP000000625 PPId=UP000000625
58	TRUE	P77690|ARNB_ECOLI	298.16	33.25	33.25	9	438000	9	9		42237.5	UDP-4-amino-4-deoxy-L-arabinose--oxoglutarate aminotransferase OS=Escherichia coli (strain K12) OX=83333 GN=arnB PE=1 SV=3 UPId=UP000000625 PPId=UP000000625
59	TRUE	P05793|ILVC_ECOLI	297.259	26.07	26.07	9	1140000	9	11	Oxidation (M)	54069	Ketol-acid reductoisomerase (NADP(+)) OS=Escherichia coli (strain K12) OX=83333 GN=ilvC PE=1 SV=4 UPId=UP000000625 PPId=UP000000625
60	TRUE	P0A8N3|SYK1_ECOLI	296.292	21.39	21.39	10	61100	4	10	Carbamidomethylation	57603.4	Lysine--tRNA ligase OS=Escherichia coli (strain K12) OX=83333 GN=lysS PE=1 SV=2 UPId=UP000000625 PPId=UP000000625
61	TRUE	P0A705|IF2_ECOLI	295.221	12.7	12.7	10	401000	10	11		97349.9	Translation initiation factor IF-2 OS=Escherichia coli (strain K12) OX=83333 GN=infB PE=1 SV=1 UPId=UP000000625 PPId=UP000000625
62	TRUE	P0AGJ9|SYY_ECOLI	295.067	31.84	31.84	9	312000	9	9		47527	Tyrosine--tRNA ligase OS=Escherichia coli (strain K12) OX=83333 GN=tyrS PE=1 SV=2 UPId=UP000000625 PPId=UP000000625
63	TRUE	W1F549|W1F549_ECOLX	294.881	28.02	28.02	10	748000	10	13		45884.7	Elongation factor Tu OS=Escherichia coli ISC7 OX=1432555 GN=tuf PE=3 SV=1 UPId=UP000019199 PPId=UP000000625
63	TRUE	P0CE48|EFTU2_ECOLI	294.881	29.44	29.44	10	748000	10	13		43313.6	Elongation factor Tu 2 OS=Escherichia coli (strain K12) OX=83333 GN=tufB PE=1 SV=1 UPId=UP000000625 PPId=UP000000625
63	TRUE	P0CE47|EFTU1_ECOLI	294.881	29.44	29.44	10	748000	10	13		43283.5	Elongation factor Tu 1 OS=Escherichia coli (strain K12) OX=83333 GN=tufA PE=1 SV=1 UPId=UP000000625 PPId=UP000000625
64	TRUE	P00350|6PGD_ECOLI	294.273	21.58	21.58	9	275000	7	9		51481.3	6-phosphogluconate dehydrogenase, decarboxylating OS=Escherichia coli (strain K12) OX=83333 GN=gnd PE=1 SV=2 UPId=UP000000625 PPId=UP000000625
65	TRUE	P0A9T0|SERA_ECOLI	292.524	28.05	28.05	9	552000	9	11	Deamidation (NQ)	44175.8	D-3-phosphoglycerate dehydrogenase OS=Escherichia coli (strain K12) OX=83333 GN=serA PE=1 SV=2 UPId=UP000000625 PPId=UP000000625
66	TRUE	P0A8M0|SYN_ECOLI	291.122	22.75	22.75	9	347000	9	9		52570.4	Asparagine--tRNA ligase OS=Escherichia coli (strain K12) OX=83333 GN=asnS PE=1 SV=2 UPId=UP000000625 PPId=UP000000625
67	TRUE	P0A9S3|GATD_ECOLI	290.424	26.01	26.01	9	1200000	9	10	Carbamidomethylation	37390.1	Galactitol 1-phosphate 5-dehydrogenase OS=Escherichia coli (strain K12) OX=83333 GN=gatD PE=1 SV=1 UPId=UP000000625 PPId=UP000000625
68	TRUE	A0A377E414|A0A377E414_ECOLX	290.31	12.91	12.91	9	121000	9	9		93538.8	Carbamoyl-phosphate synthase large subunit OS=Escherichia coli OX=562 GN=carB_1 PE=3 SV=1 UPId=UP000254088 PPId=UP000000625
68	TRUE	A0A656BM61|A0A656BM61_SHISO	290.31	12.85	12.85	9	121000	9	9		94210.6	Carbamoyl phosphate synthase large subunit OS=Shigella sonnei OX=624 GN=carB PE=3 SV=1 UPId=UP000038542 PPId=UP000000625
69	TRUE	P0A6F5|CH60_ECOLI	289.733	26.28	26.28	10	1030000	10	13	Oxidation (M)	57328.8	Chaperonin GroEL OS=Escherichia coli (strain K12) OX=83333 GN=groEL PE=1 SV=2 UPId=UP000000625 PPId=UP000000625
69	TRUE	A0A377E4Y3|A0A377E4Y3_ECOLX	289.733	34.37	34.37	10	1030000	10	13	Oxidation (M)	44658.5	60 kDa chaperonin OS=Escherichia coli OX=562 GN=groL_2 PE=3 SV=1 UPId=UP000254088 PPId=UP000000625
69	TRUE	A0A377KDV7|A0A377KDV7_ECOLX	289.733	30.44	30.44	10	1030000	10	13	Oxidation (M)	49951.4	60 kDa chaperonin OS=Escherichia coli OX=562 GN=groL PE=3 SV=1 UPId=UP000254181 PPId=UP000000625
70	TRUE	P62620|ISPG_ECOLI	289.102	29.84	29.84	9	336000	9	12		40683.6	4-hydroxy-3-methylbut-2-en-1-yl diphosphate synthase (flavodoxin) OS=Escherichia coli (strain K12) OX=83333 GN=ispG PE=1 SV=1 UPId=UP000000625 PPId=UP000000625
71	TRUE	P37095|PEPB_ECOLI	288.297	31.85	31.85	10	306000	10	11		46180.2	Peptidase B OS=Escherichia coli (strain K12) OX=83333 GN=pepB PE=1 SV=2 UPId=UP000000625 PPId=UP000000625
72	TRUE	A0A377KFL9|A0A377KFL9_ECOLX	287.434	26.15	26.15	9	413000	9	10		44116.7	ATP synthase subunit alpha OS=Escherichia coli OX=562 GN=atpA_1 PE=3 SV=1 UPId=UP000254181 PPId=UP000000625
72	TRUE	P0ABB0|ATPA_ECOLI	287.434	21.05	21.05	9	413000	9	10		55222.1	ATP synthase subunit alpha OS=Escherichia coli (strain K12) OX=83333 GN=atpA PE=1 SV=1 UPId=UP000000625 PPId=UP000000625
73	TRUE	B7LKS4|B7LKS4_ESCF3	287.265	26.74	26.74	9	289000	9	9		58379	Phosphoglucomutase OS=Escherichia fergusonii (strain ATCC 35469 / DSM 13698 / CCUG 18766 / IAM 14443 / JCM 21226 / LMG 7866 / NBRC 102419 / NCTC 12128 / CDC 0568-73) OX=585054 GN=pgm PE=3 SV=1 UPId=UP000000745 PPId=UP000000625
73	TRUE	P36938|PGM_ECOLI	287.265	26.74	26.74	9	289000	9	9		58360.9	Phosphoglucomutase OS=Escherichia coli (strain K12) OX=83333 GN=pgm PE=1 SV=1 UPId=UP000000625 PPId=UP000000625
74	TRUE	A0A140N5P6|A0A140N5P6_ECOBD	286.839	61.41	61.41	9	520000	9	9	Carbamidomethylation; Oxidation (M)	20226	Putative transferase OS=Escherichia coli (strain B / BL21-DE3) OX=469008 GN=ECBD_0472 PE=4 SV=1 UPId=UP000002032 PPId=UP000000625
74	TRUE	P0A9W9|YRDA_ECOLI	286.839	61.41	61.41	9	520000	9	9	Carbamidomethylation; Oxidation (M)	20245	Protein YrdA OS=Escherichia coli (strain K12) OX=83333 GN=yrdA PE=1 SV=1 UPId=UP000000625 PPId=UP000000625
75	TRUE	P12758|UDP_ECOLI	285.747	41.11	41.11	9	1010000	9	12	Oxidation (M)	27159.1	Uridine phosphorylase OS=Escherichia coli (strain K12) OX=83333 GN=udp PE=1 SV=3 UPId=UP000000625 PPId=UP000000625
76	TRUE	P33195|GCSP_ECOLI	282.427	12.64	12.64	8	199000	8	9	Deamidation (NQ)	104376	Glycine dehydrogenase (decarboxylating) OS=Escherichia coli (strain K12) OX=83333 GN=gcvP PE=1 SV=3 UPId=UP000000625 PPId=UP000000625
77	TRUE	A0A140NF01|A0A140NF01_ECOBD	280.885	24.11	24.11	8	693000	8	9		47020.2	Transcription termination factor Rho OS=Escherichia coli (strain B / BL21-DE3) OX=469008 GN=rho PE=3 SV=1 UPId=UP000002032 PPId=UP000000625
78	TRUE	P0A6F3|GLPK_ECOLI	279.181	17.93	17.93	8	343000	8	9		56230.8	Glycerol kinase OS=Escherichia coli (strain K12) OX=83333 GN=glpK PE=1 SV=2 UPId=UP000000625 PPId=UP000000625
79	TRUE	P00962|SYQ_ECOLI	279.06	18.05	18.05	10	660000	10	10	Oxidation (M)	63477.9	Glutamine--tRNA ligase OS=Escherichia coli (strain K12) OX=83333 GN=glnS PE=1 SV=3 UPId=UP000000625 PPId=UP000000625
80	TRUE	P0AE08|AHPC_ECOLI	275.416	54.01	54.01	9	7480000	9	13	Oxidation (M)	20761.4	Alkyl hydroperoxide reductase C OS=Escherichia coli (strain K12) OX=83333 GN=ahpC PE=1 SV=2 UPId=UP000000625 PPId=UP000000625
80	TRUE	A0A376W128|A0A376W128_ECOLX	275.416	79.53	79.53	9	7480000	9	13	Oxidation (M)	13754.6	Alkyl hydroperoxide reductase C OS=Escherichia coli OX=562 GN=ahpC PE=3 SV=1 UPId=UP000254716 PPId=UP000000625
81	TRUE	P23836|PHOP_ECOLI	274.071	42.15	42.15	7	355000	7	9	Oxidation (M)	25535.2	Transcriptional regulatory protein PhoP OS=Escherichia coli (strain K12) OX=83333 GN=phoP PE=1 SV=1 UPId=UP000000625 PPId=UP000000625
82	TRUE	P0A9K3|PHOL_ECOLI	274.048	26.88	26.88	8	423000	8	8	Carbamidomethylation	39038.7	PhoH-like protein OS=Escherichia coli (strain K12) OX=83333 GN=ybeZ PE=1 SV=2 UPId=UP000000625 PPId=UP000000625
83	TRUE	P0A6H1|CLPX_ECOLI	272.652	21.46	21.46	7	348000	7	7		46356	ATP-dependent Clp protease ATP-binding subunit ClpX OS=Escherichia coli (strain K12) OX=83333 GN=clpX PE=1 SV=2 UPId=UP000000625 PPId=UP000000625
84	TRUE	A0A376Y6R3|A0A376Y6R3_ECOLX	271.46	30.56	30.56	7	224000	7	8		32199	Cysteine desulfurase OS=Escherichia coli OX=562 GN=iscS_1 PE=3 SV=1 UPId=UP000254785 PPId=UP000000625
84	TRUE	P0A6B7|ISCS_ECOLI	271.46	21.78	21.78	7	224000	7	8		45089.5	Cysteine desulfurase IscS OS=Escherichia coli (strain K12) OX=83333 GN=iscS PE=1 SV=1 UPId=UP000000625 PPId=UP000000625
85	TRUE	P0A8N5|SYK2_ECOLI	270.501	15.25	15.25	8	30300	2	8	Carbamidomethylation	57826.6	Lysine--tRNA ligase, heat inducible OS=Escherichia coli (strain K12) OX=83333 GN=lysU PE=1 SV=2 UPId=UP000000625 PPId=UP000000625
86	TRUE	P00954|SYW_ECOLI	268.023	28.44	28.44	7	411000	7	7		37437.8	Tryptophan--tRNA ligase OS=Escherichia coli (strain K12) OX=83333 GN=trpS PE=1 SV=3 UPId=UP000000625 PPId=UP000000625
86	TRUE	Q3YWN9|Q3YWN9_SHISS	268.023	28.44	28.44	7	411000	7	7		37465.9	Tryptophan--tRNA ligase OS=Shigella sonnei (strain Ss046) OX=300269 GN=trpS PE=3 SV=1 UPId=UP000002529 PPId=UP000000625
87	TRUE	P05791|ILVD_ECOLI	267.392	15.26	15.26	7	171000	7	7		65531.6	Dihydroxy-acid dehydratase OS=Escherichia coli (strain K12) OX=83333 GN=ilvD PE=1 SV=5 UPId=UP000000625 PPId=UP000000625
88	TRUE	P0A6D3|AROA_ECOLI	266.1	18.97	18.97	7	270000	7	7		46095.8	3-phosphoshikimate 1-carboxyvinyltransferase OS=Escherichia coli (strain K12) OX=83333 GN=aroA PE=1 SV=1 UPId=UP000000625 PPId=UP000000625
89	TRUE	P07118|SYV_ECOLI	263.723	7.99	7.99	8	123000	4	8		108192	Valine--tRNA ligase OS=Escherichia coli (strain K12) OX=83333 GN=valS PE=1 SV=2 UPId=UP000000625 PPId=UP000000625
90	TRUE	P04825|AMPN_ECOLI	261.249	8.51	8.51	7	235000	7	7		98918.9	Aminopeptidase N OS=Escherichia coli (strain K12) OX=83333 GN=pepN PE=1 SV=2 UPId=UP000000625 PPId=UP000000625
91	TRUE	P05055|PNP_ECOLI	261.198	13.5	13.5	7	110000	7	7		77101	Polyribonucleotide nucleotidyltransferase OS=Escherichia coli (strain K12) OX=83333 GN=pnp PE=1 SV=3 UPId=UP000000625 PPId=UP000000625
92	TRUE	P26616|MAO1_ECOLI	260.502	12.92	12.92	7	260000	7	7		63197.3	NAD-dependent malic enzyme OS=Escherichia coli (strain K12) OX=83333 GN=maeA PE=1 SV=4 UPId=UP000000625 PPId=UP000000625
93	TRUE	P0A8T7|RPOC_ECOLI	260.5	6.11	6.11	7	119000	7	7		155160	DNA-directed RNA polymerase subunit beta' OS=Escherichia coli (strain K12) OX=83333 GN=rpoC PE=1 SV=1 UPId=UP000000625 PPId=UP000000625
94	TRUE	P08312|SYFA_ECOLI	259.346	26.61	26.61	7	496000	7	10		36831.8	Phenylalanine--tRNA ligase alpha subunit OS=Escherichia coli (strain K12) OX=83333 GN=pheS PE=1 SV=2 UPId=UP000000625 PPId=UP000000625
95	TRUE	A0A2X1MRW8|A0A2X1MRW8_ECOLX	258.676	58.54	58.54	7	608000	7	8		12873.8	50S ribosomal protein L6 OS=Escherichia coli OX=562 GN=rplF PE=3 SV=1 UPId=UP000250780 PPId=UP000000625
95	TRUE	P0AG55|RL6_ECOLI	258.676	40.68	40.68	7	608000	7	8		18903.8	Large ribosomal subunit protein uL6 OS=Escherichia coli (strain K12) OX=83333 GN=rplF PE=1 SV=2 UPId=UP000000625 PPId=UP000000625
96	TRUE	P09831|GLTB_ECOLI	257.195	5.65	5.65	7	93900	7	7		163297	Glutamate synthase [NADPH] large chain OS=Escherichia coli (strain K12) OX=83333 GN=gltB PE=1 SV=3 UPId=UP000000625 PPId=UP000000625
96	TRUE	A0A3S4JUU0|A0A3S4JUU0_ECOLX	257.195	7.29	7.29	7	93900	7	7		127150	Glutamate synthase subunit alpha OS=Escherichia coli OX=562 GN=gltB_1 PE=3 SV=1 UPId=UP000271797 PPId=UP000000625
97	TRUE	P0A8V2|RPOB_ECOLI	255.815	7.08	7.08	8	152000	8	9		150632	DNA-directed RNA polymerase subunit beta OS=Escherichia coli (strain K12) OX=83333 GN=rpoB PE=1 SV=1 UPId=UP000000625 PPId=UP000000625
98	TRUE	P0A993|F16PA_ECOLI	255.247	29.22	29.22	7	440000	7	9		36833.9	Fructose-1,6-bisphosphatase class 1 OS=Escherichia coli (strain K12) OX=83333 GN=fbp PE=1 SV=1 UPId=UP000000625 PPId=UP000000625
99	TRUE	P0AB77|KBL_ECOLI	254.412	20.6	20.6	7	162000	7	7		43117	2-amino-3-ketobutyrate coenzyme A ligase OS=Escherichia coli (strain K12) OX=83333 GN=kbl PE=1 SV=1 UPId=UP000000625 PPId=UP000000625
100	TRUE	P0A6W9|GSH1_ECOLI	254.224	16.41	16.41	6	241000	6	6		58269.3	Glutamate--cysteine ligase OS=Escherichia coli (strain K12) OX=83333 GN=gshA PE=1 SV=1 UPId=UP000000625 PPId=UP000000625
101	TRUE	P28904|TREC_ECOLI	253.961	12.52	12.52	6	492000	6	6		63837.7	Trehalose-6-phosphate hydrolase OS=Escherichia coli (strain K12) OX=83333 GN=treC PE=1 SV=3 UPId=UP000000625 PPId=UP000000625
102	TRUE	P0ADR8|PPNN_ECOLI	253.536	14.54	14.54	6	99600	6	6		50971.9	Pyrimidine/purine nucleotide 5'-monophosphate nucleosidase OS=Escherichia coli (strain K12) OX=83333 GN=ppnN PE=1 SV=1 UPId=UP000000625 PPId=UP000000625
103	TRUE	P69503|APT_ECOLI	248.771	41.53	41.53	6	339000	6	6		19858.9	Adenine phosphoribosyltransferase OS=Escherichia coli (strain K12) OX=83333 GN=apt PE=1 SV=1 UPId=UP000000625 PPId=UP000000625
104	TRUE	P0AB89|PUR8_ECOLI	248.512	18.42	18.42	6	88500	6	6		51542.8	Adenylosuccinate lyase OS=Escherichia coli (strain K12) OX=83333 GN=purB PE=1 SV=1 UPId=UP000000625 PPId=UP000000625
105	TRUE	P27298|OPDA_ECOLI	246.989	11.18	11.18	6	171000	6	6		77167.2	Oligopeptidase A OS=Escherichia coli (strain K12) OX=83333 GN=prlC PE=3 SV=3 UPId=UP000000625 PPId=UP000000625
106	TRUE	P04805|SYE_ECOLI	245.946	16.77	16.77	6	145000	6	7	Deamidation (NQ)	53815.7	Glutamate--tRNA ligase OS=Escherichia coli (strain K12) OX=83333 GN=gltX PE=1 SV=1 UPId=UP000000625 PPId=UP000000625
107	TRUE	P0A6J8|DDLA_ECOLI	245.181	20.6	20.6	6	129000	6	6		39315.8	D-alanine--D-alanine ligase A OS=Escherichia coli (strain K12) OX=83333 GN=ddlA PE=1 SV=1 UPId=UP000000625 PPId=UP000000625
108	TRUE	P0A763|NDK_ECOLI	244.636	49.65	49.65	6	493000	6	8	Deamidation (NQ); Oxidation (M)	15463.4	Nucleoside diphosphate kinase OS=Escherichia coli (strain K12) OX=83333 GN=ndk PE=1 SV=2 UPId=UP000000625 PPId=UP000000625
109	TRUE	A0A377E3B2|A0A377E3B2_ECOLX	242.826	45.95	45.95	6	458000	6	6		15848	Large ribosomal subunit protein bL9 OS=Escherichia coli OX=562 GN=rplI PE=3 SV=1 UPId=UP000254088 PPId=UP000000625
109	TRUE	P0A7R1|RL9_ECOLI	242.826	45.64	45.64	6	458000	6	6		15769.1	Large ribosomal subunit protein bL9 OS=Escherichia coli (strain K12) OX=83333 GN=rplI PE=1 SV=1 UPId=UP000000625 PPId=UP000000625
110	TRUE	P0A9L3|FKBB_ECOLI	242.651	30.58	30.58	5	1380000	5	6		22216.2	FKBP-type 22 kDa peptidyl-prolyl cis-trans isomerase OS=Escherichia coli (strain K12) OX=83333 GN=fklB PE=1 SV=2 UPId=UP000000625 PPId=UP000000625
110	TRUE	A0A444R0C4|A0A444R0C4_ECOLX	242.651	33.51	33.51	5	1380000	5	6		20349.1	Peptidyl-prolyl cis-trans isomerase OS=Escherichia coli OX=562 GN=EPS76_35425 PE=3 SV=1 UPId=UP000288730 PPId=UP000000625
110	TRUE	A0A2T3RPF7|A0A2T3RPF7_ESCAL	242.651	30.58	30.58	5	1380000	5	6		22246.2	Peptidyl-prolyl cis-trans isomerase OS=Escherichia albertii OX=208962 GN=fklB PE=3 SV=1 UPId=UP000663211 PPId=UP000000625
111	TRUE	P09394|GLPQ_ECOLI	242.18	18.44	18.44	5	250000	5	6	Carbamidomethylation; Deamidation (NQ)	40843.3	Glycerophosphodiester phosphodiesterase, periplasmic OS=Escherichia coli (strain K12) OX=83333 GN=glpQ PE=1 SV=2 UPId=UP000000625 PPId=UP000000625
112	TRUE	P0AD49|YFIA_ECOLI	241.946	48.67	48.67	5	633000	5	7	Deamidation (NQ)	12784.6	Ribosome-associated inhibitor A OS=Escherichia coli (strain K12) OX=83333 GN=raiA PE=1 SV=2 UPId=UP000000625 PPId=UP000000625
113	TRUE	P27248|GCST_ECOLI	241.872	17.58	17.58	5	444000	5	5	Carbamidomethylation	40146.7	Aminomethyltransferase OS=Escherichia coli (strain K12) OX=83333 GN=gcvT PE=1 SV=3 UPId=UP000000625 PPId=UP000000625
114	TRUE	P11875|SYR_ECOLI	241.24	14.38	14.38	8	355000	8	8		64683	Arginine--tRNA ligase OS=Escherichia coli (strain K12) OX=83333 GN=argS PE=1 SV=1 UPId=UP000000625 PPId=UP000000625
115	TRUE	P0A9T4|TAS_ECOLI	241.191	18.21	18.21	5	209000	5	5	Carbamidomethylation	38499.5	Protein tas OS=Escherichia coli (strain K12) OX=83333 GN=tas PE=1 SV=1 UPId=UP000000625 PPId=UP000000625
116	TRUE	P0A6D7|AROK_ECOLI	241.077	35.84	35.84	5	234000	5	5		19538	Shikimate kinase 1 OS=Escherichia coli (strain K12) OX=83333 GN=aroK PE=1 SV=2 UPId=UP000000625 PPId=UP000000625
117	TRUE	A0A0H3ELM6|A0A0H3ELM6_ECO8N	240.787	18.81	18.81	6	17100	1	14	Deamidation (NQ)	43548.7	UDP-glucose 6-dehydrogenase OS=Escherichia coli O83:H1 (strain NRG 857C / AIEC) OX=685038 GN=NRG857_10340 PE=3 SV=1 UPId=UP000008614 PPId=UP000000625
118	TRUE	A0A376D5Z6|A0A376D5Z6_ECOLX	239.046	43.33	43.33	6	2960000	6	9	Oxidation (M)	19731.9	Glucose-specific PTS system EIIA component OS=Escherichia coli OX=562 GN=crr PE=4 SV=1 UPId=UP000254647 PPId=UP000000625
118	TRUE	P69783|PTGA_ECOLI	239.046	46.15	46.15	6	2960000	6	9	Oxidation (M)	18251.1	PTS system glucose-specific EIIA component OS=Escherichia coli (strain K12) OX=83333 GN=crr PE=1 SV=2 UPId=UP000000625 PPId=UP000000625
118	TRUE	A0A376W675|A0A376W675_ECOLX	239.046	59.54	59.54	6	2960000	6	9	Oxidation (M)	14269.6	Glucose-specific PTS system EIIA component OS=Escherichia coli OX=562 GN=crr_2 PE=4 SV=1 UPId=UP000372890 PPId=UP000000625
119	TRUE	P0A6U3|MNMG_ECOLI	238.456	9.38	9.38	5	149000	5	5		69521.2	tRNA uridine 5-carboxymethylaminomethyl modification enzyme MnmG OS=Escherichia coli (strain K12) OX=83333 GN=mnmG PE=1 SV=1 UPId=UP000000625 PPId=UP000000625
120	TRUE	A0A376NZQ3|A0A376NZQ3_ECOLX	237.91	9.8	9.8	5	19300	1	6		56173.8	valine--tRNA ligase OS=Escherichia coli OX=562 GN=valS_3 PE=4 SV=1 UPId=UP000254428 PPId=UP000000625
121	TRUE	P0AFU8|RISA_ECOLI	237.477	34.74	34.74	6	287000	6	7		23444.9	Riboflavin synthase OS=Escherichia coli (strain K12) OX=83333 GN=ribC PE=1 SV=1 UPId=UP000000625 PPId=UP000000625
122	TRUE	P0A6K3|DEF_ECOLI	236.952	35.5	35.5	5	329000	5	6		19328.4	Peptide deformylase OS=Escherichia coli (strain K12) OX=83333 GN=def PE=1 SV=2 UPId=UP000000625 PPId=UP000000625
123	TRUE	P38489|NFSB_ECOLI	235.884	18.89	18.89	5	573000	5	8	Oxidation (M)	23905.2	Oxygen-insensitive NAD(P)H nitroreductase OS=Escherichia coli (strain K12) OX=83333 GN=nfsB PE=1 SV=1 UPId=UP000000625 PPId=UP000000625
124	TRUE	P0A6T5|GCH1_ECOLI	234.091	22.52	22.52	5	337000	5	8		24830.6	GTP cyclohydrolase 1 OS=Escherichia coli (strain K12) OX=83333 GN=folE PE=1 SV=2 UPId=UP000000625 PPId=UP000000625
125	TRUE	P0AEN1|FRE_ECOLI	233.398	25.32	25.32	5	300000	5	6		26242	NAD(P)H-flavin reductase OS=Escherichia coli (strain K12) OX=83333 GN=fre PE=1 SV=2 UPId=UP000000625 PPId=UP000000625
126	TRUE	P0A6I0|KCY_ECOLI	232.623	26.87	26.87	5	181000	5	6		24746.3	Cytidylate kinase OS=Escherichia coli (strain K12) OX=83333 GN=cmk PE=1 SV=1 UPId=UP000000625 PPId=UP000000625
127	TRUE	P0ABB4|ATPB_ECOLI	232.164	16.52	16.52	5	81100	5	5		50325.4	ATP synthase subunit beta OS=Escherichia coli (strain K12) OX=83333 GN=atpD PE=1 SV=2 UPId=UP000000625 PPId=UP000000625
128	TRUE	P0AEZ3|MIND_ECOLI	231.806	22.59	22.59	5	381000	5	8		29614	Septum site-determining protein MinD OS=Escherichia coli (strain K12) OX=83333 GN=minD PE=1 SV=2 UPId=UP000000625 PPId=UP000000625
129	TRUE	P39831|YDFG_ECOLI	231.401	22.58	22.58	5	297000	5	5		27248.9	NADP-dependent 3-hydroxy acid dehydrogenase YdfG OS=Escherichia coli (strain K12) OX=83333 GN=ydfG PE=1 SV=2 UPId=UP000000625 PPId=UP000000625
129	TRUE	A0A376RI86|A0A376RI86_ECOLX	231.401	26.42	26.42	5	297000	5	5		23283.3	NADP-dependent 3-hydroxy acid dehydrogenase YdfG OS=Escherichia coli OX=562 GN=ydfG_1 PE=3 SV=1 UPId=UP000254159 PPId=UP000000625
129	TRUE	A0A377A1N7|A0A377A1N7_ECOLX	231.401	29.02	29.02	5	297000	5	5		21166.2	NADP-dependent 3-hydroxy acid dehydrogenase YdfG OS=Escherichia coli OX=562 GN=ydfG_1 PE=3 SV=1 UPId=UP000255543 PPId=UP000000625
130	TRUE	A0A140N7T7|A0A140N7T7_ECOBD	231.293	18.65	18.65	5	171000	5	5		41369.8	DegT/DnrJ/EryC1/StrS aminotransferase OS=Escherichia coli (strain B / BL21-DE3) OX=469008 GN=ECBD_1619 PE=3 SV=1 UPId=UP000002032 PPId=UP000000625
131	TRUE	P0A6V8|GLK_ECOLI	229.885	16.51	16.51	5	439000	5	5		34723.1	Glucokinase OS=Escherichia coli (strain K12) OX=83333 GN=glk PE=1 SV=1 UPId=UP000000625 PPId=UP000000625
132	TRUE	I6CDV2|I6CDV2_SHIFL	229.136	42.86	42.86	5	922000	5	6		13188.3	Large ribosomal subunit protein uL11 OS=Shigella flexneri K-315 OX=766150 GN=rplK PE=3 SV=1 UPId=UP000005407 PPId=UP000000625
132	TRUE	P0A7J7|RL11_ECOLI	229.136	38.03	38.03	5	922000	5	6		14875.4	Large ribosomal subunit protein uL11 OS=Escherichia coli (strain K12) OX=83333 GN=rplK PE=1 SV=2 UPId=UP000000625 PPId=UP000000625
133	TRUE	P0A8W8|YFBU_ECOLI	227.301	31.1	31.1	5	415000	5	5		19536.2	UPF0304 protein YfbU OS=Escherichia coli (strain K12) OX=83333 GN=yfbU PE=1 SV=1 UPId=UP000000625 PPId=UP000000625
133	TRUE	Q83QS1|YFBU_SHIFL	227.301	31.1	31.1	5	415000	5	5		19548.2	UPF0304 protein YfbU OS=Shigella flexneri OX=623 GN=yfbU PE=3 SV=1 UPId=UP000001006 PPId=UP000000625
134	TRUE	P0ACB2|HEM2_ECOLI	226.009	18.21	18.21	5	119000	5	5		35624.8	Delta-aminolevulinic acid dehydratase OS=Escherichia coli (strain K12) OX=83333 GN=hemB PE=1 SV=2 UPId=UP000000625 PPId=UP000000625
134	TRUE	A0A8G2HDC1|A0A8G2HDC1_ECOLX	226.009	20.14	20.14	5	119000	5	5		32031.6	Delta-aminolevulinic acid dehydratase OS=Escherichia coli OX=562 GN=hemB PE=3 SV=1 UPId=UP000254718 PPId=UP000000625
135	TRUE	P0ABT2|DPS_ECOLI	225.075	40.12	40.12	5	305000	5	7		18695.3	DNA protection during starvation protein OS=Escherichia coli (strain K12) OX=83333 GN=dps PE=1 SV=2 UPId=UP000000625 PPId=UP000000625
136	TRUE	P18843|NADE_ECOLI	224.494	24.73	24.73	6	426000	6	8		30636.8	NH(3)-dependent NAD(+) synthetase OS=Escherichia coli (strain K12) OX=83333 GN=nadE PE=1 SV=2 UPId=UP000000625 PPId=UP000000625
137	TRUE	Q46829|BGLA_ECOLI	223.369	11.69	11.69	4	63100	4	4		55360.8	6-phospho-beta-glucosidase BglA OS=Escherichia coli (strain K12) OX=83333 GN=bglA PE=1 SV=2 UPId=UP000000625 PPId=UP000000625
138	TRUE	P0ACE7|HINT_ECOLI	222.983	53.78	53.78	4	934000	4	5		13241.3	Purine nucleoside phosphoramidase OS=Escherichia coli (strain K12) OX=83333 GN=hinT PE=1 SV=1 UPId=UP000000625 PPId=UP000000625
138	TRUE	A0A0H2V8F0|A0A0H2V8F0_ECOL6	222.983	51.2	51.2	4	934000	4	5		13886.1	HIT-like protein ycfF OS=Escherichia coli O6:H1 (strain CFT073 / ATCC 700928 / UPEC) OX=199310 GN=ycfF PE=4 SV=1 UPId=UP000001410 PPId=UP000000625
139	TRUE	P0A9A9|FUR_ECOLI	222.366	40.54	40.54	4	403000	4	4		16794.8	Ferric uptake regulation protein OS=Escherichia coli (strain K12) OX=83333 GN=fur PE=1 SV=1 UPId=UP000000625 PPId=UP000000625
139	TRUE	A0A8S0FY98|A0A8S0FY98_ECOLX	222.366	53.57	53.57	4	403000	4	4		12692.4	Ferric uptake regulation protein OS=Escherichia coli OX=562 GN=fur PE=3 SV=1 UPId=UP000467488 PPId=UP000000625
140	TRUE	P00946|MANA_ECOLI	222.333	15.86	15.86	4	173000	4	4		42849.9	Mannose-6-phosphate isomerase OS=Escherichia coli (strain K12) OX=83333 GN=manA PE=1 SV=1 UPId=UP000000625 PPId=UP000000625
141	TRUE	P0A9Y6|CSPC_ECOLI	221.987	78.26	78.26	4	118000	3	6	Deamidation (NQ)	7402.36	Cold shock-like protein CspC OS=Escherichia coli (strain K12) OX=83333 GN=cspC PE=1 SV=2 UPId=UP000000625 PPId=UP000000625
142	TRUE	P0A6K6|DEOB_ECOLI	221.972	12.53	12.53	4	292000	4	4		44370	Phosphopentomutase OS=Escherichia coli (strain K12) OX=83333 GN=deoB PE=1 SV=1 UPId=UP000000625 PPId=UP000000625
143	TRUE	P0AES6|GYRB_ECOLI	221.852	8.46	8.46	5	221000	5	5		89949.9	DNA gyrase subunit B OS=Escherichia coli (strain K12) OX=83333 GN=gyrB PE=1 SV=2 UPId=UP000000625 PPId=UP000000625
144	TRUE	P45578|LUXS_ECOLI	221.805	31.58	31.58	4	425000	4	5	Oxidation (M)	19416.2	S-ribosylhomocysteine lyase OS=Escherichia coli (strain K12) OX=83333 GN=luxS PE=1 SV=3 UPId=UP000000625 PPId=UP000000625
145	TRUE	P00934|THRC_ECOLI	221.735	15.19	15.19	4	113000	4	4		47113.8	Threonine synthase OS=Escherichia coli (strain K12) OX=83333 GN=thrC PE=1 SV=1 UPId=UP000000625 PPId=UP000000625
146	TRUE	A0A376VQB4|A0A376VQB4_ECOLX	221.666	13.13	13.13	4	15700	1	4		38310.6	Cysteine--tRNA ligase OS=Escherichia coli OX=562 GN=cysS_2 PE=3 SV=1 UPId=UP000254495 PPId=UP000000625
147	TRUE	P0ADE8|YGFZ_ECOLI	221.541	15.34	15.34	4	97300	4	4		36094.1	tRNA-modifying protein YgfZ OS=Escherichia coli (strain K12) OX=83333 GN=ygfZ PE=1 SV=2 UPId=UP000000625 PPId=UP000000625
148	TRUE	A0A8S0FI92|A0A8S0FI92_ECOLX	221.018	21.01	21.01	4	142000	4	4		25144	Large ribosomal subunit protein uL1 OS=Escherichia coli OX=562 GN=rplA PE=3 SV=1 UPId=UP000467488 PPId=UP000000625
148	TRUE	P0A7L0|RL1_ECOLI	221.018	21.37	21.37	4	142000	4	4		24729.6	Large ribosomal subunit protein uL1 OS=Escherichia coli (strain K12) OX=83333 GN=rplA PE=1 SV=2 UPId=UP000000625 PPId=UP000000625
149	TRUE	P0A953|FABB_ECOLI	220.201	16.26	16.26	5	364000	5	5		42613.3	3-oxoacyl-[acyl-carrier-protein] synthase 1 OS=Escherichia coli (strain K12) OX=83333 GN=fabB PE=1 SV=1 UPId=UP000000625 PPId=UP000000625
149	TRUE	A0A376Y7H2|A0A376Y7H2_ECOLX	220.201	27.85	27.85	5	364000	5	5		24909.5	3-oxoacyl-[acyl-carrier-protein] synthase 1 OS=Escherichia coli OX=562 GN=fabB_1 PE=4 SV=1 UPId=UP000254785 PPId=UP000000625
150	TRUE	P0A715|KDSA_ECOLI	219.206	23.94	23.94	5	197000	5	8	Carbamidomethylation	30832.7	2-dehydro-3-deoxyphosphooctonate aldolase OS=Escherichia coli (strain K12) OX=83333 GN=kdsA PE=1 SV=1 UPId=UP000000625 PPId=UP000000625
151	TRUE	P17117|NFSA_ECOLI	219.125	24.17	24.17	4	261000	4	4	Carbamidomethylation	26800.7	Oxygen-insensitive NADPH nitroreductase OS=Escherichia coli (strain K12) OX=83333 GN=nfsA PE=1 SV=2 UPId=UP000000625 PPId=UP000000625
152	TRUE	P0AFG6|ODO2_ECOLI	218.753	12.1	12.1	4	138000	4	5		44011.4	Dihydrolipoyllysine-residue succinyltransferase component of 2-oxoglutarate dehydrogenase complex OS=Escherichia coli (strain K12) OX=83333 GN=sucB PE=1 SV=2 UPId=UP000000625 PPId=UP000000625
153	TRUE	P21888|SYC_ECOLI	218.633	9.33	9.33	4	32700	1	4		52202.1	Cysteine--tRNA ligase OS=Escherichia coli (strain K12) OX=83333 GN=cysS PE=1 SV=2 UPId=UP000000625 PPId=UP000000625
154	TRUE	W1F3J1|W1F3J1_ECOLX	217.853	44.59	44.59	4	476000	4	5		8447.77	Small ribosomal subunit protein uS10 OS=Escherichia coli ISC7 OX=1432555 GN=rpsJ PE=3 SV=1 UPId=UP000019199 PPId=UP000000625
154	TRUE	P0A7R5|RS10_ECOLI	217.853	32.04	32.04	4	476000	4	5		11735.6	Small ribosomal subunit protein uS10 OS=Escherichia coli (strain K12) OX=83333 GN=rpsJ PE=1 SV=1 UPId=UP000000625 PPId=UP000000625
155	TRUE	P0A8M3|SYT_ECOLI	217.357	6.85	6.85	4	98400	4	4		74014.3	Threonine--tRNA ligase OS=Escherichia coli (strain K12) OX=83333 GN=thrS PE=1 SV=1 UPId=UP000000625 PPId=UP000000625
156	TRUE	A0A376LCA5|A0A376LCA5_ECOLX	215.843	45.95	45.95	4	351000	4	5		11777.6	30S ribosomal protein S5 OS=Escherichia coli OX=562 GN=rpsE PE=4 SV=1 UPId=UP000254877 PPId=UP000000625
156	TRUE	P0A7W1|RS5_ECOLI	215.843	30.54	30.54	4	351000	4	5		17603.4	Small ribosomal subunit protein uS5 OS=Escherichia coli (strain K12) OX=83333 GN=rpsE PE=1 SV=2 UPId=UP000000625 PPId=UP000000625
156	TRUE	A0A485JBN5|A0A485JBN5_ECOLX	215.843	36.17	36.17	4	351000	4	5		14743.1	Small ribosomal subunit protein uS5 OS=Escherichia coli OX=562 GN=rpsE_2 PE=3 SV=1 UPId=UP000358010 PPId=UP000000625
157	TRUE	P0A749|MURA_ECOLI	215.698	11.93	11.93	4	248000	4	5		44817.6	UDP-N-acetylglucosamine 1-carboxyvinyltransferase OS=Escherichia coli (strain K12) OX=83333 GN=murA PE=1 SV=1 UPId=UP000000625 PPId=UP000000625
158	TRUE	P26646|ACUI_ECOLI	214.947	16.05	16.05	4	91700	4	4		34723.8	Probable acrylyl-CoA reductase AcuI OS=Escherichia coli (strain K12) OX=83333 GN=acuI PE=1 SV=1 UPId=UP000000625 PPId=UP000000625
159	TRUE	A0A377E3U5|A0A377E3U5_ECOLX	214.537	53.68	53.68	4	4060000	4	9	Deamidation (NQ)	10278.7	Co-chaperonin GroES OS=Escherichia coli OX=562 GN=groS PE=3 SV=1 UPId=UP000254088 PPId=UP000000625
159	TRUE	P0A6F9|CH10_ECOLI	214.537	52.58	52.58	4	4060000	4	9	Deamidation (NQ)	10386.9	Co-chaperonin GroES OS=Escherichia coli (strain K12) OX=83333 GN=groES PE=1 SV=1 UPId=UP000000625 PPId=UP000000625
160	TRUE	P0A858|TPIS_ECOLI	214.014	28.63	28.63	4	156000	4	5	Oxidation (M)	26971.8	Triosephosphate isomerase OS=Escherichia coli (strain K12) OX=83333 GN=tpiA PE=1 SV=1 UPId=UP000000625 PPId=UP000000625
161	TRUE	P0A7S9|RS13_ECOLI	213.851	44.92	44.92	4	237000	4	4		13099.4	Small ribosomal subunit protein uS13 OS=Escherichia coli (strain K12) OX=83333 GN=rpsM PE=1 SV=2 UPId=UP000000625 PPId=UP000000625
161	TRUE	A0A8S0FJP8|A0A8S0FJP8_ECOLX	213.851	42.74	42.74	4	237000	4	4		13680	30S ribosomal protein S13 OS=Escherichia coli OX=562 GN=EIMP300_17920 PE=3 SV=1 UPId=UP000467488 PPId=UP000000625
162	TRUE	P17854|CYSH_ECOLI	213.597	18.03	18.03	4	88500	4	4		27975.8	Phosphoadenosine 5'-phosphosulfate reductase OS=Escherichia coli (strain K12) OX=83333 GN=cysH PE=1 SV=3 UPId=UP000000625 PPId=UP000000625
163	TRUE	P0A6Z1|HSCA_ECOLI	213.373	9.25	9.25	4	63800	3	4		65652.4	Chaperone protein HscA OS=Escherichia coli (strain K12) OX=83333 GN=hscA PE=1 SV=1 UPId=UP000000625 PPId=UP000000625
163	TRUE	A0A376WVX1|A0A376WVX1_ECOLX	213.373	11.59	11.59	4	63800	3	4		52507.8	Chaperone protein HscA OS=Escherichia coli OX=562 GN=hscA_1 PE=3 SV=1 UPId=UP000254503 PPId=UP000000625
164	TRUE	P00722|BGAL_ECOLI	212.127	4.3	4.3	4	22700	4	4		116483	Beta-galactosidase OS=Escherichia coli (strain K12) OX=83333 GN=lacZ PE=1 SV=2 UPId=UP000000625 PPId=UP000000625
165	TRUE	P0AFG8|ODP1_ECOLI	211.65	5.75	5.75	5	65300	5	5		99668.5	Pyruvate dehydrogenase E1 component OS=Escherichia coli (strain K12) OX=83333 GN=aceE PE=1 SV=2 UPId=UP000000625 PPId=UP000000625
166	TRUE	P37689|GPMI_ECOLI	210.671	11.28	11.28	4	156000	4	4		56193.9	2,3-bisphosphoglycerate-independent phosphoglycerate mutase OS=Escherichia coli (strain K12) OX=83333 GN=gpmI PE=1 SV=1 UPId=UP000000625 PPId=UP000000625
166	TRUE	P59176|GPMI_SHIFL	210.671	11.28	11.28	4	156000	4	4		56101.8	2,3-bisphosphoglycerate-independent phosphoglycerate mutase OS=Shigella flexneri OX=623 GN=gpmI PE=3 SV=1 UPId=UP000001006 PPId=UP000000625
167	TRUE	P37440|UCPA_ECOLI	210.409	20.15	20.15	4	118000	4	4		27850	Oxidoreductase UcpA OS=Escherichia coli (strain K12) OX=83333 GN=ucpA PE=1 SV=3 UPId=UP000000625 PPId=UP000000625
168	TRUE	A0A377K133|A0A377K133_ECOLX	209.6	19.39	19.39	4	91400	4	4		28564.9	Large ribosomal subunit protein uL2 OS=Escherichia coli OX=562 GN=rplB PE=3 SV=1 UPId=UP000254181 PPId=UP000000625
168	TRUE	I6C9W6|I6C9W6_SHIFL	209.6	20	20	4	91400	4	4		27874	Large ribosomal subunit protein uL2 OS=Shigella flexneri K-315 OX=766150 GN=rplB PE=3 SV=1 UPId=UP000005407 PPId=UP000000625
168	TRUE	P60422|RL2_ECOLI	209.6	18.68	18.68	4	91400	4	4		29860.4	Large ribosomal subunit protein uL2 OS=Escherichia coli (strain K12) OX=83333 GN=rplB PE=1 SV=2 UPId=UP000000625 PPId=UP000000625
168	TRUE	Q32B34|RL2_SHIDS	209.6	18.68	18.68	4	91400	4	4		29832.4	Large ribosomal subunit protein uL2 OS=Shigella dysenteriae serotype 1 (strain Sd197) OX=300267 GN=rplB PE=3 SV=1 UPId=UP000002716 PPId=UP000000625
169	TRUE	A0A2X1KJ84|A0A2X1KJ84_ECOLX	209.35	14.63	14.63	4	83800	4	4		37782.9	Dipeptidyl carboxypeptidase II OS=Escherichia coli OX=562 GN=dcp_2 PE=3 SV=1 UPId=UP000250561 PPId=UP000000625
169	TRUE	P24171|DCP_ECOLI	209.35	7.2	7.2	4	83800	4	4		77515.8	Dipeptidyl carboxypeptidase OS=Escherichia coli (strain K12) OX=83333 GN=dcp PE=1 SV=4 UPId=UP000000625 PPId=UP000000625
170	TRUE	P0AE52|BCP_ECOLI	209.326	33.97	33.97	4	93100	4	4		17633.9	Peroxiredoxin Bcp OS=Escherichia coli (strain K12) OX=83333 GN=bcp PE=1 SV=1 UPId=UP000000625 PPId=UP000000625
171	TRUE	P0A9X9|CSPA_ECOLI	209.154	58.57	58.57	4	2540000	3	4		7403.27	Cold shock protein CspA OS=Escherichia coli (strain K12) OX=83333 GN=cspA PE=1 SV=2 UPId=UP000000625 PPId=UP000000625
172	TRUE	P77247|HXPB_ECOLI	208.759	17.57	17.57	4	72000	4	4		24330.2	Hexitol phosphatase B OS=Escherichia coli (strain K12) OX=83333 GN=hxpB PE=1 SV=1 UPId=UP000000625 PPId=UP000000625
173	TRUE	P0ACY1|YDJA_ECOLI	208.459	24.04	24.04	4	125000	4	4		20059	Putative NAD(P)H nitroreductase YdjA OS=Escherichia coli (strain K12) OX=83333 GN=ydjA PE=1 SV=1 UPId=UP000000625 PPId=UP000000625
173	TRUE	A0A370V327|A0A370V327_9ESCH	208.459	24.04	24.04	4	125000	4	4		20031	Putative NAD(P)H nitroreductase OS=Escherichia marmotae OX=1499973 GN=ydjA PE=3 SV=1 UPId=UP000254454 PPId=UP000000625
174	TRUE	P31979|NUOF_ECOLI	203.372	11.91	11.91	4	90600	4	4		49292.4	NADH-quinone oxidoreductase subunit F OS=Escherichia coli (strain K12) OX=83333 GN=nuoF PE=1 SV=3 UPId=UP000000625 PPId=UP000000625
175	TRUE	P0A794|PDXJ_ECOLI	196.666	17.28	17.28	3	56900	3	3		26384.3	Pyridoxine 5'-phosphate synthase OS=Escherichia coli (strain K12) OX=83333 GN=pdxJ PE=1 SV=2 UPId=UP000000625 PPId=UP000000625
176	TRUE	A0A376P1B1|A0A376P1B1_ECOLX	196.616	27.81	27.81	3	19200	1	3		16373.2	Gamma-glutamyl phosphate reductase OS=Escherichia coli OX=562 GN=proA_3 PE=4 SV=1 UPId=UP000254428 PPId=UP000000625
177	TRUE	Q8X8L1|Q8X8L1_ECO57	196.173	10.72	10.72	3	10800	1	3	Deamidation (NQ)	42014.1	Flagellar hook protein FlgE OS=Escherichia coli O157:H7 OX=83334 GN=flgE PE=3 SV=1 UPId=UP000000558 PPId=UP000000625
177	TRUE	P75937|FLGE_ECOLI	196.173	10.7	10.7	3	10800	1	3	Deamidation (NQ)	42045.2	Flagellar hook protein FlgE OS=Escherichia coli (strain K12) OX=83333 GN=flgE PE=3 SV=3 UPId=UP000000625 PPId=UP000000625
178	TRUE	P02359|RS7_ECOLI	195.497	14.53	14.53	3	99600	3	3		20019.1	Small ribosomal subunit protein uS7 OS=Escherichia coli (strain K12) OX=83333 GN=rpsG PE=1 SV=3 UPId=UP000000625 PPId=UP000000625
178	TRUE	Q32B25|RS7_SHIDS	195.497	16.67	16.67	3	99600	3	3		17570.4	Small ribosomal subunit protein uS7 OS=Shigella dysenteriae serotype 1 (strain Sd197) OX=300267 GN=rpsG PE=3 SV=1 UPId=UP000002716 PPId=UP000000625
179	TRUE	P0ABP8|DEOD_ECOLI	195.287	14.23	14.23	3	318000	3	4	Carbamidomethylation; Oxidation (M)	25949.9	Purine nucleoside phosphorylase DeoD-type OS=Escherichia coli (strain K12) OX=83333 GN=deoD PE=1 SV=2 UPId=UP000000625 PPId=UP000000625
179	TRUE	Q327L2|DEOD_SHIDS	195.287	14.23	14.23	3	318000	3	4	Carbamidomethylation; Oxidation (M)	25934.9	Purine nucleoside phosphorylase DeoD-type OS=Shigella dysenteriae serotype 1 (strain Sd197) OX=300267 GN=deoD PE=3 SV=1 UPId=UP000002716 PPId=UP000000625
180	TRUE	P0C8J8|GATZ_ECOLI	195.27	8.33	8.33	4	118000	4	4		47108.7	D-tagatose-1,6-bisphosphate aldolase subunit GatZ OS=Escherichia coli (strain K12) OX=83333 GN=gatZ PE=1 SV=1 UPId=UP000000625 PPId=UP000000625
180	TRUE	I6CX56|I6CX56_SHIFL	195.27	13.16	13.16	4	118000	4	4		30564.9	D-tagatose-1,6-bisphosphate aldolase subunit gatZ OS=Shigella flexneri K-315 OX=766150 GN=SFK315_1247 PE=4 SV=1 UPId=UP000005407 PPId=UP000000625
181	TRUE	A0A484X642|A0A484X642_ECOLX	195.242	17.14	17.14	3	57800	1	3		27426	6-phosphogluconate dehydrogenase OS=Escherichia coli OX=562 GN=gnd_2 PE=3 SV=1 UPId=UP000372890 PPId=UP000000625
182	TRUE	P0A853|TNAA_ECOLI	195.156	7.01	7.01	3	31200	3	3		52773.5	Tryptophanase OS=Escherichia coli (strain K12) OX=83333 GN=tnaA PE=1 SV=1 UPId=UP000000625 PPId=UP000000625
183	TRUE	B7LKC4|SYH_ESCF3	195.06	9.56	9.56	3	73400	3	3		47931.5	Histidine--tRNA ligase OS=Escherichia fergusonii (strain ATCC 35469 / DSM 13698 / CCUG 18766 / IAM 14443 / JCM 21226 / LMG 7866 / NBRC 102419 / NCTC 12128 / CDC 0568-73) OX=585054 GN=hisS PE=3 SV=1 UPId=UP000000745 PPId=UP000000625
183	TRUE	P60906|SYH_ECOLI	195.06	9.67	9.67	3	73400	3	3		47029.4	Histidine--tRNA ligase OS=Escherichia coli (strain K12) OX=83333 GN=hisS PE=1 SV=2 UPId=UP000000625 PPId=UP000000625
184	TRUE	A0A376LCR5|A0A376LCR5_ECOLX	194.885	20.58	20.58	3	136000	3	3		26612.9	Putative methyltransferase OS=Escherichia coli OX=562 GN=rsmI PE=4 SV=1 UPId=UP000254877 PPId=UP000000625
184	TRUE	P67087|RSMI_ECOLI	194.885	17.48	17.48	3	136000	3	3		31347.9	Ribosomal RNA small subunit methyltransferase I OS=Escherichia coli (strain K12) OX=83333 GN=rsmI PE=1 SV=1 UPId=UP000000625 PPId=UP000000625
185	TRUE	P63224|GMHA_ECOLI	194.846	23.96	23.96	4	392000	4	5		20814.7	Phosphoheptose isomerase OS=Escherichia coli (strain K12) OX=83333 GN=gmhA PE=1 SV=1 UPId=UP000000625 PPId=UP000000625
185	TRUE	A0A5N3D3I3|A0A5N3D3I3_ECOLX	194.846	23.96	23.96	4	392000	4	5		20795.7	Phosphoheptose isomerase OS=Escherichia coli OX=562 GN=lpcA PE=3 SV=1 UPId=UP000852798 PPId=UP000000625
186	TRUE	P0A6C8|ARGB_ECOLI	194.431	18.99	18.99	3	63200	3	4		27159.5	Acetylglutamate kinase OS=Escherichia coli (strain K12) OX=83333 GN=argB PE=1 SV=1 UPId=UP000000625 PPId=UP000000625
186	TRUE	A0A2X1MWZ6|A0A2X1MWZ6_ECOLX	194.431	24.02	24.02	3	63200	3	4		21886.9	Acetylglutamate kinase OS=Escherichia coli OX=562 GN=argB_2 PE=4 SV=1 UPId=UP000250780 PPId=UP000000625
187	TRUE	P0A7J3|RL10_ECOLI	194.09	24.24	24.24	3	984000	3	4		17711.6	Large ribosomal subunit protein uL10 OS=Escherichia coli (strain K12) OX=83333 GN=rplJ PE=1 SV=2 UPId=UP000000625 PPId=UP000000625
188	TRUE	A0A447X5K7|A0A447X5K7_ECOLX	193.584	16.17	16.17	3	69400	3	3		26171.6	Putative oxidoreductase OS=Escherichia coli OX=562 GN=yhhX_1 PE=4 SV=1 UPId=UP000271797 PPId=UP000000625
188	TRUE	P46853|YHHX_ECOLI	193.584	11.01	11.01	3	69400	3	3		38765	Uncharacterized oxidoreductase YhhX OS=Escherichia coli (strain K12) OX=83333 GN=yhhX PE=1 SV=1 UPId=UP000000625 PPId=UP000000625
189	TRUE	A0A376KWW8|A0A376KWW8_ECOLX	193.572	18.78	18.78	4	77600	4	4		21223.8	Outer membrane protein A OS=Escherichia coli OX=562 GN=ompA_2 PE=3 SV=1 UPId=UP000255460 PPId=UP000000625
189	TRUE	A0A3L9I8G7|A0A3L9I8G7_ECOLX	193.572	25	25	4	77600	4	4		15937	Porin OmpA (Fragment) OS=Escherichia coli OX=562 GN=ompA PE=4 SV=1 UPId=UP000281340 PPId=UP000000625
189	TRUE	A0A376VMS2|A0A376VMS2_ECOLX	193.572	25.17	25.17	4	77600	4	4		15927.1	Outer membrane protein A OS=Escherichia coli OX=562 GN=ompA_2 PE=4 SV=1 UPId=UP000254495 PPId=UP000000625
189	TRUE	P0A910|OMPA_ECOLI	193.572	10.69	10.69	4	77600	4	4		37200.8	Outer membrane protein A OS=Escherichia coli (strain K12) OX=83333 GN=ompA PE=1 SV=1 UPId=UP000000625 PPId=UP000000625
190	TRUE	P07004|PROA_ECOLI	193.549	10.55	10.55	3	20600	1	3		44630.1	Gamma-glutamyl phosphate reductase OS=Escherichia coli (strain K12) OX=83333 GN=proA PE=1 SV=2 UPId=UP000000625 PPId=UP000000625
191	TRUE	P23845|CYSN_ECOLI	193.456	8.63	8.63	3	53000	3	3		52558.5	Sulfate adenylyltransferase subunit 1 OS=Escherichia coli (strain K12) OX=83333 GN=cysN PE=1 SV=1 UPId=UP000000625 PPId=UP000000625
192	TRUE	A0A8G2LXB3|A0A8G2LXB3_ECOLX	193.44	56.25	56.25	3	153000	3	3	Carbamidomethylation	8696.09	NifU-like protein OS=Escherichia coli OX=562 GN=iscU_2 PE=3 SV=1 UPId=UP000254718 PPId=UP000000625
192	TRUE	P0ACD4|ISCU_ECOLI	193.44	35.16	35.16	3	153000	3	3	Carbamidomethylation	13848.6	Iron-sulfur cluster assembly scaffold protein IscU OS=Escherichia coli (strain K12) OX=83333 GN=iscU PE=1 SV=1 UPId=UP000000625 PPId=UP000000625
192	TRUE	A0A0H3EN43|A0A0H3EN43_ECO8N	193.44	35.16	35.16	3	153000	3	3	Carbamidomethylation	13835.6	Iron-sulfur cluster assembly scaffold protein IscU OS=Escherichia coli O83:H1 (strain NRG 857C / AIEC) OX=685038 GN=NRG857_12585 PE=3 SV=1 UPId=UP000008614 PPId=UP000000625
193	TRUE	P06715|GSHR_ECOLI	193.31	12.22	12.22	3	52800	3	3		48772.5	Glutathione reductase OS=Escherichia coli (strain K12) OX=83333 GN=gor PE=1 SV=1 UPId=UP000000625 PPId=UP000000625
194	TRUE	P07913|TDH_ECOLI	193.024	13.78	13.78	3	170000	3	3		37239	L-threonine 3-dehydrogenase OS=Escherichia coli (strain K12) OX=83333 GN=tdh PE=1 SV=1 UPId=UP000000625 PPId=UP000000625
195	TRUE	P0ABF6|CDD_ECOLI	191.397	13.95	13.95	3	62400	3	3		31539.9	Cytidine deaminase OS=Escherichia coli (strain K12) OX=83333 GN=cdd PE=1 SV=1 UPId=UP000000625 PPId=UP000000625
196	TRUE	P29012|ALR2_ECOLI	191.137	10.39	10.39	3	78500	3	3		38844.6	Alanine racemase, catabolic OS=Escherichia coli (strain K12) OX=83333 GN=dadX PE=2 SV=2 UPId=UP000000625 PPId=UP000000625
197	TRUE	I6D6C2|I6D6C2_SHIFL	190.724	23.78	23.78	3	190000	3	3	Carbamidomethylation	18194.5	Peptidyl-prolyl cis-trans isomerase OS=Shigella flexneri K-315 OX=766150 GN=ppiB PE=3 SV=1 UPId=UP000005407 PPId=UP000000625
197	TRUE	Q8XCU0|Q8XCU0_ECO57	190.724	23.78	23.78	3	190000	3	3	Carbamidomethylation	18167.5	Peptidyl-prolyl cis-trans isomerase OS=Escherichia coli O157:H7 OX=83334 GN=ppiB PE=3 SV=1 UPId=UP000000558 PPId=UP000000625
197	TRUE	P23869|PPIB_ECOLI	190.724	23.78	23.78	3	190000	3	3	Carbamidomethylation	18153.5	Peptidyl-prolyl cis-trans isomerase B OS=Escherichia coli (strain K12) OX=83333 GN=ppiB PE=1 SV=2 UPId=UP000000625 PPId=UP000000625
198	TRUE	P0A8F0|UPP_ECOLI	190.66	19.23	19.23	3	75300	3	3		22533.3	Uracil phosphoribosyltransferase OS=Escherichia coli (strain K12) OX=83333 GN=upp PE=1 SV=1 UPId=UP000000625 PPId=UP000000625
198	TRUE	Q3YZ54|Q3YZ54_SHISS	190.66	18.43	18.43	3	75300	3	3		23559.5	Uracil phosphoribosyltransferase OS=Shigella sonnei (strain Ss046) OX=300269 GN=upp PE=3 SV=1 UPId=UP000002529 PPId=UP000000625
199	TRUE	A0A5F1F4Y8|A0A5F1F4Y8_9ESCH	190.588	33.03	33.03	3	842000	3	4		11820.6	Thioredoxin OS=Escherichia sp. E3659 OX=2044462 GN=trxA PE=3 SV=1 UPId=UP000306847 PPId=UP000000625
199	TRUE	P0AA25|THIO_ECOLI	190.588	33.03	33.03	3	842000	3	4		11806.6	Thioredoxin 1 OS=Escherichia coli (strain K12) OX=83333 GN=trxA PE=1 SV=2 UPId=UP000000625 PPId=UP000000625
199	TRUE	Q3YVI3|Q3YVI3_SHISS	190.588	28.35	28.35	3	842000	3	4		14035.2	Thioredoxin OS=Shigella sonnei (strain Ss046) OX=300269 GN=trxA PE=3 SV=1 UPId=UP000002529 PPId=UP000000625
200	TRUE	P0A9Q9|DHAS_ECOLI	190.552	11.17	11.17	3	108000	3	3	Carbamidomethylation	40017.9	Aspartate-semialdehyde dehydrogenase OS=Escherichia coli (strain K12) OX=83333 GN=asd PE=1 SV=1 UPId=UP000000625 PPId=UP000000625
201	TRUE	P0AB24|EFEO_ECOLI	189.57	9.33	9.33	3	76200	3	3		41137.6	Iron uptake system component EfeO OS=Escherichia coli (strain K12) OX=83333 GN=efeO PE=1 SV=1 UPId=UP000000625 PPId=UP000000625
202	TRUE	P0ADU5|YGIW_ECOLI	188.52	51.54	51.54	4	129000	4	5		14010.8	Protein YgiW OS=Escherichia coli (strain K12) OX=83333 GN=ygiW PE=1 SV=1 UPId=UP000000625 PPId=UP000000625
203	TRUE	A0A484VXP8|A0A484VXP8_ECOLX	188.382	31.03	31.03	3	344000	3	5	Oxidation (M)	15369.4	6,7-dimethyl-8-ribityllumazine synthase OS=Escherichia coli OX=562 GN=ribH PE=3 SV=1 UPId=UP000372890 PPId=UP000000625
203	TRUE	P61714|RISB_ECOLI	188.382	28.85	28.85	3	344000	3	5	Oxidation (M)	16156.5	6,7-dimethyl-8-ribityllumazine synthase OS=Escherichia coli (strain K12) OX=83333 GN=ribE PE=1 SV=1 UPId=UP000000625 PPId=UP000000625
204	TRUE	P0A9M2|HPRT_ECOLI	188.309	17.42	17.42	3	50900	3	3		20115.2	Hypoxanthine phosphoribosyltransferase OS=Escherichia coli (strain K12) OX=83333 GN=hpt PE=1 SV=1 UPId=UP000000625 PPId=UP000000625
205	TRUE	P0ADP9|YIHD_ECOLI	187.719	39.33	39.33	3	212000	3	4		10272.9	Protein YihD OS=Escherichia coli (strain K12) OX=83333 GN=yihD PE=1 SV=1 UPId=UP000000625 PPId=UP000000625
206	TRUE	A0A484Y1T4|A0A484Y1T4_ECOLX	187.696	32.28	32.28	3	94600	3	3		14091.6	Guanylate kinase OS=Escherichia coli OX=562 GN=gmk_2 PE=3 SV=1 UPId=UP000372890 PPId=UP000000625
206	TRUE	A0A376WUC0|A0A376WUC0_ECOLX	187.696	26.28	26.28	3	94600	3	3		17601.1	Guanylate kinase OS=Escherichia coli OX=562 GN=gmk_2 PE=3 SV=1 UPId=UP000254503 PPId=UP000000625
206	TRUE	P60546|KGUA_ECOLI	187.696	19.81	19.81	3	94600	3	3		23592.7	Guanylate kinase OS=Escherichia coli (strain K12) OX=83333 GN=gmk PE=1 SV=1 UPId=UP000000625 PPId=UP000000625
206	TRUE	Q8XD88|KGUA_ECO57	187.696	19.81	19.81	3	94600	3	3		23650.7	Guanylate kinase OS=Escherichia coli O157:H7 OX=83334 GN=gmk PE=3 SV=1 UPId=UP000000558 PPId=UP000000625
207	TRUE	P0A9J8|CMPDT_ECOLI	187.539	13.47	13.47	4	77200	4	4		43111.3	Bifunctional chorismate mutase/prephenate dehydratase OS=Escherichia coli (strain K12) OX=83333 GN=pheA PE=1 SV=1 UPId=UP000000625 PPId=UP000000625
208	TRUE	P0AB91|AROG_ECOLI	187.5	12.57	12.57	3	323000	3	3		38009.5	Phospho-2-dehydro-3-deoxyheptonate aldolase, Phe-sensitive OS=Escherichia coli (strain K12) OX=83333 GN=aroG PE=1 SV=1 UPId=UP000000625 PPId=UP000000625
209	TRUE	P0A7K2|RL7_ECOLI	187.252	25.62	25.62	3	1650000	3	3		12295.2	Large ribosomal subunit protein bL12 OS=Escherichia coli (strain K12) OX=83333 GN=rplL PE=1 SV=2 UPId=UP000000625 PPId=UP000000625
209	TRUE	A0A376L3K1|A0A376L3K1_ECOLX	187.252	40.79	40.79	3	1650000	3	3		7903.29	50S ribosomal protein L7/L12 OS=Escherichia coli OX=562 GN=rplL_1 PE=4 SV=1 UPId=UP000255460 PPId=UP000000625
210	TRUE	P00888|AROF_ECOLI	187.242	15.73	15.73	3	53200	3	3		38804	Phospho-2-dehydro-3-deoxyheptonate aldolase, Tyr-sensitive OS=Escherichia coli (strain K12) OX=83333 GN=aroF PE=1 SV=1 UPId=UP000000625 PPId=UP000000625
211	TRUE	P68066|GRCA_ECOLI	187.168	24.41	24.41	3	25800	2	3		14284.2	Autonomous glycyl radical cofactor OS=Escherichia coli (strain K12) OX=83333 GN=grcA PE=1 SV=1 UPId=UP000000625 PPId=UP000000625
212	TRUE	P75913|GHRA_ECOLI	186.819	18.27	18.27	4	38700	4	4		35343.4	Glyoxylate/hydroxypyruvate reductase A OS=Escherichia coli (strain K12) OX=83333 GN=ghrA PE=1 SV=2 UPId=UP000000625 PPId=UP000000625
213	TRUE	P62399|RL5_ECOLI	186.772	19.55	19.55	3	148000	2	4		20301.6	Large ribosomal subunit protein uL5 OS=Escherichia coli (strain K12) OX=83333 GN=rplE PE=1 SV=2 UPId=UP000000625 PPId=UP000000625
213	TRUE	W1F3H5|W1F3H5_ECOLX	186.772	25.18	25.18	3	148000	2	4		15716.3	Large ribosomal subunit protein uL5 OS=Escherichia coli ISC7 OX=1432555 GN=rplE PE=3 SV=1 UPId=UP000019199 PPId=UP000000625
214	TRUE	W1EV92|W1EV92_ECOLX	185.618	21.37	21.37	3	86300	3	4		25287.3	4-hydroxy-tetrahydrodipicolinate synthase OS=Escherichia coli ISC7 OX=1432555 GN=dapA PE=3 SV=1 UPId=UP000019199 PPId=UP000000625
214	TRUE	P0A6L2|DAPA_ECOLI	185.618	17.12	17.12	3	86300	3	4		31270	4-hydroxy-tetrahydrodipicolinate synthase OS=Escherichia coli (strain K12) OX=83333 GN=dapA PE=1 SV=1 UPId=UP000000625 PPId=UP000000625
215	TRUE	P0ABD8|BCCP_ECOLI	185.351	27.56	27.56	3	391000	3	4	Oxidation (M)	16687.2	Biotin carboxyl carrier protein of acetyl-CoA carboxylase OS=Escherichia coli (strain K12) OX=83333 GN=accB PE=1 SV=1 UPId=UP000000625 PPId=UP000000625
216	TRUE	P0A800|RPOZ_ECOLI	184.877	34.07	34.07	3	40800	3	3		10236.6	DNA-directed RNA polymerase subunit omega OS=Escherichia coli (strain K12) OX=83333 GN=rpoZ PE=1 SV=1 UPId=UP000000625 PPId=UP000000625
216	TRUE	Q83PM8|RPOZ_SHIFL	184.877	34.07	34.07	3	40800	3	3		10221.6	DNA-directed RNA polymerase subunit omega OS=Shigella flexneri OX=623 GN=rpoZ PE=3 SV=1 UPId=UP000001006 PPId=UP000000625
216	TRUE	A0A376Y0E2|A0A376Y0E2_ECOLX	184.877	39.74	39.74	3	40800	3	3		8525.75	DNA-directed RNA polymerase subunit omega OS=Escherichia coli OX=562 GN=rpoZ PE=3 SV=1 UPId=UP000254785 PPId=UP000000625
217	TRUE	A0A5B9APH2|A0A5B9APH2_ECOLX	184.378	13.08	13.08	3	155000	3	4		26667.1	Small ribosomal subunit protein uS3 OS=Escherichia coli OX=562 GN=rpsC PE=3 SV=1 UPId=UP000321299 PPId=UP000000625
217	TRUE	P0A7V3|RS3_ECOLI	184.378	13.3	13.3	3	155000	3	4		25983.2	Small ribosomal subunit protein uS3 OS=Escherichia coli (strain K12) OX=83333 GN=rpsC PE=1 SV=2 UPId=UP000000625 PPId=UP000000625
217	TRUE	P59184|RS3_SHIFL	184.378	13.3	13.3	3	155000	3	4		26042.3	Small ribosomal subunit protein uS3 OS=Shigella flexneri OX=623 GN=rpsC PE=3 SV=1 UPId=UP000001006 PPId=UP000000625
217	TRUE	A0A3S4M5K2|A0A3S4M5K2_ECOLX	184.378	23.31	23.31	3	155000	3	4		14768.2	30S ribosomal protein S3 OS=Escherichia coli OX=562 GN=rpsC_3 PE=4 SV=1 UPId=UP000271797 PPId=UP000000625
218	TRUE	P31663|PANC_ECOLI	183.163	7.07	7.07	3	112000	3	3		31597.7	Pantothenate synthetase OS=Escherichia coli (strain K12) OX=83333 GN=panC PE=1 SV=1 UPId=UP000000625 PPId=UP000000625
218	TRUE	A0A447Y2F9|A0A447Y2F9_ECOLX	183.163	8.97	8.97	3	112000	3	3		24905.1	Pantothenate synthetase OS=Escherichia coli OX=562 GN=panC_1 PE=3 SV=1 UPId=UP000277930 PPId=UP000000625
219	TRUE	P0AC81|LGUL_ECOLI	182.881	27.41	27.41	3	72600	3	3	Carbamidomethylation	14919.8	Lactoylglutathione lyase OS=Escherichia coli (strain K12) OX=83333 GN=gloA PE=1 SV=1 UPId=UP000000625 PPId=UP000000625
220	TRUE	P60438|RL3_ECOLI	182.336	16.27	16.27	3	139000	3	3		22243.5	Large ribosomal subunit protein uL3 OS=Escherichia coli (strain K12) OX=83333 GN=rplC PE=1 SV=1 UPId=UP000000625 PPId=UP000000625
221	TRUE	P0A955|ALKH_ECOLI	182.036	21.13	21.13	3	42400	3	4	Carbamidomethylation	22284	KHG/KDPG aldolase OS=Escherichia coli (strain K12) OX=83333 GN=eda PE=1 SV=1 UPId=UP000000625 PPId=UP000000625
222	TRUE	P0ADN2|YIFE_ECOLI	181.747	36.61	36.61	3	114000	3	3	Carbamidomethylation	13133.6	UPF0438 protein YifE OS=Escherichia coli (strain K12) OX=83333 GN=yifE PE=1 SV=2 UPId=UP000000625 PPId=UP000000625
223	TRUE	P33602|NUOG_ECOLI	181.668	3.41	3.41	3	50000	3	3		100299	NADH-quinone oxidoreductase subunit G OS=Escherichia coli (strain K12) OX=83333 GN=nuoG PE=1 SV=4 UPId=UP000000625 PPId=UP000000625
223	TRUE	A0A377D022|A0A377D022_ECOLX	181.668	4.68	4.68	3	50000	3	3		72549	NADH-quinone oxidoreductase OS=Escherichia coli OX=562 GN=nuoG_1 PE=3 SV=1 UPId=UP000254174 PPId=UP000000625
223	TRUE	A0A376RFI8|A0A376RFI8_ECOLX	181.668	7.65	7.65	3	50000	3	3		44589.6	NADH-quinone oxidoreductase subunit G OS=Escherichia coli OX=562 GN=nuoG_2 PE=3 SV=1 UPId=UP000254159 PPId=UP000000625
224	TRUE	A0A376LCC9|A0A376LCC9_ECOLX	181.514	17.84	17.84	4	868000	4	5		26738.7	Protein GrpE OS=Escherichia coli OX=562 GN=grpE PE=3 SV=1 UPId=UP000254877 PPId=UP000000625
224	TRUE	A0A376D408|A0A376D408_ECOLX	181.514	27.39	27.39	4	868000	4	5		17395.2	Protein GrpE OS=Escherichia coli OX=562 GN=grpE_2 PE=3 SV=1 UPId=UP000254647 PPId=UP000000625
225	TRUE	P0A6G7|CLPP_ECOLI	181.372	21.74	21.74	3	312000	3	3		23186.6	ATP-dependent Clp protease proteolytic subunit OS=Escherichia coli (strain K12) OX=83333 GN=clpP PE=1 SV=1 UPId=UP000000625 PPId=UP000000625
226	TRUE	P30843|BASR_ECOLI	181.316	15.77	15.77	3	136000	3	3		25030.8	Transcriptional regulatory protein BasR OS=Escherichia coli (strain K12) OX=83333 GN=basR PE=1 SV=3 UPId=UP000000625 PPId=UP000000625
226	TRUE	A0A2X1N1N0|A0A2X1N1N0_ECOLX	181.316	19.77	19.77	3	136000	3	3		19927.3	DNA-binding transcriptional regulator BasR OS=Escherichia coli OX=562 GN=basR_1 PE=4 SV=1 UPId=UP000250780 PPId=UP000000625
226	TRUE	A0A6N8R1E3|A0A6N8R1E3_ECOLX	181.316	18.82	18.82	3	136000	3	3		20866	Two-component system response regulator BasR (Fragment) OS=Escherichia coli OX=562 GN=basR PE=4 SV=1 UPId=UP000436141 PPId=UP000000625
227	TRUE	P0A9Q5|ACCD_ECOLI	179.789	10.53	10.53	3	86800	3	3		33321.9	Acetyl-coenzyme A carboxylase carboxyl transferase subunit beta OS=Escherichia coli (strain K12) OX=83333 GN=accD PE=1 SV=1 UPId=UP000000625 PPId=UP000000625
228	TRUE	A0A376VAS3|A0A376VAS3_ECOLX	178.011	14.43	14.43	3	118000	3	3		33253.4	Glycine--tRNA ligase alpha subunit OS=Escherichia coli OX=562 GN=glyQ PE=3 SV=1 UPId=UP000254495 PPId=UP000000625
228	TRUE	P00960|SYGA_ECOLI	178.011	13.86	13.86	3	118000	3	3		34774.4	Glycine--tRNA ligase alpha subunit OS=Escherichia coli (strain K12) OX=83333 GN=glyQ PE=1 SV=2 UPId=UP000000625 PPId=UP000000625
229	TRUE	A0A376TZQ6|A0A376TZQ6_ECOLX	175.915	28.75	28.75	3	82000	3	3		16655	Bifunctional protein GlmU [includes: UDP-N-acetylglucosamine pyrophosphorylase glucosamine-1-phosphate N-acetyltransferase] OS=Escherichia coli OX=562 GN=glmU_1 PE=3 SV=1 UPId=UP000254079 PPId=UP000000625
229	TRUE	A0A8S0FH76|A0A8S0FH76_ECOLX	175.915	38.66	38.66	3	82000	3	3		12484.3	UDP-N-acetylglucosamine diphosphorylase OS=Escherichia coli OX=562 GN=EIMP300_09330 PE=3 SV=1 UPId=UP000467488 PPId=UP000000625
229	TRUE	A0A8G2HI21|A0A8G2HI21_ECOLX	175.915	19.91	19.91	3	82000	3	3		24682.2	Bifunctional protein GlmU [includes: UDP-N-acetylglucosamine pyrophosphorylase glucosamine-1-phosphate N-acetyltransferase] OS=Escherichia coli OX=562 GN=glmU_3 PE=3 SV=1 UPId=UP000254718 PPId=UP000000625
229	TRUE	P0ACC7|GLMU_ECOLI	175.915	10.09	10.09	3	82000	3	3		49190.1	Bifunctional protein GlmU OS=Escherichia coli (strain K12) OX=83333 GN=glmU PE=1 SV=1 UPId=UP000000625 PPId=UP000000625
230	TRUE	A0A1V2SU17|A0A1V2SU17_ECOLX	172.579	17.44	17.44	3	79000	3	3		21914.4	Catabolite activator protein OS=Escherichia coli OX=562 GN=crp PE=4 SV=1 UPId=UP000254052 PPId=UP000000625
230	TRUE	P0ACJ8|CRP_ECOLI	172.579	16.19	16.19	3	79000	3	3		23640.4	DNA-binding transcriptional dual regulator CRP OS=Escherichia coli (strain K12) OX=83333 GN=crp PE=1 SV=1 UPId=UP000000625 PPId=UP000000625
231	TRUE	A0A1X3I4T6|A0A1X3I4T6_ECOLX	171.724	6.85	6.85	4	69900	4	4		82400.4	NADP-dependent malic enzyme (NADP-ME) OS=Escherichia coli M056 OX=656415 GN=EAMG_04058 PE=3 SV=1 UPId=UP000193167 PPId=UP000000625
231	TRUE	P76558|MAO2_ECOLI	171.724	6.85	6.85	4	69900	4	4		82417.4	NADP-dependent malic enzyme OS=Escherichia coli (strain K12) OX=83333 GN=maeB PE=1 SV=1 UPId=UP000000625 PPId=UP000000625
232	TRUE	A0A0H2UYQ9|A0A0H2UYQ9_SHIFL	169.907	5.92	5.92	3	38900	1	3	Deamidation (NQ)	66632.3	Basal-body rod modification protein FlgD OS=Shigella flexneri OX=623 GN=flgE PE=3 SV=1 UPId=UP000001006 PPId=UP000000625
233	TRUE	P30958|MFD_ECOLI	169.669	3.66	3.66	4	78300	4	4		129983	Transcription-repair-coupling factor OS=Escherichia coli (strain K12) OX=83333 GN=mfd PE=1 SV=2 UPId=UP000000625 PPId=UP000000625
234	TRUE	E1JG58|E1JG58_ECOLX	169.552	15.81	15.81	3	154000	3	4		28880.8	Aminoglycoside 3'-phosphotransferase OS=Escherichia coli MS 124-1 OX=679205 GN=HMPREF9347_05980 PE=3 SV=1 UPId=UP000003390 PPId=UP000000625
234	TRUE	A0A9Q7A9G6|A0A9Q7A9G6_ESCAL	169.552	14.76	14.76	3	154000	3	4		30859	Aminoglycoside 3'-phosphotransferase OS=Escherichia albertii OX=208962 GN=JRC44_24390 PE=3 SV=1 UPId=UP000663211 PPId=UP000000625
235	TRUE	P30850|RNB_ECOLI	168.416	5.59	5.59	3	58700	3	3		72490.8	Exoribonuclease 2 OS=Escherichia coli (strain K12) OX=83333 GN=rnb PE=1 SV=3 UPId=UP000000625 PPId=UP000000625
236	TRUE	P45748|TSAC_ECOLI	166.605	21.58	21.58	3	67900	3	3		20767.7	Threonylcarbamoyl-AMP synthase OS=Escherichia coli (strain K12) OX=83333 GN=tsaC PE=1 SV=2 UPId=UP000000625 PPId=UP000000625
237	TRUE	A0A3S4KGZ9|A0A3S4KGZ9_ECOLX	165.426	14.04	14.04	3	84800	3	4	Deamidation (NQ)	31730	Succinate dehydrogenase flavoprotein subunit OS=Escherichia coli OX=562 GN=sdhA_1 PE=4 SV=1 UPId=UP000277930 PPId=UP000000625
237	TRUE	A0A376X6A0|A0A376X6A0_ECOLX	165.426	11.66	11.66	3	84800	3	4	Deamidation (NQ)	38006.1	Succinate dehydrogenase flavoprotein subunit OS=Escherichia coli OX=562 GN=sdhA_1 PE=4 SV=1 UPId=UP000254503 PPId=UP000000625
237	TRUE	A0A418GFC0|A0A418GFC0_ECOLX	165.426	8.51	8.51	3	84800	3	4	Deamidation (NQ)	50661.3	Succinate dehydrogenase flavoprotein subunit (Fragment) OS=Escherichia coli OX=562 GN=D3C88_23295 PE=3 SV=1 UPId=UP000284508 PPId=UP000000625
237	TRUE	P0AC41|SDHA_ECOLI	165.426	6.8	6.8	3	84800	3	4	Deamidation (NQ)	64421.8	Succinate dehydrogenase flavoprotein subunit OS=Escherichia coli (strain K12) OX=83333 GN=sdhA PE=1 SV=1 UPId=UP000000625 PPId=UP000000625
237	TRUE	A0A376TIF6|A0A376TIF6_ECOLX	165.426	27.97	27.97	3	84800	3	4	Deamidation (NQ)	15024.2	Succinate dehydrogenase flavoprotein subunit OS=Escherichia coli OX=562 GN=sdhA_2 PE=4 SV=1 UPId=UP000254405 PPId=UP000000625
238	TRUE	P0AEP3|GALU_ECOLI	165.391	12.25	12.25	3	107000	3	3		32942.3	UTP--glucose-1-phosphate uridylyltransferase OS=Escherichia coli (strain K12) OX=83333 GN=galU PE=1 SV=2 UPId=UP000000625 PPId=UP000000625
239	TRUE	A0A376MHT6|A0A376MHT6_ECOLX	163.728	25.18	25.18	3	59500	3	3	Carbamidomethylation	14617.3	ribose-5-phosphate isomerase OS=Escherichia coli OX=562 GN=rpiA_1 PE=4 SV=1 UPId=UP000254817 PPId=UP000000625
239	TRUE	P0A7Z0|RPIA_ECOLI	163.728	15.98	15.98	3	59500	3	3	Carbamidomethylation	22860.4	Ribose-5-phosphate isomerase A OS=Escherichia coli (strain K12) OX=83333 GN=rpiA PE=1 SV=1 UPId=UP000000625 PPId=UP000000625
240	TRUE	A0A377CWB2|A0A377CWB2_ECOLX	162.422	25.17	25.17	3	193000	3	3	Carbamidomethylation	16492	Carbonic anhydrase OS=Escherichia coli OX=562 GN=yadF_1 PE=3 SV=1 UPId=UP000254052 PPId=UP000000625
240	TRUE	A0A376LHU9|A0A376LHU9_ECOLX	162.422	19.58	19.58	3	193000	3	3	Carbamidomethylation	21506.7	Carbonic anhydrase OS=Escherichia coli OX=562 GN=yadF PE=3 SV=1 UPId=UP000254877 PPId=UP000000625
240	TRUE	P61517|CAN_ECOLI	162.422	16.82	16.82	3	193000	3	3	Carbamidomethylation	25096.8	Carbonic anhydrase 2 OS=Escherichia coli (strain K12) OX=83333 GN=can PE=1 SV=1 UPId=UP000000625 PPId=UP000000625
241	TRUE	P0A7Z4|RPOA_ECOLI	162.088	11.25	11.25	4	129000	4	4		36511.7	DNA-directed RNA polymerase subunit alpha OS=Escherichia coli (strain K12) OX=83333 GN=rpoA PE=1 SV=1 UPId=UP000000625 PPId=UP000000625
242	TRUE	A0A8S0G296|A0A8S0G296_ECOLX	161.464	26.67	26.67	2	79900	2	2		11625.6	ABC transporter domain-containing protein OS=Escherichia coli OX=562 GN=EIMP300_83160 PE=4 SV=1 UPId=UP000467488 PPId=UP000000625
242	TRUE	A0A377CFP5|A0A377CFP5_ECOLX	161.464	14.66	14.66	2	79900	2	2		21170	Putative ABC transporter ATP-binding protein YjjK OS=Escherichia coli OX=562 GN=yjjK_2 PE=4 SV=1 UPId=UP000254255 PPId=UP000000625
242	TRUE	P0A9W3|ETTA_ECOLI	161.464	5.05	5.05	2	79900	2	2		62442.9	Energy-dependent translational throttle protein EttA OS=Escherichia coli (strain K12) OX=83333 GN=ettA PE=1 SV=2 UPId=UP000000625 PPId=UP000000625
242	TRUE	A0A2X1JL43|A0A2X1JL43_ECOLX	161.464	12.56	12.56	2	79900	2	2		24731.4	Putative ABC transporter ATP-binding protein YjjK OS=Escherichia coli OX=562 GN=yjjK_2 PE=4 SV=1 UPId=UP000250561 PPId=UP000000625
242	TRUE	A0A2X3M6R7|A0A2X3M6R7_ECOLX	161.464	17.39	17.39	2	79900	2	2		17928.4	Putative ABC transporter ATP-binding protein YjjK OS=Escherichia coli OX=562 GN=yjjK_1 PE=4 SV=1 UPId=UP000250991 PPId=UP000000625
243	TRUE	P0AFG3|ODO1_ECOLI	161.364	2.79	2.79	2	11300	2	2		105062	2-oxoglutarate dehydrogenase E1 component OS=Escherichia coli (strain K12) OX=83333 GN=sucA PE=1 SV=1 UPId=UP000000625 PPId=UP000000625
243	TRUE	A0A484WTG8|A0A484WTG8_ECOLX	161.364	3.5	3.5	2	11300	2	2		83067.4	oxoglutarate dehydrogenase (succinyl-transferring) OS=Escherichia coli OX=562 GN=sucA_2 PE=3 SV=1 UPId=UP000372890 PPId=UP000000625
244	TRUE	P00452|RIR1_ECOLI	161.272	3.55	3.55	2	26900	2	2		85775.3	Ribonucleoside-diphosphate reductase 1 subunit alpha OS=Escherichia coli (strain K12) OX=83333 GN=nrdA PE=1 SV=2 UPId=UP000000625 PPId=UP000000625
245	TRUE	I6C9Y7|I6C9Y7_SHIFL	160.819	20.78	20.78	2	99300	2	4		17704.4	Small ribosomal subunit protein uS4 OS=Shigella flexneri K-315 OX=766150 GN=rpsD PE=3 SV=1 UPId=UP000005407 PPId=UP000000625
245	TRUE	P0A7V8|RS4_ECOLI	160.819	15.53	15.53	2	99300	2	4		23469.1	Small ribosomal subunit protein uS4 OS=Escherichia coli (strain K12) OX=83333 GN=rpsD PE=1 SV=2 UPId=UP000000625 PPId=UP000000625
245	TRUE	A0A2X1MRV9|A0A2X1MRV9_ECOLX	160.819	29.91	29.91	2	99300	2	4		11945.6	Small ribosomal subunit protein uS4 OS=Escherichia coli OX=562 GN=rpsD_2 PE=3 SV=1 UPId=UP000250780 PPId=UP000000625
246	TRUE	P07650|TYPH_ECOLI	160.778	9.55	9.55	3	57400	3	4		47207.1	Thymidine phosphorylase OS=Escherichia coli (strain K12) OX=83333 GN=deoA PE=1 SV=3 UPId=UP000000625 PPId=UP000000625
247	TRUE	P61316|LOLA_ECOLI	160.708	15.27	15.27	2	35700	2	2		22497	Outer-membrane lipoprotein carrier protein OS=Escherichia coli (strain K12) OX=83333 GN=lolA PE=1 SV=1 UPId=UP000000625 PPId=UP000000625
248	TRUE	A0A376DEH3|A0A376DEH3_ECOLX	160.478	12.28	12.28	2	56500	2	3		25020.1	Putative glycosyl transferase OS=Escherichia coli OX=562 GN=NCTC10767_04592 PE=4 SV=1 UPId=UP000254647 PPId=UP000000625
248	TRUE	P30177|YBIB_ECOLI	160.478	8.75	8.75	2	56500	2	3		35048.5	Uncharacterized protein YbiB OS=Escherichia coli (strain K12) OX=83333 GN=ybiB PE=1 SV=1 UPId=UP000000625 PPId=UP000000625
249	TRUE	P0AB80|ILVE_ECOLI	160.465	11.33	11.33	2	49300	2	2		34093.7	Branched-chain-amino-acid aminotransferase OS=Escherichia coli (strain K12) OX=83333 GN=ilvE PE=1 SV=2 UPId=UP000000625 PPId=UP000000625
249	TRUE	A0A377CBW0|A0A377CBW0_ECOLX	160.465	14.17	14.17	2	49300	2	2		27021.7	Branched-chain-amino-acid aminotransferase OS=Escherichia coli OX=562 GN=ilvE_2 PE=3 SV=1 UPId=UP000254255 PPId=UP000000625
250	TRUE	A0A376U0S6|A0A376U0S6_ECOLX	160.39	8.96	8.96	2	23000	2	2		29366.7	Acetylornithine deacetylase OS=Escherichia coli OX=562 GN=argE_2 PE=3 SV=1 UPId=UP000254079 PPId=UP000000625
250	TRUE	A0A376CWD7|A0A376CWD7_ECOLX	160.39	24.74	24.74	2	23000	2	2		10755.6	Acetylornithine deacetylase OS=Escherichia coli OX=562 GN=argE_1 PE=4 SV=1 UPId=UP000254647 PPId=UP000000625
250	TRUE	A0A485JNR4|A0A485JNR4_ECOLX	160.39	38.71	38.71	2	23000	2	2		6928.95	Acetylornithine deacetylase OS=Escherichia coli OX=562 GN=argE_2 PE=4 SV=1 UPId=UP000358010 PPId=UP000000625
250	TRUE	A0A377DZJ1|A0A377DZJ1_ECOLX	160.39	16.9	16.9	2	23000	2	2		15513.7	Acetylornithine deacetylase OS=Escherichia coli OX=562 GN=argE_2 PE=4 SV=1 UPId=UP000254429 PPId=UP000000625
250	TRUE	P23908|ARGE_ECOLI	160.39	6.27	6.27	2	23000	2	2		42347.3	Acetylornithine deacetylase OS=Escherichia coli (strain K12) OX=83333 GN=argE PE=1 SV=2 UPId=UP000000625 PPId=UP000000625
250	TRUE	A0A376L3N7|A0A376L3N7_ECOLX	160.39	22.43	22.43	2	23000	2	2		11678.2	Acetylornithine deacetylase OS=Escherichia coli OX=562 GN=argE_2 PE=4 SV=1 UPId=UP000255460 PPId=UP000000625
251	TRUE	A0A484YQG7|A0A484YQG7_ECOLX	160.114	15.49	15.49	2	13200	2	2		16101.5	Putative organic solvent tolerance protein OS=Escherichia coli OX=562 GN=mlaC_2 PE=4 SV=1 UPId=UP000372890 PPId=UP000000625
251	TRUE	P0ADV7|MLAC_ECOLI	160.114	10.43	10.43	2	13200	2	2		23962.6	Intermembrane phospholipid transport system binding protein MlaC OS=Escherichia coli (strain K12) OX=83333 GN=mlaC PE=1 SV=1 UPId=UP000000625 PPId=UP000000625
252	TRUE	A0A376CZ00|A0A376CZ00_ECOLX	160.021	5.77	5.77	2	10300	2	2		46446.3	RNA helicase OS=Escherichia coli OX=562 GN=deaD_1 PE=3 SV=1 UPId=UP000254647 PPId=UP000000625
252	TRUE	A0A8S0FKB0|A0A8S0FKB0_ECOLX	160.021	6.98	6.98	2	10300	2	2		38367.1	RNA helicase OS=Escherichia coli OX=562 GN=EIMP300_20180 PE=3 SV=1 UPId=UP000467488 PPId=UP000000625
252	TRUE	A0A376RC71|A0A376RC71_ECOLX	160.021	5.08	5.08	2	10300	2	2		52848.6	RNA helicase OS=Escherichia coli OX=562 GN=deaD_1 PE=3 SV=1 UPId=UP000254159 PPId=UP000000625
252	TRUE	P0A9P6|DEAD_ECOLI	160.021	3.82	3.82	2	10300	2	2		70546.1	ATP-dependent RNA helicase DeaD OS=Escherichia coli (strain K12) OX=83333 GN=deaD PE=1 SV=2 UPId=UP000000625 PPId=UP000000625
252	TRUE	A0A377DMM3|A0A377DMM3_ECOLX	160.021	25.53	25.53	2	10300	2	2		10373	RNA helicase OS=Escherichia coli OX=562 GN=deaD_1 PE=4 SV=1 UPId=UP000254429 PPId=UP000000625
253	TRUE	P0A7C6|PEPE_ECOLI	159.792	11.35	11.35	2	29300	2	2		24570.3	Peptidase E OS=Escherichia coli (strain K12) OX=83333 GN=pepE PE=1 SV=1 UPId=UP000000625 PPId=UP000000625
254	TRUE	A0A376TZF2|A0A376TZF2_ECOLX	159.451	16.27	16.27	2	71300	2	2		18561.6	Sugar phosphatase OS=Escherichia coli OX=562 GN=cof_2 PE=4 SV=1 UPId=UP000254079 PPId=UP000000625
254	TRUE	A0A377BRP0|A0A377BRP0_ECOLX	159.451	6.91	6.91	2	71300	2	2		44153	Sugar phosphatase OS=Escherichia coli OX=562 GN=cof_1 PE=4 SV=1 UPId=UP000254088 PPId=UP000000625
254	TRUE	A0A2X1MWC8|A0A2X1MWC8_ECOLX	159.451	16.07	16.07	2	71300	2	2		19278.8	Sugar phosphatase OS=Escherichia coli OX=562 GN=cof_2 PE=4 SV=1 UPId=UP000250780 PPId=UP000000625
254	TRUE	A0A376RRD6|A0A376RRD6_ECOLX	159.451	30.68	30.68	2	71300	2	2		9682.21	Sugar phosphatase OS=Escherichia coli OX=562 GN=cof_2 PE=4 SV=1 UPId=UP000254159 PPId=UP000000625
254	TRUE	P27848|YIGL_ECOLI	159.451	10.15	10.15	2	71300	2	2		29707.7	Pyridoxal phosphate phosphatase YigL OS=Escherichia coli (strain K12) OX=83333 GN=yigL PE=1 SV=4 UPId=UP000000625 PPId=UP000000625
255	TRUE	A0A377CW73|A0A377CW73_ECOLX	158.944	15	15	2	26800	2	2		21571.5	D-alanine--D-alanine ligase OS=Escherichia coli OX=562 GN=ddlB_1 PE=3 SV=1 UPId=UP000254052 PPId=UP000000625
255	TRUE	P07862|DDLB_ECOLI	158.944	9.8	9.8	2	26800	2	2		32839.7	D-alanine--D-alanine ligase B OS=Escherichia coli (strain K12) OX=83333 GN=ddlB PE=1 SV=3 UPId=UP000000625 PPId=UP000000625
255	TRUE	A0A2X1LJZ6|A0A2X1LJZ6_ECOLX	158.944	11.72	11.72	2	26800	2	2		27571.5	D-alanine--D-alanine ligase OS=Escherichia coli OX=562 GN=ddlB_1 PE=3 SV=1 UPId=UP000250561 PPId=UP000000625
256	TRUE	A0A376VYY7|A0A376VYY7_ECOLX	158.752	20.44	20.44	2	157000	2	4	Deamidation (NQ)	15336.5	Chaperone protein Skp OS=Escherichia coli OX=562 GN=skp PE=3 SV=1 UPId=UP000254716 PPId=UP000000625
256	TRUE	P0AEU7|SKP_ECOLI	158.752	17.39	17.39	2	157000	2	4	Deamidation (NQ)	17688.2	Chaperone protein Skp OS=Escherichia coli (strain K12) OX=83333 GN=skp PE=1 SV=1 UPId=UP000000625 PPId=UP000000625
257	TRUE	A0A377FB15|A0A377FB15_ECOLX	158.703	43.42	43.42	2	25700	2	3	Deamidation (NQ)	8461.76	Putative ACR involved in intracellular sulfur reduction OS=Escherichia coli OX=562 GN=ychN PE=4 SV=1 UPId=UP000254460 PPId=UP000000625
257	TRUE	A0A2W6QND9|A0A2W6QND9_ECOLX	158.703	61.11	61.11	2	25700	2	3	Deamidation (NQ)	5906.85	Uncharacterized protein (Fragment) OS=Escherichia coli OX=562 GN=DNQ45_30635 PE=4 SV=1 UPId=UP000249482 PPId=UP000000625
257	TRUE	A0A376W251|A0A376W251_ECOLX	158.703	44	44	2	25700	2	3	Deamidation (NQ)	8276.54	Putative ACR involved in intracellular sulfur reduction OS=Escherichia coli OX=562 GN=ychN PE=4 SV=1 UPId=UP000254716 PPId=UP000000625
257	TRUE	P0AB52|YCHN_ECOLI	158.703	28.21	28.21	2	25700	2	3	Deamidation (NQ)	12692.7	Protein YchN OS=Escherichia coli (strain K12) OX=83333 GN=ychN PE=1 SV=1 UPId=UP000000625 PPId=UP000000625
258	TRUE	A0A376X2Z6|A0A376X2Z6_ECOLX	157.734	26.73	26.73	4	71200	4	4		21908.2	Gamma-glutamyl kinase OS=Escherichia coli OX=562 GN=proB PE=4 SV=1 UPId=UP000254503 PPId=UP000000625
258	TRUE	A0A377KC55|A0A377KC55_ECOLX	157.734	28.72	28.72	4	71200	4	4		20338.3	Gamma-glutamyl kinase OS=Escherichia coli OX=562 GN=proB PE=4 SV=1 UPId=UP000254181 PPId=UP000000625
258	TRUE	P0A7B5|PROB_ECOLI	157.734	14.71	14.71	4	71200	4	4		39056.5	Glutamate 5-kinase OS=Escherichia coli (strain K12) OX=83333 GN=proB PE=1 SV=1 UPId=UP000000625 PPId=UP000000625
259	TRUE	P23882|FMT_ECOLI	156.508	8.25	8.25	2	68100	2	2		34168.5	Methionyl-tRNA formyltransferase OS=Escherichia coli (strain K12) OX=83333 GN=fmt PE=1 SV=4 UPId=UP000000625 PPId=UP000000625
259	TRUE	A0A2X1N9Z3|A0A2X1N9Z3_ECOLX	156.508	10.57	10.57	2	68100	2	2		26773.9	Methionyl-tRNA formyltransferase OS=Escherichia coli OX=562 GN=fmt_1 PE=3 SV=1 UPId=UP000250780 PPId=UP000000625
260	TRUE	P69222|IF1_ECOLI	155.01	38.89	38.89	2	32000	2	2		8249.57	Translation initiation factor IF-1 OS=Escherichia coli (strain K12) OX=83333 GN=infA PE=1 SV=2 UPId=UP000000625 PPId=UP000000625
260	TRUE	A0A8S0FZM7|A0A8S0FZM7_ECOLX	155.01	50	50	2	32000	2	2		6476.58	Translation initiation factor IF-1 OS=Escherichia coli OX=562 GN=infA PE=3 SV=1 UPId=UP000467488 PPId=UP000000625
260	TRUE	A0A377K951|A0A377K951_ECOLX	155.01	25.69	25.69	2	32000	2	2		12707.2	Translation initiation factor IF-1 OS=Escherichia coli OX=562 GN=infA PE=3 SV=1 UPId=UP000254181 PPId=UP000000625
261	TRUE	A0A376VKL1|A0A376VKL1_ECOLX	154.893	14.89	14.89	2	5230	2	2		25569.7	Protein YdgH OS=Escherichia coli OX=562 GN=ydgH_1 PE=4 SV=1 UPId=UP000254495 PPId=UP000000625
261	TRUE	A0A376TF05|A0A376TF05_ECOLX	154.893	18.52	18.52	2	5230	2	2		20349.1	Protein YdgH OS=Escherichia coli OX=562 GN=ydgH_2 PE=4 SV=1 UPId=UP000254405 PPId=UP000000625
262	TRUE	A0A2W6P7G7|A0A2W6P7G7_ECOLX	154.03	13.46	13.46	2	23900	2	2		18167.9	Tat proofreading chaperone DmsD (Fragment) OS=Escherichia coli OX=562 GN=DNQ45_23515 PE=4 SV=1 UPId=UP000249482 PPId=UP000000625
262	TRUE	A0A2X1NRU2|A0A2X1NRU2_ECOLX	154.03	13.38	13.38	2	23900	2	2		18245.8	Anaerobic dimethyl sulfoxide reductase maturation protein (Twin-arginine leader-binding protein) OS=Escherichia coli OX=562 GN=dmsD_2 PE=4 SV=1 UPId=UP000250780 PPId=UP000000625
262	TRUE	P69853|DMSD_ECOLI	154.03	10.29	10.29	2	23900	2	2		23344.6	Tat proofreading chaperone DmsD OS=Escherichia coli (strain K12) OX=83333 GN=dmsD PE=1 SV=2 UPId=UP000000625 PPId=UP000000625
262	TRUE	A0A8S0FVR7|A0A8S0FVR7_ECOLX	154.03	13.82	13.82	2	23900	2	2		17644.2	Tat proofreading chaperone DmsD OS=Escherichia coli OX=562 GN=EIMP300_51700 PE=4 SV=1 UPId=UP000467488 PPId=UP000000625
263	TRUE	A0A376RQI8|A0A376RQI8_ECOLX	154.001	11.57	11.57	2	41300	2	2		24102.6	Hydroxyacylglutathione hydrolase OS=Escherichia coli OX=562 GN=gloB PE=3 SV=1 UPId=UP000254159 PPId=UP000000625
263	TRUE	P0AC84|GLO2_ECOLI	154.001	9.96	9.96	2	41300	2	2		28434.4	Hydroxyacylglutathione hydrolase GloB OS=Escherichia coli (strain K12) OX=83333 GN=gloB PE=1 SV=1 UPId=UP000000625 PPId=UP000000625
264	TRUE	A0A447XWU8|A0A447XWU8_ECOLX	153.776	19.18	19.18	2	72500	2	2		16636.2	Phospho-2-dehydro-3-deoxyheptonate aldolase, Trp-sensitive OS=Escherichia coli OX=562 GN=aroH_2 PE=3 SV=1 UPId=UP000277930 PPId=UP000000625
264	TRUE	A0A2X1QBW2|A0A2X1QBW2_ECOLX	153.776	20.9	20.9	2	72500	2	2		15086.4	Phospho-2-dehydro-3-deoxyheptonate aldolase, Trp-sensitive OS=Escherichia coli OX=562 GN=aroH_1 PE=3 SV=1 UPId=UP000250780 PPId=UP000000625
264	TRUE	A0A377BL50|A0A377BL50_ECOLX	153.776	59.57	59.57	2	72500	2	2		5309	Phospho-2-dehydro-3-deoxyheptonate aldolase OS=Escherichia coli OX=562 GN=aroH_1 PE=4 SV=1 UPId=UP000254255 PPId=UP000000625
264	TRUE	P00887|AROH_ECOLI	153.776	8.05	8.05	2	72500	2	2		38735.1	Phospho-2-dehydro-3-deoxyheptonate aldolase, Trp-sensitive OS=Escherichia coli (strain K12) OX=83333 GN=aroH PE=1 SV=4 UPId=UP000000625 PPId=UP000000625
264	TRUE	A0A376J4R0|A0A376J4R0_ECOLX	153.776	11.52	11.52	2	72500	2	2		27082.1	Phospho-2-dehydro-3-deoxyheptonate aldolase, Trp-sensitive OS=Escherichia coli OX=562 GN=aroH_2 PE=3 SV=1 UPId=UP000255201 PPId=UP000000625
264	TRUE	A0A2X1MBL6|A0A2X1MBL6_ECOLX	153.776	29.79	29.79	2	72500	2	2		10297.7	Phospho-2-dehydro-3-deoxyheptonate aldolase OS=Escherichia coli OX=562 GN=aroH_4 PE=4 SV=1 UPId=UP000250561 PPId=UP000000625
265	TRUE	P0A7R9|RS11_ECOLI	153.594	18.6	18.6	2	86100	2	2		13844.9	Small ribosomal subunit protein uS11 OS=Escherichia coli (strain K12) OX=83333 GN=rpsK PE=1 SV=2 UPId=UP000000625 PPId=UP000000625
265	TRUE	A0A5C9AFK3|A0A5C9AFK3_ECOLX	153.594	23.76	23.76	2	86100	2	2		10718.2	Small ribosomal subunit protein uS11 (Fragment) OS=Escherichia coli OX=562 GN=rpsK PE=3 SV=1 UPId=UP000321461 PPId=UP000000625
266	TRUE	P0AFL6|PPX_ECOLI	153.493	8.19	8.19	3	37000	3	3		58136	Exopolyphosphatase OS=Escherichia coli (strain K12) OX=83333 GN=ppx PE=1 SV=2 UPId=UP000000625 PPId=UP000000625
266	TRUE	A0A447XTS0|A0A447XTS0_ECOLX	153.493	11.6	11.6	3	37000	3	3		41681	Exopolyphosphatase OS=Escherichia coli OX=562 GN=ppx_1 PE=4 SV=1 UPId=UP000277930 PPId=UP000000625
266	TRUE	A0A377DNK9|A0A377DNK9_ECOLX	153.493	9.09	9.09	3	37000	3	3		52007.8	Exopolyphosphatase OS=Escherichia coli OX=562 GN=ppx PE=3 SV=1 UPId=UP000254429 PPId=UP000000625
266	TRUE	A0A8S0FNB3|A0A8S0FNB3_ECOLX	153.493	12.65	12.65	3	37000	3	3		38354.1	Exopolyphosphatase OS=Escherichia coli OX=562 GN=EIMP300_33970 PE=4 SV=1 UPId=UP000467488 PPId=UP000000625
267	TRUE	Q46845|YGHU_ECOLI	152.282	10.76	10.76	2	25700	2	2		32391.6	Disulfide-bond oxidoreductase YghU OS=Escherichia coli (strain K12) OX=83333 GN=yghU PE=1 SV=2 UPId=UP000000625 PPId=UP000000625
267	TRUE	A0A376MJM0|A0A376MJM0_ECOLX	152.282	13.14	13.14	2	25700	2	2		26226.9	Glutathione S-transferase OS=Escherichia coli OX=562 GN=yghU_1 PE=4 SV=1 UPId=UP000254817 PPId=UP000000625
268	TRUE	P37760|RMLD_ECOLI	152.256	8.03	8.03	2	29200	2	2		32694.1	dTDP-4-dehydrorhamnose reductase OS=Escherichia coli (strain K12) OX=83333 GN=rfbD PE=3 SV=2 UPId=UP000000625 PPId=UP000000625
269	TRUE	B7LPV8|B7LPV8_ESCF3	152.207	3.23	3.23	2	15200	2	2		70526.9	Fused glutathionylspermidine amidase glutathionylspermidine synthetase OS=Escherichia fergusonii (strain ATCC 35469 / DSM 13698 / CCUG 18766 / IAM 14443 / JCM 21226 / LMG 7866 / NBRC 102419 / NCTC 12128 / CDC 0568-73) OX=585054 GN=gss PE=3 SV=1 UPId=UP000000745 PPId=UP000000625
269	TRUE	P0AES0|GSP_ECOLI	152.207	3.23	3.23	2	15200	2	2		70531.9	Bifunctional glutathionylspermidine synthetase/amidase OS=Escherichia coli (strain K12) OX=83333 GN=gss PE=1 SV=1 UPId=UP000000625 PPId=UP000000625
270	TRUE	A0A376VCT1|A0A376VCT1_ECOLX	152.198	22.41	22.41	2	25900	2	2		13241.1	Modulator of drug activity B OS=Escherichia coli OX=562 GN=mdaB_1 PE=3 SV=1 UPId=UP000254495 PPId=UP000000625
270	TRUE	A0A0H2V1V9|A0A0H2V1V9_SHIFL	152.198	13.47	13.47	2	25900	2	2		21978	Modulator of drug activity B OS=Shigella flexneri OX=623 GN=mdaB PE=3 SV=1 UPId=UP000001006 PPId=UP000000625
270	TRUE	P0AEY5|MDAB_ECOLI	152.198	13.47	13.47	2	25900	2	2		21890.9	NADPH:quinone oxidoreductase MdaB OS=Escherichia coli (strain K12) OX=83333 GN=mdaB PE=1 SV=1 UPId=UP000000625 PPId=UP000000625
271	TRUE	A0A376W2B1|A0A376W2B1_ECOLX	151.943	12.81	12.81	3	46600	3	4		30965.5	L,D-transpeptidase OS=Escherichia coli OX=562 GN=ybiS PE=3 SV=1 UPId=UP000254716 PPId=UP000000625
271	TRUE	P0AAX8|YBIS_ECOLI	151.943	11.76	11.76	3	46600	3	4		33325.3	Probable L,D-transpeptidase YbiS OS=Escherichia coli (strain K12) OX=83333 GN=ybiS PE=1 SV=1 UPId=UP000000625 PPId=UP000000625
272	TRUE	P0AE01|TRMJ_ECOLI	151.886	11.38	11.38	2	98200	2	2		27047.9	tRNA (cytidine/uridine-2'-O-)-methyltransferase TrmJ OS=Escherichia coli (strain K12) OX=83333 GN=trmJ PE=1 SV=1 UPId=UP000000625 PPId=UP000000625
272	TRUE	A0A2B7LGA9|A0A2B7LGA9_9ESCH	151.886	11.38	11.38	2	98200	2	2		26980.9	tRNA (cytidine/uridine-2'-O-)-methyltransferase TrmJ OS=Escherichia marmotae OX=1499973 GN=trmJ PE=3 SV=1 UPId=UP000254454 PPId=UP000000625
273	TRUE	A0A376X103|A0A376X103_ECOLX	151.617	7.64	7.64	2	6820	2	2		29913.6	Anhydro-N-acetylmuramic acid kinase OS=Escherichia coli OX=562 GN=anmK_1 PE=4 SV=1 UPId=UP000254503 PPId=UP000000625
273	TRUE	A0A376RJQ4|A0A376RJQ4_ECOLX	151.617	7.07	7.07	2	6820	2	2		32438.1	Anhydro-N-acetylmuramic acid kinase OS=Escherichia coli OX=562 GN=anmK_1 PE=4 SV=1 UPId=UP000254159 PPId=UP000000625
273	TRUE	P77570|ANMK_ECOLI	151.617	5.69	5.69	2	6820	2	2		39496.3	Anhydro-N-acetylmuramic acid kinase OS=Escherichia coli (strain K12) OX=83333 GN=anmK PE=1 SV=1 UPId=UP000000625 PPId=UP000000625
273	TRUE	A0A377CHL3|A0A377CHL3_ECOLX	151.617	10.29	10.29	2	6820	2	2		21917.2	Anhydro-N-acetylmuramic acid kinase OS=Escherichia coli OX=562 GN=anmK_1 PE=4 SV=1 UPId=UP000254088 PPId=UP000000625
274	TRUE	P0AA10|RL13_ECOLI	151.573	20.42	20.42	2	31600	2	2		16018.5	Large ribosomal subunit protein uL13 OS=Escherichia coli (strain K12) OX=83333 GN=rplM PE=1 SV=1 UPId=UP000000625 PPId=UP000000625
275	TRUE	A0A376S999|A0A376S999_ECOLX	151.551	24.51	24.51	2	64500	2	2		11600.4	UTP--glucose-1-phosphate uridylyltransferase OS=Escherichia coli OX=562 GN=galF_2 PE=3 SV=1 UPId=UP000254817 PPId=UP000000625
275	TRUE	A0A376PA08|A0A376PA08_ECOLX	151.551	11.52	11.52	2	64500	2	2		24093.9	UTP--glucose-1-phosphate uridylyltransferase OS=Escherichia coli OX=562 GN=galF_1 PE=3 SV=1 UPId=UP000254428 PPId=UP000000625
275	TRUE	P0AAB6|GALF_ECOLI	151.551	8.42	8.42	2	64500	2	2		32829.2	UTP--glucose-1-phosphate uridylyltransferase OS=Escherichia coli (strain K12) OX=83333 GN=galF PE=1 SV=1 UPId=UP000000625 PPId=UP000000625
275	TRUE	A0A377BNV9|A0A377BNV9_ECOLX	151.551	15.34	15.34	2	64500	2	2		18186.9	UTP--glucose-1-phosphate uridylyltransferase OS=Escherichia coli OX=562 GN=galF_1 PE=3 SV=1 UPId=UP000254255 PPId=UP000000625
276	TRUE	A0A376X6Z4|A0A376X6Z4_ECOLX	151.389	21.51	21.51	2	6930	2	2		10648.2	Transcriptional regulatory protein CpxR OS=Escherichia coli OX=562 GN=cpxR_2 PE=4 SV=1 UPId=UP000254503 PPId=UP000000625
276	TRUE	A0A376L3V9|A0A376L3V9_ECOLX	151.389	25.32	25.32	2	6930	2	2		8952.26	Transcriptional regulatory protein CpxR OS=Escherichia coli OX=562 GN=cpxR_2 PE=4 SV=1 UPId=UP000255460 PPId=UP000000625
276	TRUE	P0AE88|CPXR_ECOLI	151.389	8.62	8.62	2	6930	2	2		26312.1	Transcriptional regulatory protein CpxR OS=Escherichia coli (strain K12) OX=83333 GN=cpxR PE=1 SV=1 UPId=UP000000625 PPId=UP000000625
276	TRUE	A0A377BQJ0|A0A377BQJ0_ECOLX	151.389	30.3	30.3	2	6930	2	2		7651.9	Transcriptional regulatory protein CpxR OS=Escherichia coli OX=562 GN=cpxR_2 PE=4 SV=1 UPId=UP000254088 PPId=UP000000625
277	TRUE	P60723|RL4_ECOLI	151.338	11.44	11.44	2	50200	2	2		22086.5	Large ribosomal subunit protein uL4 OS=Escherichia coli (strain K12) OX=83333 GN=rplD PE=1 SV=1 UPId=UP000000625 PPId=UP000000625
278	TRUE	A0A2X1MYZ3|A0A2X1MYZ3_ECOLX	150.986	10.48	10.48	2	38700	2	2		22334.5	Geranyltranstransferase OS=Escherichia coli OX=562 GN=ispA_2 PE=4 SV=1 UPId=UP000250780 PPId=UP000000625
278	TRUE	A0A376K488|A0A376K488_ECOLX	150.986	14.77	14.77	2	38700	2	2		15816	Geranyltranstransferase OS=Escherichia coli OX=562 GN=ispA_2 PE=4 SV=1 UPId=UP000255201 PPId=UP000000625
278	TRUE	P22939|ISPA_ECOLI	150.986	7.36	7.36	2	38700	2	2		32159.6	Farnesyl diphosphate synthase OS=Escherichia coli (strain K12) OX=83333 GN=ispA PE=1 SV=1 UPId=UP000000625 PPId=UP000000625
279	TRUE	P0A7B8|HSLV_ECOLI	150.812	17.61	17.61	2	239000	2	2	Deamidation (NQ)	19092.8	ATP-dependent protease subunit HslV OS=Escherichia coli (strain K12) OX=83333 GN=hslV PE=1 SV=2 UPId=UP000000625 PPId=UP000000625
280	TRUE	P07639|AROB_ECOLI	150.784	7.73	7.73	2	18400	2	3		38881	3-dehydroquinate synthase OS=Escherichia coli (strain K12) OX=83333 GN=aroB PE=1 SV=1 UPId=UP000000625 PPId=UP000000625
281	TRUE	A0A376RRA2|A0A376RRA2_ECOLX	149.797	26.92	26.92	2	20600	2	2		8769.04	LexA repressor OS=Escherichia coli OX=562 GN=lexA_2 PE=4 SV=1 UPId=UP000254159 PPId=UP000000625
281	TRUE	B7LL15|LEXA_ESCF3	149.797	10.4	10.4	2	20600	2	2		22412.8	LexA repressor OS=Escherichia fergusonii (strain ATCC 35469 / DSM 13698 / CCUG 18766 / IAM 14443 / JCM 21226 / LMG 7866 / NBRC 102419 / NCTC 12128 / CDC 0568-73) OX=585054 GN=lexA PE=3 SV=1 UPId=UP000000745 PPId=UP000000625
281	TRUE	A0A376L6E1|A0A376L6E1_ECOLX	149.797	17.65	17.65	2	20600	2	2		13277.6	LexA repressor OS=Escherichia coli OX=562 GN=lexA_2 PE=4 SV=1 UPId=UP000255460 PPId=UP000000625
281	TRUE	P0A7C2|LEXA_ECOLI	149.797	10.4	10.4	2	20600	2	2		22357.7	LexA repressor OS=Escherichia coli (strain K12) OX=83333 GN=lexA PE=1 SV=1 UPId=UP000000625 PPId=UP000000625
281	TRUE	A0A376WNV4|A0A376WNV4_ECOLX	149.797	12.88	12.88	2	20600	2	2		17951.7	LexA repressor OS=Escherichia coli OX=562 GN=lexA_3 PE=3 SV=1 UPId=UP000254088 PPId=UP000000625
282	TRUE	A0A377A766|A0A377A766_ECOLX	148.695	19.74	19.74	2	30800	2	2		16339.8	Glutamate synthase (NADPH) small subunit OS=Escherichia coli OX=562 GN=gltD_2 PE=4 SV=1 UPId=UP000254052 PPId=UP000000625
282	TRUE	A0A377C494|A0A377C494_ECOLX	148.695	13.89	13.89	2	30800	2	2		23533.8	Glutamate synthase (NADPH) small subunit OS=Escherichia coli OX=562 GN=gltD_3 PE=4 SV=1 UPId=UP000254255 PPId=UP000000625
282	TRUE	A0A8T6QJQ7|A0A8T6QJQ7_ECOLX	148.695	38.46	38.46	2	30800	2	2		8468.62	FAD-dependent oxidoreductase OS=Escherichia coli OX=562 GN=G3W53_29175 PE=4 SV=1 UPId=UP000471360 PPId=UP000000625
282	TRUE	A0A376WS04|A0A376WS04_ECOLX	148.695	11.81	11.81	2	30800	2	2		27607.2	Glutamate synthase (NADPH) small subunit OS=Escherichia coli OX=562 GN=gltD_1 PE=4 SV=1 UPId=UP000254503 PPId=UP000000625
282	TRUE	P09832|GLTD_ECOLI	148.695	6.36	6.36	2	30800	2	2		52015.3	Glutamate synthase [NADPH] small chain OS=Escherichia coli (strain K12) OX=83333 GN=gltD PE=1 SV=3 UPId=UP000000625 PPId=UP000000625
282	TRUE	A0A377BXU4|A0A377BXU4_ECOLX	148.695	9.26	9.26	2	30800	2	2		35447.2	Glutamate synthase (NADPH) small subunit OS=Escherichia coli OX=562 GN=gltD_1 PE=4 SV=1 UPId=UP000254088 PPId=UP000000625
282	TRUE	A0A376KK95|A0A376KK95_ECOLX	148.695	9.26	9.26	2	30800	2	2		35133	Glutamate synthase (NADPH) small subunit OS=Escherichia coli OX=562 GN=gltD_1 PE=4 SV=1 UPId=UP000255460 PPId=UP000000625
283	TRUE	A0A377KE57|A0A377KE57_ECOLX	148.386	21.7	21.7	2	97700	2	2		11587	Small ribosomal subunit protein uS2 OS=Escherichia coli OX=562 GN=rpsB_1 PE=3 SV=1 UPId=UP000254181 PPId=UP000000625
283	TRUE	A0A377E348|A0A377E348_ECOLX	148.386	14.2	14.2	2	97700	2	2		17849.1	Small ribosomal subunit protein uS2 OS=Escherichia coli OX=562 GN=rpsB_1 PE=3 SV=1 UPId=UP000254088 PPId=UP000000625
283	TRUE	Q3Z5I9|RS2_SHISS	148.386	9.54	9.54	2	97700	2	2		26757.7	Small ribosomal subunit protein uS2 OS=Shigella sonnei (strain Ss046) OX=300269 GN=rpsB PE=3 SV=1 UPId=UP000002529 PPId=UP000000625
283	TRUE	P0A7V0|RS2_ECOLI	148.386	9.54	9.54	2	97700	2	2		26743.6	Small ribosomal subunit protein uS2 OS=Escherichia coli (strain K12) OX=83333 GN=rpsB PE=1 SV=2 UPId=UP000000625 PPId=UP000000625
284	TRUE	A0A376TY82|A0A376TY82_ECOLX	145.52	10.62	10.62	2	38300	2	2		12360.1	Mannitol-1-phosphate 5-dehydrogenase OS=Escherichia coli OX=562 GN=mtlD_2 PE=4 SV=1 UPId=UP000254079 PPId=UP000000625
284	TRUE	P09424|MTLD_ECOLI	145.52	3.14	3.14	2	38300	2	2		41139	Mannitol-1-phosphate 5-dehydrogenase OS=Escherichia coli (strain K12) OX=83333 GN=mtlD PE=1 SV=3 UPId=UP000000625 PPId=UP000000625
284	TRUE	A0A376CWU2|A0A376CWU2_ECOLX	145.52	3.69	3.69	2	38300	2	2		35241.5	Mannitol-1-phosphate 5-dehydrogenase OS=Escherichia coli OX=562 GN=mtlD_2 PE=3 SV=1 UPId=UP000254647 PPId=UP000000625
284	TRUE	A0A377BW98|A0A377BW98_ECOLX	145.52	25	25	2	38300	2	2		5497.23	Mannitol-1-phosphate 5-dehydrogenase OS=Escherichia coli OX=562 GN=mtlD_2 PE=4 SV=1 UPId=UP000254088 PPId=UP000000625
284	TRUE	A0A377DD20|A0A377DD20_ECOLX	145.52	17.14	17.14	2	38300	2	2		7915.2	Mannitol-1-phosphate 5-dehydrogenase OS=Escherichia coli OX=562 GN=mtlD_2 PE=4 SV=1 UPId=UP000254174 PPId=UP000000625
284	TRUE	A0A376KIP9|A0A376KIP9_ECOLX	145.52	5.74	5.74	2	38300	2	2		22963.4	Mannitol-1-phosphate 5-dehydrogenase OS=Escherichia coli OX=562 GN=mtlD_1 PE=4 SV=1 UPId=UP000255460 PPId=UP000000625
285	TRUE	P04425|GSHB_ECOLI	145.399	8.23	8.23	2	39900	2	2		35560.9	Glutathione synthetase OS=Escherichia coli (strain K12) OX=83333 GN=gshB PE=1 SV=1 UPId=UP000000625 PPId=UP000000625
285	TRUE	Q32C16|Q32C16_SHIDS	145.399	8.23	8.23	2	39900	2	2		35576	Glutathione synthetase OS=Shigella dysenteriae serotype 1 (strain Sd197) OX=300267 GN=gshB PE=3 SV=1 UPId=UP000002716 PPId=UP000000625
285	TRUE	A0A376KN17|A0A376KN17_ECOLX	145.399	10.57	10.57	2	39900	2	2		28225.6	Glutathione synthetase OS=Escherichia coli OX=562 GN=gshB_2 PE=3 SV=1 UPId=UP000255460 PPId=UP000000625
286	TRUE	A0A376VPG2|A0A376VPG2_ECOLX	144.064	8.27	8.27	2	34000	2	2		28063.1	Aspartate ammonia-lyase OS=Escherichia coli OX=562 GN=aspA_1 PE=4 SV=1 UPId=UP000254255 PPId=UP000000625
286	TRUE	A0A376RRQ4|A0A376RRQ4_ECOLX	144.064	6.82	6.82	2	34000	2	2		33691.8	Aspartate ammonia-lyase OS=Escherichia coli OX=562 GN=aspA_1 PE=4 SV=1 UPId=UP000254159 PPId=UP000000625
286	TRUE	A0A8G2LZ86|A0A8G2LZ86_ECOLX	144.064	4.95	4.95	2	34000	2	2		46386.4	Aspartate ammonia-lyase OS=Escherichia coli OX=562 GN=aspA PE=3 SV=1 UPId=UP000254718 PPId=UP000000625
286	TRUE	P0AC38|ASPA_ECOLI	144.064	4.39	4.39	2	34000	2	2		52356.1	Aspartate ammonia-lyase OS=Escherichia coli (strain K12) OX=83333 GN=aspA PE=1 SV=1 UPId=UP000000625 PPId=UP000000625
287	TRUE	A0A376RPU0|A0A376RPU0_ECOLX	143.348	6.53	6.53	2	7090	2	2		47062.7	Homoserine dehydrogenase OS=Escherichia coli OX=562 GN=thrA_1 PE=3 SV=1 UPId=UP000254159 PPId=UP000000625
287	TRUE	A0A8S0G3W9|A0A8S0G3W9_ECOLX	143.348	16.28	16.28	2	7090	2	2		18829.9	ACT domain-containing protein OS=Escherichia coli OX=562 GN=EIMP300_82910 PE=3 SV=1 UPId=UP000467488 PPId=UP000000625
287	TRUE	P00561|AK1H_ECOLI	143.348	3.41	3.41	2	7090	2	2		89120.2	Bifunctional aspartokinase/homoserine dehydrogenase 1 OS=Escherichia coli (strain K12) OX=83333 GN=thrA PE=1 SV=2 UPId=UP000000625 PPId=UP000000625
287	TRUE	A0A377ANS1|A0A377ANS1_ECOLX	143.348	12.84	12.84	2	7090	2	2		23585.3	aspartate kinase OS=Escherichia coli OX=562 GN=thrA_3 PE=3 SV=1 UPId=UP000254052 PPId=UP000000625
287	TRUE	A0A376K3M0|A0A376K3M0_ECOLX	143.348	4.55	4.55	2	7090	2	2		66967.1	aspartate kinase OS=Escherichia coli OX=562 GN=thrA_2 PE=3 SV=1 UPId=UP000255201 PPId=UP000000625
287	TRUE	A0A376U332|A0A376U332_ECOLX	143.348	9.46	9.46	2	7090	2	2		32807.7	Bifunctional aspartokinase I/homoserine dehydrogenase I OS=Escherichia coli OX=562 GN=thrA_3 PE=4 SV=1 UPId=UP000254079 PPId=UP000000625
288	TRUE	P0A817|METK_ECOLI	143.245	4.95	4.95	2	28600	2	2		41951.6	S-adenosylmethionine synthase OS=Escherichia coli (strain K12) OX=83333 GN=metK PE=1 SV=2 UPId=UP000000625 PPId=UP000000625
288	TRUE	A0A8S0FMC5|A0A8S0FMC5_ECOLX	143.245	6.4	6.4	2	28600	2	2		32526.1	methionine adenosyltransferase OS=Escherichia coli OX=562 GN=metK PE=3 SV=1 UPId=UP000467488 PPId=UP000000625
288	TRUE	A0A447XSB8|A0A447XSB8_ECOLX	143.245	9.5	9.5	2	28600	2	2		22008.3	methionine adenosyltransferase OS=Escherichia coli OX=562 GN=metK_1 PE=3 SV=1 UPId=UP000277930 PPId=UP000000625
288	TRUE	A0A484Z0S6|A0A484Z0S6_ECOLX	143.245	5.72	5.72	2	28600	2	2		36369.4	S-adenosylmethionine synthase OS=Escherichia coli OX=562 GN=metK_2 PE=3 SV=1 UPId=UP000372890 PPId=UP000000625
289	TRUE	Q8X9J6|YCDX_ECO57	140.623	6.94	6.94	2	68100	2	2		26832.5	Probable phosphatase YcdX OS=Escherichia coli O157:H7 OX=83334 GN=ycdX PE=3 SV=1 UPId=UP000000558 PPId=UP000000625
289	TRUE	P75914|YCDX_ECOLI	140.623	6.94	6.94	2	68100	2	2		26890.5	Probable phosphatase YcdX OS=Escherichia coli (strain K12) OX=83333 GN=ycdX PE=1 SV=1 UPId=UP000000625 PPId=UP000000625
290	TRUE	P0A7X3|RS9_ECOLI	138.895	13.85	13.85	2	28300	2	2		14856.2	Small ribosomal subunit protein uS9 OS=Escherichia coli (strain K12) OX=83333 GN=rpsI PE=1 SV=2 UPId=UP000000625 PPId=UP000000625
290	TRUE	A0A377BYC2|A0A377BYC2_ECOLX	138.895	12.95	12.95	2	28300	2	2		15885.5	Small ribosomal subunit protein uS9 OS=Escherichia coli OX=562 GN=rpsI PE=3 SV=1 UPId=UP000254088 PPId=UP000000625
291	TRUE	P61175|RL22_ECOLI	138.837	18.18	18.18	2	57800	2	2		12226.3	Large ribosomal subunit protein uL22 OS=Escherichia coli (strain K12) OX=83333 GN=rplV PE=1 SV=1 UPId=UP000000625 PPId=UP000000625
291	TRUE	A0A8S0FJM7|A0A8S0FJM7_ECOLX	138.837	25.97	25.97	2	57800	2	2		8450.79	50S ribosomal protein L22 OS=Escherichia coli OX=562 GN=EIMP300_17700 PE=3 SV=1 UPId=UP000467488 PPId=UP000000625
291	TRUE	A0A377DLY6|A0A377DLY6_ECOLX	138.837	19.61	19.61	2	57800	2	2		11436.6	Large ribosomal subunit protein uL22 OS=Escherichia coli OX=562 GN=rplV PE=3 SV=1 UPId=UP000254429 PPId=UP000000625
292	TRUE	P0AEK2|FABG_ECOLI	138.64	11.48	11.48	3	76400	3	3		25560.3	3-oxoacyl-[acyl-carrier-protein] reductase FabG OS=Escherichia coli (strain K12) OX=83333 GN=fabG PE=1 SV=1 UPId=UP000000625 PPId=UP000000625
293	TRUE	A0A246NV29|A0A246NV29_ECOLX	137.77	20.56	20.56	2	43500	2	3		11586.1	Iron-binding protein IscA OS=Escherichia coli OX=562 GN=iscA PE=3 SV=1 UPId=UP000840371 PPId=UP000000625
293	TRUE	P0AAC8|ISCA_ECOLI	137.77	20.56	20.56	2	43500	2	3		11556	Iron-binding protein IscA OS=Escherichia coli (strain K12) OX=83333 GN=iscA PE=1 SV=1 UPId=UP000000625 PPId=UP000000625
294	TRUE	A0A2X1KS12|A0A2X1KS12_ECOLX	136.988	25.61	25.61	2	41100	2	2		8928.14	N-ethylmaleimide reductase OS=Escherichia coli OX=562 GN=nemA_1 PE=4 SV=1 UPId=UP000250561 PPId=UP000000625
294	TRUE	P77258|NEMA_ECOLI	136.988	5.75	5.75	2	41100	2	2		39516.4	N-ethylmaleimide reductase OS=Escherichia coli (strain K12) OX=83333 GN=nemA PE=1 SV=1 UPId=UP000000625 PPId=UP000000625
294	TRUE	A0A5R8UJD9|A0A5R8UJD9_9ESCH	136.988	5.75	5.75	2	41100	2	2		39529.5	N-ethylmaleimide reductase OS=Escherichia sp. E3659 OX=2044462 GN=nemA PE=4 SV=1 UPId=UP000306847 PPId=UP000000625
294	TRUE	A0A377D4G8|A0A377D4G8_ECOLX	136.988	18.1	18.1	2	41100	2	2		12905.4	N-ethylmaleimide reductase OS=Escherichia coli OX=562 GN=nemA_2 PE=4 SV=1 UPId=UP000254174 PPId=UP000000625
294	TRUE	A0A376W3Z4|A0A376W3Z4_ECOLX	136.988	15.11	15.11	2	41100	2	2		15183.1	N-ethylmaleimide reductase OS=Escherichia coli OX=562 GN=nemA_3 PE=4 SV=1 UPId=UP000254716 PPId=UP000000625
294	TRUE	A0A8S0FUR2|A0A8S0FUR2_ECOLX	136.988	7.75	7.75	2	41100	2	2		29505.9	NADH:flavin oxidoreductase/NADH oxidase N-terminal domain-containing protein OS=Escherichia coli OX=562 GN=EIMP300_50580 PE=4 SV=1 UPId=UP000467488 PPId=UP000000625
294	TRUE	A0A376S8D7|A0A376S8D7_ECOLX	136.988	11.6	11.6	2	41100	2	2		19957.7	N-ethylmaleimide reductase OS=Escherichia coli OX=562 GN=nemA_2 PE=4 SV=1 UPId=UP000254817 PPId=UP000000625
295	TRUE	P0A9C0|GLPA_ECOLI	136.341	4.43	4.43	2	16200	2	2		58958.2	Anaerobic glycerol-3-phosphate dehydrogenase subunit A OS=Escherichia coli (strain K12) OX=83333 GN=glpA PE=1 SV=1 UPId=UP000000625 PPId=UP000000625
296	TRUE	P64554|QUEE_ECOLI	132.982	8.97	8.97	2	22100	2	2		25029.6	7-carboxy-7-deazaguanine synthase OS=Escherichia coli (strain K12) OX=83333 GN=queE PE=3 SV=1 UPId=UP000000625 PPId=UP000000625
296	TRUE	A0A377C2U3|A0A377C2U3_ECOLX	132.982	10.47	10.47	2	22100	2	2		21316.4	7-carboxy-7-deazaguanine synthase OS=Escherichia coli OX=562 GN=queE_2 PE=3 SV=1 UPId=UP000254088 PPId=UP000000625
297	TRUE	W1EYM6|W1EYM6_ECOLX	131.772	15.13	15.13	2	32200	2	2		13641	Glycerol-3-phosphate dehydrogenase [NAD(P)+] OS=Escherichia coli ISC7 OX=1432555 PE=4 SV=1 UPId=UP000019199 PPId=UP000000625
297	TRUE	P0A6S7|GPDA_ECOLI	131.772	5.31	5.31	2	32200	2	2		36361.6	Glycerol-3-phosphate dehydrogenase [NAD(P)+] OS=Escherichia coli (strain K12) OX=83333 GN=gpsA PE=1 SV=1 UPId=UP000000625 PPId=UP000000625
297	TRUE	A0A447X667|A0A447X667_ECOLX	131.772	11.84	11.84	2	32200	2	2		16263.7	Glycerol-3-phosphate dehydrogenase OS=Escherichia coli OX=562 GN=gpsA_1 PE=3 SV=1 UPId=UP000271797 PPId=UP000000625
297	TRUE	A0A376NXM8|A0A376NXM8_ECOLX	131.772	7.23	7.23	2	32200	2	2		26750.7	Glycerol-3-phosphate dehydrogenase [NAD(P)+] OS=Escherichia coli OX=562 GN=gpsA_1 PE=3 SV=1 UPId=UP000254428 PPId=UP000000625
298	TRUE	A0A8S0G4E2|A0A8S0G4E2_ECOLX	131.727	6.87	6.87	2	30000	2	2		38134.6	Cell division protein FtsZ OS=Escherichia coli OX=562 GN=ftsZ PE=3 SV=1 UPId=UP000467488 PPId=UP000000625
298	TRUE	P0A9A6|FTSZ_ECOLI	131.727	6.53	6.53	2	30000	2	2		40323.9	Cell division protein FtsZ OS=Escherichia coli (strain K12) OX=83333 GN=ftsZ PE=1 SV=1 UPId=UP000000625 PPId=UP000000625
299	TRUE	A0A376LKF0|A0A376LKF0_ECOLX	130.281	12.17	12.17	2	26300	2	2		27785.8	3-isopropylmalate dehydratase OS=Escherichia coli OX=562 GN=leuC_1 PE=4 SV=1 UPId=UP000254877 PPId=UP000000625
299	TRUE	P0A6A6|LEUC_ECOLI	130.281	6.87	6.87	2	26300	2	2		49881.8	3-isopropylmalate dehydratase large subunit OS=Escherichia coli (strain K12) OX=83333 GN=leuC PE=1 SV=2 UPId=UP000000625 PPId=UP000000625
300	TRUE	A0A377E333|A0A377E333_ECOLX	130.28	14.1	14.1	2	47300	2	2		17438.9	Ornithine carbamoyltransferase 1 OS=Escherichia coli OX=562 GN=argI_1 PE=4 SV=1 UPId=UP000254088 PPId=UP000000625
300	TRUE	P04391|OTC1_ECOLI	130.28	6.59	6.59	2	47300	2	2		36907.1	Ornithine carbamoyltransferase subunit I OS=Escherichia coli (strain K12) OX=83333 GN=argI PE=1 SV=3 UPId=UP000000625 PPId=UP000000625
300	TRUE	A0A376LI44|A0A376LI44_ECOLX	130.28	24.44	24.44	2	47300	2	2		9987.47	Ornithine carbamoyltransferase 1 OS=Escherichia coli OX=562 GN=argI_2 PE=4 SV=1 UPId=UP000254877 PPId=UP000000625
300	TRUE	P06960|OTC2_ECOLI	130.28	6.59	6.59	2	47300	2	2		36827.1	Ornithine carbamoyltransferase subunit F OS=Escherichia coli (strain K12) OX=83333 GN=argF PE=1 SV=4 UPId=UP000000625 PPId=UP000000625
300	TRUE	A0A418GL66|A0A418GL66_ECOLX	130.28	11.06	11.06	2	47300	2	2		21983.1	Ornithine carbamoyltransferase subunit F (Fragment) OS=Escherichia coli OX=562 GN=D3C88_12280 PE=4 SV=1 UPId=UP000284508 PPId=UP000000625
300	TRUE	A0A376RQA3|A0A376RQA3_ECOLX	130.28	8.73	8.73	2	47300	2	2		27715.5	Ornithine carbamoyltransferase 1 OS=Escherichia coli OX=562 GN=argI_1 PE=3 SV=1 UPId=UP000254159 PPId=UP000000625
301	TRUE	P77150|PDXY_ECOLI	128.838	10.1	10.1	2	23800	2	2		31322.2	Pyridoxal kinase PdxY OS=Escherichia coli (strain K12) OX=83333 GN=pdxY PE=1 SV=3 UPId=UP000000625 PPId=UP000000625
301	TRUE	A0A377BB20|A0A377BB20_ECOLX	128.838	16.76	16.76	2	23800	2	2		18827.7	pyridoxal kinase OS=Escherichia coli OX=562 GN=pdxY_2 PE=4 SV=1 UPId=UP000254052 PPId=UP000000625
301	TRUE	D8ABE5|D8ABE5_ECOMS	128.838	15.43	15.43	2	23800	2	2		20613.9	pyridoxal kinase OS=Escherichia coli (strain MS 21-1) OX=749527 GN=HMPREF9530_03881 PE=4 SV=1 UPId=UP000005688 PPId=UP000000625
301	TRUE	A0A0H2YZR9|A0A0H2YZR9_ECOK1	128.838	10.1	10.1	2	23800	2	2		31334.2	Pyridoxal kinase PdxY OS=Escherichia coli O1:K1 / APEC OX=405955 GN=pdxY PE=3 SV=1 UPId=UP000008216 PPId=UP000000625
302	TRUE	P0ADI7|YECD_ECOLI	127.968	10.11	10.11	2	96100	2	2		20452.2	Isochorismatase family protein YecD OS=Escherichia coli (strain K12) OX=83333 GN=yecD PE=1 SV=2 UPId=UP000000625 PPId=UP000000625
303	TRUE	A0A377D1H3|A0A377D1H3_ECOLX	127.597	8.36	8.36	2	27700	2	2		36507.6	Inosine 5'-monophosphate dehydrogenase OS=Escherichia coli OX=562 GN=guaB_2 PE=3 SV=1 UPId=UP000254174 PPId=UP000000625
303	TRUE	A0A377A2W8|A0A377A2W8_ECOLX	127.597	8.1	8.1	2	27700	2	2		37749.1	Inosine 5'-monophosphate dehydrogenase OS=Escherichia coli OX=562 GN=guaB_2 PE=3 SV=1 UPId=UP000255543 PPId=UP000000625
303	TRUE	P0ADG7|IMDH_ECOLI	127.597	5.94	5.94	2	27700	2	2		52022.4	Inosine-5'-monophosphate dehydrogenase OS=Escherichia coli (strain K12) OX=83333 GN=guaB PE=1 SV=1 UPId=UP000000625 PPId=UP000000625
304	TRUE	P32131|HEMN_ECOLI	125.881	5.91	5.91	2	15000	2	2		52729	Oxygen-independent coproporphyrinogen III oxidase OS=Escherichia coli (strain K12) OX=83333 GN=hemN PE=1 SV=4 UPId=UP000000625 PPId=UP000000625
304	TRUE	A0A376MMC9|A0A376MMC9_ECOLX	125.881	10.07	10.07	2	15000	2	2		30521.4	Oxygen-independent coproporphyrinogen III oxidase OS=Escherichia coli OX=562 GN=hemN_3 PE=3 SV=1 UPId=UP000254817 PPId=UP000000625
304	TRUE	A0A377B5T1|A0A377B5T1_ECOLX	125.881	14.67	14.67	2	15000	2	2		20931.8	Oxygen-independent coproporphyrinogen III oxidase OS=Escherichia coli OX=562 GN=hemN_3 PE=4 SV=1 UPId=UP000254052 PPId=UP000000625
304	TRUE	A0A376RSU9|A0A376RSU9_ECOLX	125.881	13.78	13.78	2	15000	2	2		22624.7	Oxygen-independent coproporphyrinogen III oxidase OS=Escherichia coli OX=562 GN=hemN_3 PE=4 SV=1 UPId=UP000254159 PPId=UP000000625
304	TRUE	A0A376YJ50|A0A376YJ50_ECOLX	125.881	10.47	10.47	2	15000	2	2		29913	Oxygen-independent coproporphyrinogen III oxidase OS=Escherichia coli OX=562 GN=hemN_3 PE=3 SV=1 UPId=UP000254785 PPId=UP000000625
305	TRUE	P0ABD5|ACCA_ECOLI	125.674	7.52	7.52	2	78600	2	2		35241.5	Acetyl-coenzyme A carboxylase carboxyl transferase subunit alpha OS=Escherichia coli (strain K12) OX=83333 GN=accA PE=1 SV=2 UPId=UP000000625 PPId=UP000000625
306	TRUE	P0A7A9|IPYR_ECOLI	124.744	13.07	13.07	2	274000	2	2		19703.6	Inorganic pyrophosphatase OS=Escherichia coli (strain K12) OX=83333 GN=ppa PE=1 SV=2 UPId=UP000000625 PPId=UP000000625
307	TRUE	A0A2X1JEL2|A0A2X1JEL2_ECOLX	124.712	13.2	13.2	2	71600	1	3		21602.1	Large ribosomal subunit protein uL24 OS=Escherichia coli OX=562 GN=rplX PE=3 SV=1 UPId=UP000250561 PPId=UP000000625
308	TRUE	A0A376WTJ6|A0A376WTJ6_ECOLX	123.171	9.63	9.63	2	38600	2	2		20888.9	Putative DNA-binding transcriptional regulator OS=Escherichia coli OX=562 GN=yheO_2 PE=4 SV=1 UPId=UP000254503 PPId=UP000000625
308	TRUE	P64624|YHEO_ECOLI	123.171	7.5	7.5	2	38600	2	2		26820.6	Uncharacterized protein YheO OS=Escherichia coli (strain K12) OX=83333 GN=yheO PE=4 SV=1 UPId=UP000000625 PPId=UP000000625
308	TRUE	A0A376Y2L2|A0A376Y2L2_ECOLX	123.171	13.95	13.95	2	38600	2	2		14359.7	Putative DNA-binding transcriptional regulator OS=Escherichia coli OX=562 GN=yheO_1 PE=4 SV=1 UPId=UP000254785 PPId=UP000000625
309	TRUE	P76658|HLDE_ECOLI	118.92	5.87	5.87	2	42500	2	2		51050.6	Bifunctional protein HldE OS=Escherichia coli (strain K12) OX=83333 GN=hldE PE=1 SV=1 UPId=UP000000625 PPId=UP000000625
310	TRUE	A0A0H2VDE6|A0A0H2VDE6_ECOL6	118.853	4.14	4.14	2	61700	2	2		45329.8	Aminotransferase OS=Escherichia coli O6:H1 (strain CFT073 / ATCC 700928 / UPEC) OX=199310 GN=tyrB PE=3 SV=1 UPId=UP000001410 PPId=UP000000625
310	TRUE	A0A376X733|A0A376X733_ECOLX	118.853	6.72	6.72	2	61700	2	2		27753.9	Aminotransferase OS=Escherichia coli OX=562 GN=tyrB_1 PE=3 SV=1 UPId=UP000254503 PPId=UP000000625
310	TRUE	A0A8S0FEG0|A0A8S0FEG0_ECOLX	118.853	8.9	8.9	2	61700	2	2		20654.3	Aminotransferase OS=Escherichia coli OX=562 GN=EIMP300_02470 PE=3 SV=1 UPId=UP000467488 PPId=UP000000625
310	TRUE	P04693|TYRB_ECOLI	118.853	4.28	4.28	2	61700	2	2		43537.8	Aromatic-amino-acid aminotransferase OS=Escherichia coli (strain K12) OX=83333 GN=tyrB PE=1 SV=1 UPId=UP000000625 PPId=UP000000625
311	TRUE	P0A6F1|CARA_ECOLI	117.888	7.07	7.07	2	22900	2	2		41431	Carbamoyl phosphate synthase small chain OS=Escherichia coli (strain K12) OX=83333 GN=carA PE=1 SV=1 UPId=UP000000625 PPId=UP000000625
312	TRUE	A0A376TSP9|A0A376TSP9_ECOLX	117.231	8.82	8.82	2	38600	2	2		25880.4	Dihydropteroate synthase OS=Escherichia coli OX=562 GN=folP_1 PE=3 SV=1 UPId=UP000254405 PPId=UP000000625
312	TRUE	A0A376TWU1|A0A376TWU1_ECOLX	117.231	25	25	2	38600	2	2		9665.12	Dihydropteroate synthase OS=Escherichia coli OX=562 GN=folP_2 PE=4 SV=1 UPId=UP000254079 PPId=UP000000625
312	TRUE	Q3YX64|Q3YX64_SHISS	117.231	7.07	7.07	2	38600	2	2		32405.2	Dihydropteroate synthase OS=Shigella sonnei (strain Ss046) OX=300269 GN=folP PE=3 SV=1 UPId=UP000002529 PPId=UP000000625
312	TRUE	A0A377A907|A0A377A907_ECOLX	117.231	9.5	9.5	2	38600	2	2		24062.4	dihydropteroate synthase OS=Escherichia coli OX=562 GN=folP PE=4 SV=1 UPId=UP000254052 PPId=UP000000625
312	TRUE	A0A2X3K2P1|A0A2X3K2P1_ECOLX	117.231	11.54	11.54	2	38600	2	2		20254.9	dihydropteroate synthase OS=Escherichia coli OX=562 GN=folP_2 PE=4 SV=1 UPId=UP000250991 PPId=UP000000625
312	TRUE	P0AC13|DHPS_ECOLI	117.231	7.45	7.45	2	38600	2	2		30615.1	Dihydropteroate synthase OS=Escherichia coli (strain K12) OX=83333 GN=folP PE=1 SV=1 UPId=UP000000625 PPId=UP000000625
313	TRUE	A0A2X1L341|A0A2X1L341_ECOLX	117.118	13.11	13.11	2	35900	2	2		20418.7	UDP-N-acetylglucosamine 2-epimerase (non-hydrolyzing) OS=Escherichia coli OX=562 GN=rffE_1 PE=3 SV=1 UPId=UP000250561 PPId=UP000000625
313	TRUE	P27828|WECB_ECOLI	117.118	6.38	6.38	2	35900	2	2		42244.6	UDP-N-acetylglucosamine 2-epimerase OS=Escherichia coli (strain K12) OX=83333 GN=wecB PE=1 SV=2 UPId=UP000000625 PPId=UP000000625
313	TRUE	A0A377DZW9|A0A377DZW9_ECOLX	117.118	18.05	18.05	2	35900	2	2		14689.1	UDP-N-acetylglucosamine 2-epimerase (non-hydrolyzing) OS=Escherichia coli OX=562 GN=rffE_3 PE=3 SV=1 UPId=UP000254429 PPId=UP000000625
313	TRUE	W1F1C9|W1F1C9_ECOLX	117.118	7.72	7.72	2	35900	2	2		34790.8	UDP-N-acetylglucosamine 2-epimerase (non-hydrolyzing) OS=Escherichia coli ISC7 OX=1432555 PE=3 SV=1 UPId=UP000019199 PPId=UP000000625
314	TRUE	A0A376MSM3|A0A376MSM3_ECOLX	116.629	23.24	23.24	2	57000	2	2		15415.7	alcohol dehydrogenase OS=Escherichia coli OX=562 GN=adhC_2 PE=4 SV=1 UPId=UP000254817 PPId=UP000000625
314	TRUE	P25437|FRMA_ECOLI	116.629	8.94	8.94	2	57000	2	2		39359	S-(hydroxymethyl)glutathione dehydrogenase OS=Escherichia coli (strain K12) OX=83333 GN=frmA PE=1 SV=3 UPId=UP000000625 PPId=UP000000625
314	TRUE	A0A376TJW9|A0A376TJW9_ECOLX	116.629	10.09	10.09	2	57000	2	2		35109.1	S-(hydroxymethyl)glutathione dehydrogenase OS=Escherichia coli OX=562 GN=adhC PE=3 SV=1 UPId=UP000254405 PPId=UP000000625
314	TRUE	A0A376U487|A0A376U487_ECOLX	116.629	18.44	18.44	2	57000	2	2		18895.6	alcohol dehydrogenase OS=Escherichia coli OX=562 GN=adhC_2 PE=4 SV=1 UPId=UP000254079 PPId=UP000000625
314	TRUE	A0A377KBU6|A0A377KBU6_ECOLX	116.629	15.14	15.14	2	57000	2	2		23304.7	alcohol dehydrogenase OS=Escherichia coli OX=562 GN=adhC_1 PE=4 SV=1 UPId=UP000254181 PPId=UP000000625
315	TRUE	A0A376RM01|A0A376RM01_ECOLX	116.063	16.54	16.54	2	33500	2	2		14121	Putative tetratricopeptide repeat exported protein OS=Escherichia coli OX=562 GN=ybgF_1 PE=4 SV=1 UPId=UP000254159 PPId=UP000000625
315	TRUE	A0A8S0G0B4|A0A8S0G0B4_ECOLX	116.063	20.19	20.19	2	33500	2	2		11845.5	Tol-pal system protein YbgF OS=Escherichia coli OX=562 GN=EIMP300_69030 PE=4 SV=1 UPId=UP000467488 PPId=UP000000625
315	TRUE	P45955|CPOB_ECOLI	116.063	7.98	7.98	2	33500	2	2		28231.4	Cell division coordinator CpoB OS=Escherichia coli (strain K12) OX=83333 GN=cpoB PE=1 SV=2 UPId=UP000000625 PPId=UP000000625
316	TRUE	P0A978|CSPG_ECOLI	115.412	22.86	22.86	2	48800	1	2		7780.72	Cold shock-like protein CspG OS=Escherichia coli (strain K12) OX=83333 GN=cspG PE=1 SV=1 UPId=UP000000625 PPId=UP000000625
317	TRUE	Q3Z4S5|KAD_SHISS	110.344	10.75	10.75	2	9060	2	2	Deamidation (NQ)	23636.1	Adenylate kinase OS=Shigella sonnei (strain Ss046) OX=300269 GN=adk PE=3 SV=1 UPId=UP000002529 PPId=UP000000625
317	TRUE	P69441|KAD_ECOLI	110.344	10.75	10.75	2	9060	2	2	Deamidation (NQ)	23586	Adenylate kinase OS=Escherichia coli (strain K12) OX=83333 GN=adk PE=1 SV=1 UPId=UP000000625 PPId=UP000000625
317	TRUE	A0A2X3JP25|A0A2X3JP25_ECOLX	110.344	24.47	24.47	2	9060	2	2	Deamidation (NQ)	10382	Adenylate kinase OS=Escherichia coli OX=562 GN=adk_2 PE=3 SV=1 UPId=UP000250991 PPId=UP000000625
318	TRUE	A0A377ACA8|A0A377ACA8_ECOLX	107.956	17.02	17.02	1	15600	1	1		10586.5	Large ribosomal subunit protein uL16 OS=Escherichia coli OX=562 GN=rplP_1 PE=3 SV=1 UPId=UP000255543 PPId=UP000000625
318	TRUE	P0ADY7|RL16_ECOLI	107.956	11.76	11.76	1	15600	1	1		15281.2	Large ribosomal subunit protein uL16 OS=Escherichia coli (strain K12) OX=83333 GN=rplP PE=1 SV=1 UPId=UP000000625 PPId=UP000000625
318	TRUE	A0A8S0FJK3|A0A8S0FJK3_ECOLX	107.956	30.19	30.19	1	15600	1	1		5907.95	Large ribosomal subunit protein uL16 OS=Escherichia coli OX=562 GN=EIMP300_17730 PE=3 SV=1 UPId=UP000467488 PPId=UP000000625
319	TRUE	A0A376MTC8|A0A376MTC8_ECOLX	107.886	2.06	2.06	1	5240	1	1		70237.1	leucine--tRNA ligase OS=Escherichia coli OX=562 GN=leuS_1 PE=3 SV=1 UPId=UP000254817 PPId=UP000000625
319	TRUE	P07813|SYL_ECOLI	107.886	1.51	1.51	1	5240	1	1		97233.8	Leucine--tRNA ligase OS=Escherichia coli (strain K12) OX=83333 GN=leuS PE=1 SV=2 UPId=UP000000625 PPId=UP000000625
319	TRUE	A0A2X1PX82|A0A2X1PX82_ECOLX	107.886	14.61	14.61	1	5240	1	1		9940.33	leucine--tRNA ligase OS=Escherichia coli OX=562 GN=leuS_3 PE=3 SV=1 UPId=UP000250780 PPId=UP000000625
319	TRUE	A0A377F7Y2|A0A377F7Y2_ECOLX	107.886	5.02	5.02	1	5240	1	1		28791.3	leucine--tRNA ligase OS=Escherichia coli OX=562 GN=leuS_4 PE=3 SV=1 UPId=UP000254255 PPId=UP000000625
319	TRUE	A0A8S0FYV1|A0A8S0FYV1_ECOLX	107.886	22.81	22.81	1	5240	1	1		6286.39	Leucine--tRNA ligase OS=Escherichia coli OX=562 GN=EIMP300_70960 PE=4 SV=1 UPId=UP000467488 PPId=UP000000625
320	TRUE	P0AAI9|FABD_ECOLI	107.818	6.47	6.47	1	16400	1	1		32417.2	Malonyl CoA-acyl carrier protein transacylase OS=Escherichia coli (strain K12) OX=83333 GN=fabD PE=1 SV=2 UPId=UP000000625 PPId=UP000000625
320	TRUE	A0A376MV87|A0A376MV87_ECOLX	107.818	7.55	7.55	1	16400	1	1		27615.8	Malonyl CoA-acyl carrier protein transacylase OS=Escherichia coli OX=562 GN=fabD_2 PE=3 SV=1 UPId=UP000254817 PPId=UP000000625
320	TRUE	A0A418GPM6|A0A418GPM6_ECOLX	107.818	14.39	14.39	1	16400	1	1		14614.9	[acyl-carrier-protein] S-malonyltransferase (Fragment) OS=Escherichia coli OX=562 GN=D3C88_05815 PE=4 SV=1 UPId=UP000284508 PPId=UP000000625
320	TRUE	W1F803|W1F803_ECOLX	107.818	13.99	13.99	1	16400	1	1		15029.5	[acyl-carrier-protein] S-malonyltransferase OS=Escherichia coli ISC7 OX=1432555 PE=4 SV=1 UPId=UP000019199 PPId=UP000000625
320	TRUE	A0A377E6P6|A0A377E6P6_ECOLX	107.818	17.54	17.54	1	16400	1	1		12192.1	[acyl-carrier-protein] S-malonyltransferase OS=Escherichia coli OX=562 GN=fabD_1 PE=4 SV=1 UPId=UP000254088 PPId=UP000000625
321	TRUE	A0A377BUG0|A0A377BUG0_ECOLX	107.759	17.02	17.02	1	7490	1	1		10650.3	phosphoribosylaminoimidazolesuccinocarboxamide synthase OS=Escherichia coli OX=562 GN=purC_2 PE=3 SV=1 UPId=UP000254255 PPId=UP000000625
321	TRUE	W1ET92|W1ET92_ECOLX	107.759	9.58	9.58	1	7490	1	1		19213.1	phosphoribosylaminoimidazolesuccinocarboxamide synthase OS=Escherichia coli ISC7 OX=1432555 PE=3 SV=1 UPId=UP000019199 PPId=UP000000625
321	TRUE	P0A7D7|PUR7_ECOLI	107.759	6.75	6.75	1	7490	1	1		26995	Phosphoribosylaminoimidazole-succinocarboxamide synthase OS=Escherichia coli (strain K12) OX=83333 GN=purC PE=1 SV=1 UPId=UP000000625 PPId=UP000000625
321	TRUE	A0A377A2W2|A0A377A2W2_ECOLX	107.759	20	20	1	7490	1	1		9187.54	phosphoribosylaminoimidazolesuccinocarboxamide synthase OS=Escherichia coli OX=562 GN=purC_1 PE=4 SV=1 UPId=UP000255543 PPId=UP000000625
321	TRUE	A0A485JBR2|A0A485JBR2_ECOLX	107.759	29.63	29.63	1	7490	1	1		6272.97	phosphoribosylaminoimidazolesuccinocarboxamide synthase OS=Escherichia coli OX=562 GN=purC_1 PE=4 SV=1 UPId=UP000358010 PPId=UP000000625
322	TRUE	A0A485JJM3|A0A485JJM3_ECOLX	107.74	16.49	16.49	1	9000	1	1		10773.3	Muramoyltetrapeptide carboxypeptidase OS=Escherichia coli OX=562 GN=ldcA_1 PE=4 SV=1 UPId=UP000358010 PPId=UP000000625
322	TRUE	P76008|LDCA_ECOLI	107.74	5.26	5.26	1	9000	1	1		33567.5	Murein tetrapeptide carboxypeptidase OS=Escherichia coli (strain K12) OX=83333 GN=ldcA PE=1 SV=1 UPId=UP000000625 PPId=UP000000625
322	TRUE	A0A376VJG6|A0A376VJG6_ECOLX	107.74	12.4	12.4	1	9000	1	1		14327.4	Muramoyltetrapeptide carboxypeptidase OS=Escherichia coli OX=562 GN=ldcA_1 PE=4 SV=1 UPId=UP000254495 PPId=UP000000625
322	TRUE	A0A377DUM9|A0A377DUM9_ECOLX	107.74	11.76	11.76	1	9000	1	1		14920.1	Muramoyltetrapeptide carboxypeptidase OS=Escherichia coli OX=562 GN=ldcA_1 PE=4 SV=1 UPId=UP000254429 PPId=UP000000625
323	TRUE	P0A7N9|RL33_ECOLI	107.72	27.27	27.27	1	62900	1	1		6371.58	Large ribosomal subunit protein bL33 OS=Escherichia coli (strain K12) OX=83333 GN=rpmG PE=1 SV=2 UPId=UP000000625 PPId=UP000000625
323	TRUE	A0A376U031|A0A376U031_ECOLX	107.72	31.91	31.91	1	62900	1	1		5185.97	Large ribosomal subunit protein bL33 OS=Escherichia coli OX=562 GN=rpmG PE=3 SV=1 UPId=UP000254079 PPId=UP000000625
323	TRUE	A0A377C845|A0A377C845_ECOLX	107.72	24.59	24.59	1	62900	1	1		6893.1	Large ribosomal subunit protein bL33 OS=Escherichia coli OX=562 GN=rpmG PE=3 SV=1 UPId=UP000254255 PPId=UP000000625
324	TRUE	P0ABD3|BFR_ECOLI	107.653	9.49	9.49	1	5110	1	1		18495	Bacterioferritin OS=Escherichia coli (strain K12) OX=83333 GN=bfr PE=1 SV=1 UPId=UP000000625 PPId=UP000000625
324	TRUE	A0A485JA58|A0A485JA58_ECOLX	107.653	17.05	17.05	1	5110	1	1		10127.7	Bacterioferritin OS=Escherichia coli OX=562 GN=bfr_2 PE=3 SV=1 UPId=UP000358010 PPId=UP000000625
324	TRUE	A0A2X1LBL8|A0A2X1LBL8_ECOLX	107.653	12	12	1	5110	1	1		14546.6	Bacterioferritin OS=Escherichia coli OX=562 GN=bfr PE=3 SV=1 UPId=UP000250561 PPId=UP000000625
324	TRUE	A0A377DBW5|A0A377DBW5_ECOLX	107.653	10.56	10.56	1	5110	1	1		16569.7	Bacterioferritin OS=Escherichia coli OX=562 GN=bfr_1 PE=3 SV=1 UPId=UP000254174 PPId=UP000000625
325	TRUE	A0A377E5G6|A0A377E5G6_ECOLX	107.638	15.04	15.04	1	29500	1	2	Deamidation (NQ)	12059.2	Protein YceI OS=Escherichia coli OX=562 GN=yceI_2 PE=4 SV=1 UPId=UP000254088 PPId=UP000000625
325	TRUE	A0A376W1J3|A0A376W1J3_ECOLX	107.638	13.08	13.08	1	29500	1	2	Deamidation (NQ)	14069.7	Protein YceI OS=Escherichia coli OX=562 GN=yceI_1 PE=4 SV=1 UPId=UP000254716 PPId=UP000000625
325	TRUE	P0A8X2|YCEI_ECOLI	107.638	8.9	8.9	1	29500	1	2	Deamidation (NQ)	20912.5	Protein YceI OS=Escherichia coli (strain K12) OX=83333 GN=yceI PE=1 SV=1 UPId=UP000000625 PPId=UP000000625
326	TRUE	A0A376TG17|A0A376TG17_ECOLX	107.552	5.16	5.16	1	9110	1	1		23981.9	C32 tRNA thiolase OS=Escherichia coli OX=562 GN=ydaO_2 PE=4 SV=1 UPId=UP000254405 PPId=UP000000625
326	TRUE	A0A376Y8Z0|A0A376Y8Z0_ECOLX	107.552	4.6	4.6	1	9110	1	1		27235.4	C32 tRNA thiolase OS=Escherichia coli OX=562 GN=ydaO PE=4 SV=1 UPId=UP000254785 PPId=UP000000625
326	TRUE	A0A2X1IVL7|A0A2X1IVL7_ECOLX	107.552	6.88	6.88	1	9110	1	1		18509.2	C32 tRNA thiolase OS=Escherichia coli OX=562 GN=ydaO_1 PE=4 SV=1 UPId=UP000250561 PPId=UP000000625
326	TRUE	P76055|TTCA_ECOLI	107.552	3.54	3.54	1	9110	1	1		35560.9	tRNA-cytidine(32) 2-sulfurtransferase OS=Escherichia coli (strain K12) OX=83333 GN=ttcA PE=1 SV=1 UPId=UP000000625 PPId=UP000000625
326	TRUE	A0A2X3K797|A0A2X3K797_ECOLX	107.552	10.48	10.48	1	9110	1	1		11780.8	C32 tRNA thiolase OS=Escherichia coli OX=562 GN=ydaO_2 PE=4 SV=1 UPId=UP000250991 PPId=UP000000625
326	TRUE	B7LRU9|TTCA_ESCF3	107.552	3.54	3.54	1	9110	1	1		35538.9	tRNA-cytidine(32) 2-sulfurtransferase OS=Escherichia fergusonii (strain ATCC 35469 / DSM 13698 / CCUG 18766 / IAM 14443 / JCM 21226 / LMG 7866 / NBRC 102419 / NCTC 12128 / CDC 0568-73) OX=585054 GN=ttcA PE=3 SV=1 UPId=UP000000745 PPId=UP000000625
326	TRUE	A0A376DJF4|A0A376DJF4_ECOLX	107.552	7.28	7.28	1	9110	1	1		17124.5	C32 tRNA thiolase OS=Escherichia coli OX=562 GN=ydaO_2 PE=4 SV=1 UPId=UP000254647 PPId=UP000000625
327	TRUE	A0A376WSI4|A0A376WSI4_ECOLX	107.529	6.05	6.05	1	5450	1	1		27161.3	2-ketoaldonate reductase/glyoxylate reductase B OS=Escherichia coli OX=562 GN=tkrA PE=3 SV=1 UPId=UP000254503 PPId=UP000000625
327	TRUE	P37666|GHRB_ECOLI	107.529	4.63	4.63	1	5450	1	1		35395.5	Glyoxylate/hydroxypyruvate reductase B OS=Escherichia coli (strain K12) OX=83333 GN=ghrB PE=1 SV=3 UPId=UP000000625 PPId=UP000000625
327	TRUE	A0A377C9D2|A0A377C9D2_ECOLX	107.529	5.93	5.93	1	5450	1	1		27857	2-ketoaldonate reductase/glyoxylate reductase B OS=Escherichia coli OX=562 GN=tkrA_2 PE=3 SV=1 UPId=UP000254255 PPId=UP000000625
327	TRUE	A0A2X3LPC9|A0A2X3LPC9_ECOLX	107.529	11.45	11.45	1	5450	1	1		13978.9	2-ketoaldonate reductase/glyoxylate reductase B OS=Escherichia coli OX=562 GN=tkrA_1 PE=4 SV=1 UPId=UP000254877 PPId=UP000000625
328	TRUE	A0A2X3JUL2|A0A2X3JUL2_ECOLX	107.501	9.2	9.2	1		1	1		19668.6	Ribosomal RNA small subunit methyltransferase G OS=Escherichia coli OX=562 GN=gidB PE=3 SV=1 UPId=UP000250991 PPId=UP000000625
328	TRUE	P0A6U5|RSMG_ECOLI	107.501	7.73	7.73	1		1	1		23431.1	Ribosomal RNA small subunit methyltransferase G OS=Escherichia coli (strain K12) OX=83333 GN=rsmG PE=1 SV=1 UPId=UP000000625 PPId=UP000000625
329	TRUE	P29680|DCUP_ECOLI	107.497	2.26	2.26	1	6080	1	1		39248.1	Uroporphyrinogen decarboxylase OS=Escherichia coli (strain K12) OX=83333 GN=hemE PE=3 SV=3 UPId=UP000000625 PPId=UP000000625
329	TRUE	A0A376LFB6|A0A376LFB6_ECOLX	107.497	6.5	6.5	1	6080	1	1		13458.2	Uroporphyrinogen decarboxylase OS=Escherichia coli OX=562 GN=hemE_2 PE=4 SV=1 UPId=UP000254877 PPId=UP000000625
330	TRUE	A0A377C8Q3|A0A377C8Q3_ECOLX	107.487	11.49	11.49	1	19900	1	1		16390.8	Beta sliding clamp OS=Escherichia coli OX=562 GN=dnaN_3 PE=3 SV=1 UPId=UP000254255 PPId=UP000000625
330	TRUE	A0A376Y006|A0A376Y006_ECOLX	107.487	22.37	22.37	1	19900	1	1		8165.65	Beta sliding clamp OS=Escherichia coli OX=562 GN=dnaN_1 PE=3 SV=1 UPId=UP000254785 PPId=UP000000625
330	TRUE	P0A988|DPO3B_ECOLI	107.487	4.64	4.64	1	19900	1	1		40586.6	Beta sliding clamp OS=Escherichia coli (strain K12) OX=83333 GN=dnaN PE=1 SV=1 UPId=UP000000625 PPId=UP000000625
331	TRUE	A0A376LDN7|A0A376LDN7_ECOLX	107.398	14.29	14.29	1	7320	1	1		12040.9	Alpha-1,4 glucan phosphorylase OS=Escherichia coli OX=562 GN=malP_2 PE=3 SV=1 UPId=UP000254877 PPId=UP000000625
331	TRUE	P00490|PHSM_ECOLI	107.398	2.01	2.01	1	7320	1	1		90522.4	Maltodextrin phosphorylase OS=Escherichia coli (strain K12) OX=83333 GN=malP PE=1 SV=7 UPId=UP000000625 PPId=UP000000625
331	TRUE	A0A2X1JE64|A0A2X1JE64_ECOLX	107.398	3.12	3.12	1	7320	1	1		58335.2	Alpha-1,4 glucan phosphorylase OS=Escherichia coli OX=562 GN=malP_2 PE=3 SV=1 UPId=UP000250561 PPId=UP000000625
331	TRUE	A0A377C605|A0A377C605_ECOLX	107.398	8.51	8.51	1	7320	1	1		20561.4	Alpha-1,4 glucan phosphorylase OS=Escherichia coli OX=562 GN=malP_1 PE=3 SV=1 UPId=UP000254255 PPId=UP000000625
332	TRUE	A0A447XH66|A0A447XH66_ECOLX	107.322	4.19	4.19	1	17900	1	1		33022.6	histidinol dehydrogenase OS=Escherichia coli OX=562 GN=hisD_1 PE=3 SV=1 UPId=UP000271797 PPId=UP000000625
332	TRUE	A0A376KRP6|A0A376KRP6_ECOLX	107.322	16.67	16.67	1	17900	1	1		8214.38	histidinol dehydrogenase OS=Escherichia coli OX=562 GN=hisD_2 PE=3 SV=1 UPId=UP000255460 PPId=UP000000625
332	TRUE	A0A377DQJ7|A0A377DQJ7_ECOLX	107.322	19.12	19.12	1	17900	1	1		6833.79	histidinol dehydrogenase OS=Escherichia coli OX=562 GN=hisD_3 PE=3 SV=1 UPId=UP000254429 PPId=UP000000625
332	TRUE	A0A376J7V8|A0A376J7V8_ECOLX	107.322	5.06	5.06	1	17900	1	1		27060	histidinol dehydrogenase OS=Escherichia coli OX=562 GN=hisD_2 PE=3 SV=1 UPId=UP000255201 PPId=UP000000625
332	TRUE	P06988|HISX_ECOLI	107.322	3	3	1	17900	1	1		46110.3	Histidinol dehydrogenase OS=Escherichia coli (strain K12) OX=83333 GN=hisD PE=1 SV=5 UPId=UP000000625 PPId=UP000000625
333	TRUE	P41407|AZOR_ECOLI	107.273	6.47	6.47	1	13900	1	1		21657.7	FMN-dependent NADH:quinone oxidoreductase OS=Escherichia coli (strain K12) OX=83333 GN=azoR PE=1 SV=3 UPId=UP000000625 PPId=UP000000625
334	TRUE	A0A376MK09|A0A376MK09_ECOLX	107.25	10	10	1	36500	1	1		13325.2	Gluconokinase OS=Escherichia coli OX=562 GN=gntK PE=3 SV=1 UPId=UP000254817 PPId=UP000000625
334	TRUE	P46859|GNTK_ECOLI	107.25	6.86	6.86	1	36500	1	1		19543.3	Thermoresistant gluconokinase OS=Escherichia coli (strain K12) OX=83333 GN=gntK PE=1 SV=4 UPId=UP000000625 PPId=UP000000625
334	TRUE	A0A3S5DVM7|A0A3S5DVM7_ECOLX	107.25	8.39	8.39	1	36500	1	1		16047.6	Gluconokinase OS=Escherichia coli OX=562 GN=gntK PE=3 SV=1 UPId=UP000277930 PPId=UP000000625
335	TRUE	A0A376ZQB0|A0A376ZQB0_ECOLX	107.233	7.66	7.66	1	32500	1	1		24930.7	N-acetylglucosamine-6-phosphate deacetylase OS=Escherichia coli OX=562 GN=nagA_1 PE=3 SV=1 UPId=UP000255543 PPId=UP000000625
335	TRUE	A0A376YDD9|A0A376YDD9_ECOLX	107.233	8.41	8.41	1	32500	1	1		22640.1	N-acetylglucosamine-6-phosphate deacetylase OS=Escherichia coli OX=562 GN=nagA_2 PE=3 SV=1 UPId=UP000254785 PPId=UP000000625
335	TRUE	P0AF18|NAGA_ECOLI	107.233	4.71	4.71	1	32500	1	1		40949.1	N-acetylglucosamine-6-phosphate deacetylase OS=Escherichia coli (strain K12) OX=83333 GN=nagA PE=1 SV=1 UPId=UP000000625 PPId=UP000000625
335	TRUE	A0A377F7D6|A0A377F7D6_ECOLX	107.233	6.87	6.87	1	32500	1	1		28285	N-acetylglucosamine-6-phosphate deacetylase OS=Escherichia coli OX=562 GN=nagA_2 PE=3 SV=1 UPId=UP000254255 PPId=UP000000625
335	TRUE	A0A2X1LTS0|A0A2X1LTS0_ECOLX	107.233	8.49	8.49	1	32500	1	1		23036.7	N-acetylglucosamine-6-phosphate deacetylase OS=Escherichia coli OX=562 GN=nagA_2 PE=4 SV=1 UPId=UP000250561 PPId=UP000000625
335	TRUE	A0A376KY62|A0A376KY62_ECOLX	107.233	10.59	10.59	1	32500	1	1		18312.1	N-acetylglucosamine-6-phosphate deacetylase OS=Escherichia coli OX=562 GN=nagA_2 PE=4 SV=1 UPId=UP000255460 PPId=UP000000625
336	TRUE	P0AGE0|SSB_ECOLI	107.193	7.87	7.87	1	52100	1	1		18975	Single-stranded DNA-binding protein OS=Escherichia coli (strain K12) OX=83333 GN=ssb PE=1 SV=2 UPId=UP000000625 PPId=UP000000625
336	TRUE	A0A376MN90|A0A376MN90_ECOLX	107.193	26.42	26.42	1	52100	1	1		5801.46	Single-stranded DNA-binding protein OS=Escherichia coli OX=562 GN=ssb_1 PE=4 SV=1 UPId=UP000254817 PPId=UP000000625
336	TRUE	A0A8T5YKW6|A0A8T5YKW6_ECOLX	107.193	31.11	31.11	1	52100	1	1		4787.44	Single-stranded DNA-binding protein (Fragment) OS=Escherichia coli OX=562 GN=GQM21_26095 PE=4 SV=1 UPId=UP000462271 PPId=UP000000625
336	TRUE	A0A376U278|A0A376U278_ECOLX	107.193	13.59	13.59	1	52100	1	1		11241.9	Single-stranded DNA-binding protein OS=Escherichia coli OX=562 GN=ssb_2 PE=3 SV=1 UPId=UP000254079 PPId=UP000000625
336	TRUE	A0AAC9M3F0|A0AAC9M3F0_ECOLX	107.193	8.81	8.81	1	52100	1	1		17191.2	Single-stranded DNA-binding protein OS=Escherichia coli OX=562 GN=BE932_00325 PE=4 SV=1 UPId=UP000189626 PPId=UP000000625
336	TRUE	A0A377B863|A0A377B863_ECOLX	107.193	8.48	8.48	1	52100	1	1		18518.7	Single-stranded DNA-binding protein OS=Escherichia coli OX=562 GN=ssb PE=3 SV=1 UPId=UP000254052 PPId=UP000000625
336	TRUE	A0A376L374|A0A376L374_ECOLX	107.193	19.18	19.18	1	52100	1	1		7886.96	Single-stranded DNA-binding protein OS=Escherichia coli OX=562 GN=ssb_3 PE=4 SV=1 UPId=UP000255460 PPId=UP000000625
336	TRUE	A0A447Y4G8|A0A447Y4G8_ECOLX	107.193	14	14	1	52100	1	1		11199.8	Single-stranded DNA-binding protein OS=Escherichia coli OX=562 GN=ssb_3 PE=3 SV=1 UPId=UP000277930 PPId=UP000000625
337	TRUE	A0A3S4M519|A0A3S4M519_ECOLX	106.908	5.82	5.82	1	43200	1	1		19899	Putative alcohol dehydrogenase OS=Escherichia coli OX=562 GN=yqhD_1 PE=4 SV=1 UPId=UP000271797 PPId=UP000000625
337	TRUE	A0A376D068|A0A376D068_ECOLX	106.908	8.66	8.66	1	43200	1	1		13668.7	Putative alcohol dehydrogenase OS=Escherichia coli OX=562 GN=yqhD_2 PE=4 SV=1 UPId=UP000254647 PPId=UP000000625
337	TRUE	A0A376MIC0|A0A376MIC0_ECOLX	106.908	4.98	4.98	1	43200	1	1		23805.5	Putative alcohol dehydrogenase OS=Escherichia coli OX=562 GN=yqhD_1 PE=4 SV=1 UPId=UP000254817 PPId=UP000000625
337	TRUE	Q46856|YQHD_ECOLI	106.908	2.84	2.84	1	43200	1	1		42097	Alcohol dehydrogenase YqhD OS=Escherichia coli (strain K12) OX=83333 GN=yqhD PE=1 SV=1 UPId=UP000000625 PPId=UP000000625
337	TRUE	A0A377DLL4|A0A377DLL4_ECOLX	106.908	16.92	16.92	1	43200	1	1		7132.2	Putative alcohol dehydrogenase OS=Escherichia coli OX=562 GN=yqhD_3 PE=4 SV=1 UPId=UP000254159 PPId=UP000000625
337	TRUE	A0A376Y4T2|A0A376Y4T2_ECOLX	106.908	16.92	16.92	1	43200	1	1		7263.3	Putative alcohol dehydrogenase OS=Escherichia coli OX=562 GN=yqhD_2 PE=4 SV=1 UPId=UP000254785 PPId=UP000000625
337	TRUE	B7LPX9|B7LPX9_ESCF3	106.908	2.84	2.84	1	43200	1	1		42200.1	Alcohol dehydrogenase, NAD(P)-dependent OS=Escherichia fergusonii (strain ATCC 35469 / DSM 13698 / CCUG 18766 / IAM 14443 / JCM 21226 / LMG 7866 / NBRC 102419 / NCTC 12128 / CDC 0568-73) OX=585054 GN=yqhD PE=4 SV=1 UPId=UP000000745 PPId=UP000000625
338	TRUE	P0ACX3|YDHR_ECOLI	106.861	14.85	14.85	1	26800	1	1		11287.9	Putative monooxygenase YdhR OS=Escherichia coli (strain K12) OX=83333 GN=ydhR PE=1 SV=1 UPId=UP000000625 PPId=UP000000625
338	TRUE	A0A377D680|A0A377D680_ECOLX	106.861	18.07	18.07	1	26800	1	1		9411.74	Monooxygenase OS=Escherichia coli OX=562 GN=ydhR PE=4 SV=1 UPId=UP000254174 PPId=UP000000625
338	TRUE	A0A376LNH7|A0A376LNH7_ECOLX	106.861	23.08	23.08	1	26800	1	1		7381.57	Monooxygenase OS=Escherichia coli OX=562 GN=ydhR PE=4 SV=1 UPId=UP000254877 PPId=UP000000625
338	TRUE	W1EYF4|W1EYF4_ECOLX	106.861	34.09	34.09	1	26800	1	1		4895.73	Protein ydhR OS=Escherichia coli ISC7 OX=1432555 PE=4 SV=1 UPId=UP000019199 PPId=UP000000625
339	TRUE	A0A377E7J9|A0A377E7J9_ECOLX	106.735	6.17	6.17	1	23700	1	1		25639.5	Putative esterase/lipase OS=Escherichia coli OX=562 GN=ybfF PE=4 SV=1 UPId=UP000254088 PPId=UP000000625
339	TRUE	A0A376KY49|A0A376KY49_ECOLX	106.735	7.73	7.73	1	23700	1	1		20150.9	Putative esterase/lipase OS=Escherichia coli OX=562 GN=ybfF_1 PE=4 SV=1 UPId=UP000255460 PPId=UP000000625
339	TRUE	P75736|YBFF_ECOLI	106.735	5.51	5.51	1	23700	1	1		28437.3	Esterase YbfF OS=Escherichia coli (strain K12) OX=83333 GN=ybfF PE=1 SV=1 UPId=UP000000625 PPId=UP000000625
339	TRUE	A0A376TKR9|A0A376TKR9_ECOLX	106.735	15.22	15.22	1	23700	1	1		9911.48	Putative esterase/lipase OS=Escherichia coli OX=562 GN=ybfF_1 PE=4 SV=1 UPId=UP000254405 PPId=UP000000625
340	TRUE	F5NUE9|F5NUE9_SHIFL	106.707	17.72	17.72	1	67200	1	1		8527.79	Cytoplasmic protein OS=Shigella flexneri K-227 OX=766147 GN=SFK227_1749 PE=4 SV=1 UPId=UP000004520 PPId=UP000000625
340	TRUE	A0A376LMT0|A0A376LMT0_ECOLX	106.707	16.67	16.67	1	67200	1	1		9491.8	Protein OS=Escherichia coli OX=562 GN=yoaC PE=4 SV=1 UPId=UP000254877 PPId=UP000000625
340	TRUE	P64490|YOAC_ECOLI	106.707	14.14	14.14	1	67200	1	1		10835.4	Uncharacterized protein YoaC OS=Escherichia coli (strain K12) OX=83333 GN=yoaC PE=4 SV=2 UPId=UP000000625 PPId=UP000000625
341	TRUE	A0A3S4P2V9|A0A3S4P2V9_ECOLX	106.657	19.59	19.59	1	50200	1	2		10829.6	Vitamin B12 transport periplasmic protein (Putative glutathione peroxidase) OS=Escherichia coli OX=562 GN=btuE_2 PE=3 SV=1 UPId=UP000277930 PPId=UP000000625
341	TRUE	P06610|BTUE_ECOLI	106.657	10.38	10.38	1	50200	1	2		20469.5	Thioredoxin/glutathione peroxidase BtuE OS=Escherichia coli (strain K12) OX=83333 GN=btuE PE=1 SV=1 UPId=UP000000625 PPId=UP000000625
341	TRUE	A0A2X3K7Q4|A0A2X3K7Q4_ECOLX	106.657	26.03	26.03	1	50200	1	2		8216.42	Vitamin B12 transport periplasmic protein (Putative glutathione peroxidase) OS=Escherichia coli OX=562 GN=btuE_1 PE=3 SV=1 UPId=UP000250991 PPId=UP000000625
341	TRUE	A0A376VH43|A0A376VH43_ECOLX	106.657	13.77	13.77	1	50200	1	2		15550.9	Glutathione peroxidase OS=Escherichia coli OX=562 GN=btuE_2 PE=3 SV=1 UPId=UP000254495 PPId=UP000000625
342	TRUE	A0A485JEC8|A0A485JEC8_ECOLX	106.525	8.17	8.17	1	17600	1	1		27585.6	Endonuclease IV OS=Escherichia coli OX=562 GN=nfo PE=3 SV=1 UPId=UP000358010 PPId=UP000000625
342	TRUE	P0A6C1|END4_ECOLI	106.525	7.37	7.37	1	17600	1	1		31479.5	Endonuclease 4 OS=Escherichia coli (strain K12) OX=83333 GN=nfo PE=1 SV=1 UPId=UP000000625 PPId=UP000000625
342	TRUE	W1ETH5|W1ETH5_ECOLX	106.525	10.05	10.05	1	17600	1	1		22877.9	Endonuclease IV OS=Escherichia coli ISC7 OX=1432555 PE=3 SV=1 UPId=UP000019199 PPId=UP000000625
343	TRUE	P33643|RLUD_ECOLI	106.352	4.6	4.6	1	19800	1	1		37121.6	Ribosomal large subunit pseudouridine synthase D OS=Escherichia coli (strain K12) OX=83333 GN=rluD PE=1 SV=4 UPId=UP000000625 PPId=UP000000625
343	TRUE	A0A377D0P8|A0A377D0P8_ECOLX	106.352	16.67	16.67	1	19800	1	1		10357.8	23S rRNA pseudouridine synthase OS=Escherichia coli OX=562 GN=rluD_1 PE=4 SV=1 UPId=UP000254174 PPId=UP000000625
343	TRUE	A0A2X1KNP1|A0A2X1KNP1_ECOLX	106.352	9.09	9.09	1	19800	1	1		18346.9	Ribosomal large subunit pseudouridine synthase D OS=Escherichia coli OX=562 GN=rluD_1 PE=3 SV=1 UPId=UP000250561 PPId=UP000000625
344	TRUE	A0A5C9AH69|A0A5C9AH69_ECOLX	106.326	10.34	10.34	1	28600	1	1		15462.5	Molybdopterin molybdenumtransferase (Fragment) OS=Escherichia coli OX=562 GN=FWK02_18720 PE=3 SV=1 UPId=UP000321461 PPId=UP000000625
344	TRUE	A0A376DEM2|A0A376DEM2_ECOLX	106.326	4.34	4.34	1	28600	1	1		37080.4	Molybdopterin molybdenumtransferase OS=Escherichia coli OX=562 GN=moeA PE=3 SV=1 UPId=UP000254647 PPId=UP000000625
344	TRUE	A0A376P2R7|A0A376P2R7_ECOLX	106.326	12.93	12.93	1	28600	1	1		12257.8	Molybdopterin molybdenumtransferase OS=Escherichia coli OX=562 GN=moeA_2 PE=3 SV=1 UPId=UP000254428 PPId=UP000000625
344	TRUE	P12281|MOEA_ECOLI	106.326	3.65	3.65	1	28600	1	1		44067.3	Molybdopterin molybdenumtransferase OS=Escherichia coli (strain K12) OX=83333 GN=moeA PE=1 SV=1 UPId=UP000000625 PPId=UP000000625
345	TRUE	A0A377C070|A0A377C070_ECOLX	106.177	5.59	5.59	1	9950	1	1		35753.3	hydrogenase (acceptor) OS=Escherichia coli OX=562 GN=hybC_2 PE=3 SV=1 UPId=UP000254255 PPId=UP000000625
346	TRUE	P0AF08|APBC_ECOLI	106.057	4.88	4.88	1	25200	1	1		39938.1	Iron-sulfur cluster carrier protein OS=Escherichia coli (strain K12) OX=83333 GN=mrp PE=3 SV=1 UPId=UP000000625 PPId=UP000000625
347	TRUE	A0A377DTJ5|A0A377DTJ5_ECOLX	105.946	4.56	4.56	1		1	1		28616.9	Ribose-phosphate pyrophosphokinase OS=Escherichia coli OX=562 GN=prsA PE=3 SV=1 UPId=UP000254429 PPId=UP000000625
347	TRUE	A0A376VIZ6|A0A376VIZ6_ECOLX	105.946	7.79	7.79	1		1	1		16653	Ribose-phosphate pyrophosphokinase OS=Escherichia coli OX=562 GN=prsA_1 PE=4 SV=1 UPId=UP000254495 PPId=UP000000625
347	TRUE	A0A8S0FX53|A0A8S0FX53_ECOLX	105.946	20.69	20.69	1		1	1		6222.07	Ribose-phosphate pyrophosphokinase N-terminal domain-containing protein OS=Escherichia coli OX=562 GN=EIMP300_58190 PE=4 SV=1 UPId=UP000467488 PPId=UP000000625
347	TRUE	A0A376ZWI0|A0A376ZWI0_ECOLX	105.946	13.64	13.64	1		1	1		9453.91	Ribose-phosphate pyrophosphokinase OS=Escherichia coli OX=562 GN=prsA_2 PE=4 SV=1 UPId=UP000255543 PPId=UP000000625
347	TRUE	A0A376D7H8|A0A376D7H8_ECOLX	105.946	5.08	5.08	1		1	1		25777.7	ribose-phosphate diphosphokinase OS=Escherichia coli OX=562 GN=prsA_2 PE=4 SV=1 UPId=UP000254647 PPId=UP000000625
347	TRUE	P0A717|KPRS_ECOLI	105.946	3.81	3.81	1		1	1		34218.3	Ribose-phosphate pyrophosphokinase OS=Escherichia coli (strain K12) OX=83333 GN=prs PE=1 SV=2 UPId=UP000000625 PPId=UP000000625
348	TRUE	A0A444R820|A0A444R820_ECOLX	105.908	35	35	1	24100	1	1		4594.49	ATP phosphoribosyltransferase (Fragment) OS=Escherichia coli OX=562 GN=hisG PE=4 SV=1 UPId=UP000288730 PPId=UP000000625
348	TRUE	A0A418GM60|A0A418GM60_ECOLX	105.908	9.46	9.46	1	24100	1	1		16246.9	ATP phosphoribosyltransferase (Fragment) OS=Escherichia coli OX=562 GN=D3C88_10515 PE=3 SV=1 UPId=UP000284508 PPId=UP000000625
348	TRUE	A0A6N8NIM2|A0A6N8NIM2_ECOLX	105.908	7.29	7.29	1	24100	1	1		21232.8	ATP phosphoribosyltransferase (Fragment) OS=Escherichia coli OX=562 GN=hisG PE=3 SV=1 UPId=UP000436482 PPId=UP000000625
348	TRUE	P60757|HIS1_ECOLI	105.908	4.68	4.68	1	24100	1	1		33366.7	ATP phosphoribosyltransferase OS=Escherichia coli (strain K12) OX=83333 GN=hisG PE=1 SV=1 UPId=UP000000625 PPId=UP000000625
349	TRUE	A0A484Y579|A0A484Y579_ECOLX	105.896	6.7	6.7	1	3920	1	1		21790.8	Putative transcription accessory protein OS=Escherichia coli OX=562 GN=yhgF_4 PE=4 SV=1 UPId=UP000372890 PPId=UP000000625
349	TRUE	A0A376NWM6|A0A376NWM6_ECOLX	105.896	2.22	2.22	1	3920	1	1		65236.5	Putative transcription accessory protein OS=Escherichia coli OX=562 GN=yhgF_1 PE=4 SV=1 UPId=UP000254428 PPId=UP000000625
349	TRUE	A0A2X1MVZ8|A0A2X1MVZ8_ECOLX	105.896	4.26	4.26	1	3920	1	1		34548.3	Putative transcription accessory protein OS=Escherichia coli OX=562 GN=yhgF_1 PE=4 SV=1 UPId=UP000250780 PPId=UP000000625
349	TRUE	P46837|YHGF_ECOLI	105.896	1.68	1.68	1	3920	1	1		85119.9	Protein YhgF OS=Escherichia coli (strain K12) OX=83333 GN=yhgF PE=1 SV=3 UPId=UP000000625 PPId=UP000000625
349	TRUE	A0A377C563|A0A377C563_ECOLX	105.896	7.88	7.88	1	3920	1	1		18543.1	Putative transcription accessory protein OS=Escherichia coli OX=562 GN=yhgF_1 PE=4 SV=1 UPId=UP000254255 PPId=UP000000625
349	TRUE	A0A376RCI2|A0A376RCI2_ECOLX	105.896	7.88	7.88	1	3920	1	1		18525.5	Putative transcription accessory protein OS=Escherichia coli OX=562 GN=yhgF_2 PE=4 SV=1 UPId=UP000254159 PPId=UP000000625
349	TRUE	A0A8G2LVL9|A0A8G2LVL9_ECOLX	105.896	4.69	4.69	1	3920	1	1		31221.3	Putative transcription accessory protein OS=Escherichia coli OX=562 GN=yhgF_3 PE=4 SV=1 UPId=UP000254718 PPId=UP000000625
349	TRUE	A0A377DA97|A0A377DA97_ECOLX	105.896	15.48	15.48	1	3920	1	1		9675.93	Putative transcription accessory protein OS=Escherichia coli OX=562 GN=yhgF_1 PE=4 SV=1 UPId=UP000254174 PPId=UP000000625
349	TRUE	A0A6L7CFV6|A0A6L7CFV6_ECOLX	105.896	2.94	2.94	1	3920	1	1		48893.6	RNA-binding transcriptional accessory protein (Fragment) OS=Escherichia coli OX=562 GN=GP954_11570 PE=4 SV=1 UPId=UP000480485 PPId=UP000000625
350	TRUE	A0A2X1LZ80|A0A2X1LZ80_ECOLX	105.621	17.44	17.44	1	29900	1	1		8799.09	TldD protein OS=Escherichia coli OX=562 GN=tldD_1 PE=3 SV=1 UPId=UP000254079 PPId=UP000000625
350	TRUE	P0AGG8|TLDD_ECOLI	105.621	3.12	3.12	1	29900	1	1		51364.1	Metalloprotease TldD OS=Escherichia coli (strain K12) OX=83333 GN=tldD PE=1 SV=1 UPId=UP000000625 PPId=UP000000625
351	TRUE	A0A8S0FF70|A0A8S0FF70_ECOLX	105.562	5.62	5.62	1	36200	1	1		27718.8	Glutamate--ammonia ligase OS=Escherichia coli OX=562 GN=EIMP300_06710 PE=3 SV=1 UPId=UP000467488 PPId=UP000000625
351	TRUE	A0A377BT69|A0A377BT69_ECOLX	105.562	6.17	6.17	1	36200	1	1		25087.7	Glutamate--ammonia ligase OS=Escherichia coli OX=562 GN=glnA_2 PE=3 SV=1 UPId=UP000254088 PPId=UP000000625
351	TRUE	A0A376X981|A0A376X981_ECOLX	105.562	7.78	7.78	1	36200	1	1		20109.4	Glutamine synthetase OS=Escherichia coli OX=562 GN=glnA_3 PE=3 SV=1 UPId=UP000254503 PPId=UP000000625
351	TRUE	A0A376VRT1|A0A376VRT1_ECOLX	105.562	3.68	3.68	1	36200	1	1		41798.4	Glutamine synthetase OS=Escherichia coli OX=562 GN=glnA PE=3 SV=1 UPId=UP000254495 PPId=UP000000625
351	TRUE	A0A376YKU1|A0A376YKU1_ECOLX	105.562	25.45	25.45	1	36200	1	1		5839.75	Glutamine synthetase OS=Escherichia coli OX=562 GN=glnA_6 PE=3 SV=1 UPId=UP000254785 PPId=UP000000625
351	TRUE	P0A9C5|GLN1B_ECOLI	105.562	2.99	2.99	1	36200	1	1		51903.8	Glutamine synthetase OS=Escherichia coli (strain K12) OX=83333 GN=glnA PE=1 SV=2 UPId=UP000000625 PPId=UP000000625
352	TRUE	P05852|TSAD_ECOLI	105.528	3.56	3.56	1	8220	1	1		36008.4	tRNA N6-adenosine threonylcarbamoyltransferase OS=Escherichia coli (strain K12) OX=83333 GN=tsaD PE=1 SV=2 UPId=UP000000625 PPId=UP000000625
352	TRUE	A0A376RCE4|A0A376RCE4_ECOLX	105.528	7.55	7.55	1	8220	1	1		17309.8	N(6)-L-threonylcarbamoyladenine synthase OS=Escherichia coli OX=562 GN=gcp_1 PE=4 SV=1 UPId=UP000254159 PPId=UP000000625
352	TRUE	A0A377C398|A0A377C398_ECOLX	105.528	4.62	4.62	1	8220	1	1		27507.4	tRNA N6-adenosine threonylcarbamoyltransferase OS=Escherichia coli OX=562 GN=gcp PE=3 SV=1 UPId=UP000254088 PPId=UP000000625
353	TRUE	P33136|OPGG_ECOLI	105.394	2.54	2.54	1	4400	1	1		57912.5	Glucans biosynthesis protein G OS=Escherichia coli (strain K12) OX=83333 GN=mdoG PE=1 SV=1 UPId=UP000000625 PPId=UP000000625
353	TRUE	A0A376ZXL6|A0A376ZXL6_ECOLX	105.394	5.1	5.1	1	4400	1	1		29050.4	Glucans biosynthesis protein G OS=Escherichia coli OX=562 GN=mdoG_1 PE=4 SV=1 UPId=UP000255543 PPId=UP000000625
353	TRUE	W1F7T9|W1F7T9_ECOLX	105.394	7.98	7.98	1	4400	1	1		18915.6	Glucans biosynthesis protein G OS=Escherichia coli ISC7 OX=1432555 PE=4 SV=1 UPId=UP000019199 PPId=UP000000625
353	TRUE	A0A377E5G9|A0A377E5G9_ECOLX	105.394	3.4	3.4	1	4400	1	1		43434.9	Glucans biosynthesis protein G OS=Escherichia coli OX=562 GN=mdoG_2 PE=4 SV=1 UPId=UP000254088 PPId=UP000000625
353	TRUE	A0A485JJL8|A0A485JJL8_ECOLX	105.394	11.61	11.61	1	4400	1	1		12568.3	Glucans biosynthesis protein G OS=Escherichia coli OX=562 GN=mdoG_2 PE=4 SV=1 UPId=UP000358010 PPId=UP000000625
354	TRUE	A0A376K4M7|A0A376K4M7_ECOLX	105.317	13.41	13.41	1	39600	1	1		9183.77	UMP kinase OS=Escherichia coli OX=562 GN=pyrH_1 PE=3 SV=1 UPId=UP000255201 PPId=UP000000625
354	TRUE	A0A376DBF0|A0A376DBF0_ECOLX	105.317	5.88	5.88	1	39600	1	1		20233.5	UMP kinase OS=Escherichia coli OX=562 GN=pyrH_2 PE=3 SV=1 UPId=UP000254647 PPId=UP000000625
354	TRUE	P0A7E9|PYRH_ECOLI	105.317	4.56	4.56	1	39600	1	1		25970.3	Uridylate kinase OS=Escherichia coli (strain K12) OX=83333 GN=pyrH PE=1 SV=2 UPId=UP000000625 PPId=UP000000625
354	TRUE	A0A376L290|A0A376L290_ECOLX	105.317	10	10	1	39600	1	1		12034.9	UMP kinase OS=Escherichia coli OX=562 GN=pyrH_1 PE=3 SV=1 UPId=UP000255460 PPId=UP000000625
355	TRUE	Q83P55|Q83P55_SHIFL	105.284	13.16	13.16	1	8660	1	1		12498.3	Soluble cytochrome b562 OS=Shigella flexneri OX=623 GN=cybC PE=3 SV=1 UPId=UP000001006 PPId=UP000000625
355	TRUE	I6C8V9|I6C8V9_SHIFL	105.284	15	15	1	8660	1	1		11050.5	Soluble cytochrome b562 OS=Shigella flexneri K-315 OX=766150 GN=cybC PE=3 SV=1 UPId=UP000005407 PPId=UP000000625
355	TRUE	A0A5P0JJ24|A0A5P0JJ24_ECOLX	105.284	17.44	17.44	1	8660	1	1		9522.73	Soluble cytochrome b562 (Fragment) OS=Escherichia coli OX=562 GN=cybC PE=3 SV=1 UPId=UP000359125 PPId=UP000000625
355	TRUE	A0A377E3G0|A0A377E3G0_ECOLX	105.284	16.48	16.48	1	8660	1	1		10051.4	Soluble cytochrome b562 OS=Escherichia coli OX=562 GN=cybC_1 PE=3 SV=1 UPId=UP000254088 PPId=UP000000625
356	TRUE	A0A376YD32|A0A376YD32_ECOLX	105.277	9.48	9.48	1	48000	1	1		13510.5	Pyruvate formate lyase-activating enzyme 1 OS=Escherichia coli OX=562 GN=pflA_2 PE=4 SV=1 UPId=UP000254785 PPId=UP000000625
356	TRUE	A0A2W6PTR2|A0A2W6PTR2_ECOLX	105.277	7.48	7.48	1	48000	1	1		17127.7	Pyruvate formate lyase 1-activating protein (Fragment) OS=Escherichia coli OX=562 GN=pflA PE=4 SV=1 UPId=UP000249482 PPId=UP000000625
356	TRUE	P0A9N4|PFLA_ECOLI	105.277	4.47	4.47	1	48000	1	1		28204.3	Pyruvate formate-lyase 1-activating enzyme OS=Escherichia coli (strain K12) OX=83333 GN=pflA PE=1 SV=2 UPId=UP000000625 PPId=UP000000625
357	TRUE	A0A8S0G1A4|A0A8S0G1A4_ECOLX	105.14	7.07	7.07	1	20600	1	1		20423.3	UDP-sugar diphosphatase OS=Escherichia coli OX=562 GN=EIMP300_73610 PE=4 SV=1 UPId=UP000467488 PPId=UP000000625
357	TRUE	A0A377DGE5|A0A377DGE5_ECOLX	105.14	9.09	9.09	1	20600	1	1		16473.8	Protein UshA [includes: UDP-sugar hydrolase 5'-nucleotidase] OS=Escherichia coli OX=562 GN=ushA_3 PE=4 SV=1 UPId=UP000254174 PPId=UP000000625
357	TRUE	A0A484VU14|A0A484VU14_ECOLX	105.14	3.31	3.31	1	20600	1	1		43665.9	Protein UshA [includes: UDP-sugar hydrolase 5'-nucleotidase] OS=Escherichia coli OX=562 GN=ushA_2 PE=3 SV=1 UPId=UP000372890 PPId=UP000000625
357	TRUE	A0A376VNX6|A0A376VNX6_ECOLX	105.14	4.5	4.5	1	20600	1	1		31722.8	Protein UshA [includes: UDP-sugar hydrolase 5'-nucleotidase] OS=Escherichia coli OX=562 GN=ushA_2 PE=3 SV=1 UPId=UP000254495 PPId=UP000000625
357	TRUE	A0A377F980|A0A377F980_ECOLX	105.14	5.86	5.86	1	20600	1	1		24989.3	Protein UshA [includes: UDP-sugar hydrolase 5'-nucleotidase] OS=Escherichia coli OX=562 GN=ushA_2 PE=3 SV=1 UPId=UP000254255 PPId=UP000000625
357	TRUE	F5NRJ6|F5NRJ6_SHIFL	105.14	4.25	4.25	1	20600	1	1		33698.2	Protein ushA domain protein OS=Shigella flexneri K-227 OX=766147 GN=SFK227_0733 PE=3 SV=1 UPId=UP000004520 PPId=UP000000625
357	TRUE	P07024|USHA_ECOLI	105.14	2.36	2.36	1	20600	1	1		60824	Protein UshA OS=Escherichia coli (strain K12) OX=83333 GN=ushA PE=1 SV=2 UPId=UP000000625 PPId=UP000000625
357	TRUE	A0A2X3KDV4|A0A2X3KDV4_ECOLX	105.14	14.29	14.29	1	20600	1	1		10291.9	Protein UshA [includes: UDP-sugar hydrolase 5'-nucleotidase] OS=Escherichia coli OX=562 GN=ushA_3 PE=4 SV=1 UPId=UP000250991 PPId=UP000000625
358	TRUE	P0A6J1|CYSC_ECOLI	105.02	6.47	6.47	1	5470	1	1		22321.3	Adenylyl-sulfate kinase OS=Escherichia coli (strain K12) OX=83333 GN=cysC PE=1 SV=2 UPId=UP000000625 PPId=UP000000625
358	TRUE	A0A680PEF8|A0A680PEF8_ESCAL	105.02	6.47	6.47	1	5470	1	1		22414.3	Adenylyl-sulfate kinase OS=Escherichia albertii OX=208962 GN=cysC PE=3 SV=1 UPId=UP000663211 PPId=UP000000625
358	TRUE	A0A376IZM3|A0A376IZM3_ECOLX	105.02	13.4	13.4	1	5470	1	1		10611.8	Adenylyl-sulfate kinase OS=Escherichia coli OX=562 GN=cysC_1 PE=3 SV=1 UPId=UP000255201 PPId=UP000000625
358	TRUE	Q8FEJ2|CYSC_ECOL6	105.02	6.47	6.47	1	5470	1	1		22334.3	Adenylyl-sulfate kinase OS=Escherichia coli O6:H1 (strain CFT073 / ATCC 700928 / UPEC) OX=199310 GN=cysC PE=3 SV=3 UPId=UP000001410 PPId=UP000000625
359	TRUE	A0A376MMJ8|A0A376MMJ8_ECOLX	105	22.64	22.64	1	14400	1	1		6250.2	L-rhamnose isomerase OS=Escherichia coli OX=562 GN=rhaA_3 PE=4 SV=1 UPId=UP000254817 PPId=UP000000625
359	TRUE	P32170|RHAA_ECOLI	105	2.86	2.86	1	14400	1	1		47199.4	L-rhamnose isomerase OS=Escherichia coli (strain K12) OX=83333 GN=rhaA PE=1 SV=2 UPId=UP000000625 PPId=UP000000625
359	TRUE	A0A376TQ28|A0A376TQ28_ECOLX	105	5.5	5.5	1	14400	1	1		23647.9	L-rhamnose isomerase OS=Escherichia coli OX=562 GN=rhaA_2 PE=4 SV=1 UPId=UP000254405 PPId=UP000000625
359	TRUE	A0A376TYX6|A0A376TYX6_ECOLX	105	4.49	4.49	1	14400	1	1		29811.6	L-rhamnose isomerase OS=Escherichia coli OX=562 GN=rhaA_2 PE=4 SV=1 UPId=UP000254079 PPId=UP000000625
359	TRUE	A0A377DZH4|A0A377DZH4_ECOLX	105	4.33	4.33	1	14400	1	1		31324.8	L-rhamnose isomerase OS=Escherichia coli OX=562 GN=rhaA_2 PE=4 SV=1 UPId=UP000254429 PPId=UP000000625
359	TRUE	A0A484YAT5|A0A484YAT5_ECOLX	105	3.35	3.35	1	14400	1	1		40215.5	L-rhamnose isomerase OS=Escherichia coli OX=562 GN=rhaA_2 PE=3 SV=1 UPId=UP000372890 PPId=UP000000625
359	TRUE	A0A2X2HM42|A0A2X2HM42_SHIDY	105	4.32	4.32	1	14400	1	1		30632.4	L-rhamnose isomerase OS=Shigella dysenteriae OX=622 GN=rhaA_1 PE=4 SV=1 UPId=UP000251082 PPId=UP000000625
360	TRUE	A0A8S0G0V0|A0A8S0G0V0_ECOLX	104.942	5.76	5.76	1	6900	1	1		37448.7	Aldehyde dehydrogenase domain-containing protein OS=Escherichia coli OX=562 GN=EIMP300_76520 PE=3 SV=1 UPId=UP000467488 PPId=UP000000625
360	TRUE	A0A376X7R2|A0A376X7R2_ECOLX	104.942	6.97	6.97	1	6900	1	1		30937.2	Betaine aldehyde dehydrogenase OS=Escherichia coli OX=562 GN=betB_2 PE=3 SV=1 UPId=UP000254503 PPId=UP000000625
360	TRUE	A0A484VZN3|A0A484VZN3_ECOLX	104.942	7.52	7.52	1	6900	1	1		28849.8	Betaine aldehyde dehydrogenase OS=Escherichia coli OX=562 GN=betB_2 PE=3 SV=1 UPId=UP000372890 PPId=UP000000625
360	TRUE	P17445|BETB_ECOLI	104.942	4.08	4.08	1	6900	1	1		52911.1	Betaine aldehyde dehydrogenase OS=Escherichia coli (strain K12) OX=83333 GN=betB PE=1 SV=3 UPId=UP000000625 PPId=UP000000625
360	TRUE	A0A376U2P6|A0A376U2P6_ECOLX	104.942	9.66	9.66	1	6900	1	1		22953.3	Betaine aldehyde dehydrogenase OS=Escherichia coli OX=562 GN=betB_1 PE=4 SV=1 UPId=UP000254079 PPId=UP000000625
360	TRUE	A0A2X1KDC8|A0A2X1KDC8_ECOLX	104.942	5.78	5.78	1	6900	1	1		37251.6	Betaine aldehyde dehydrogenase OS=Escherichia coli OX=562 GN=betB_2 PE=3 SV=1 UPId=UP000250561 PPId=UP000000625
361	TRUE	A0A376WCK0|A0A376WCK0_ECOLX	104.709	5.71	5.71	1	9020	1	1		40283.2	Glutamine--fructose-6-phosphate aminotransferase [isomerizing] OS=Escherichia coli OX=562 GN=glmS_3 PE=4 SV=1 UPId=UP000254716 PPId=UP000000625
362	TRUE	A0A3S4JZB6|A0A3S4JZB6_ECOLX	104.696	5.97	5.97	1	19700	1	1		44371.6	3-oxoacyl-ACP synthase OS=Escherichia coli OX=562 GN=fabF_3 PE=3 SV=1 UPId=UP000271797 PPId=UP000000625
362	TRUE	P0AAI5|FABF_ECOLI	104.696	5.81	5.81	1	19700	1	1		43045.8	3-oxoacyl-[acyl-carrier-protein] synthase 2 OS=Escherichia coli (strain K12) OX=83333 GN=fabF PE=1 SV=2 UPId=UP000000625 PPId=UP000000625
363	TRUE	P0A7M6|RL29_ECOLI	104.486	23.81	23.81	1	43700	1	1		7273.44	Large ribosomal subunit protein uL29 OS=Escherichia coli (strain K12) OX=83333 GN=rpmC PE=1 SV=1 UPId=UP000000625 PPId=UP000000625
364	TRUE	P67080|PLPHP_ECOLI	104.481	6.84	6.84	1	12900	1	1		25787.4	Pyridoxal phosphate homeostasis protein OS=Escherichia coli (strain K12) OX=83333 GN=yggS PE=1 SV=1 UPId=UP000000625 PPId=UP000000625
364	TRUE	A0A2X1Q6R5|A0A2X1Q6R5_ECOLX	104.481	12.8	12.8	1	12900	1	1		14047.9	Putative amino acid racemase OS=Escherichia coli OX=562 GN=yggS_1 PE=4 SV=1 UPId=UP000250780 PPId=UP000000625
364	TRUE	A0A377DNB9|A0A377DNB9_ECOLX	104.481	18.39	18.39	1	12900	1	1		9685.98	Putative amino acid racemase OS=Escherichia coli OX=562 GN=yggS_2 PE=4 SV=1 UPId=UP000254429 PPId=UP000000625
365	TRUE	P0A7M2|RL28_ECOLI	104.472	12.82	12.82	1	44000	1	1		9006.48	Large ribosomal subunit protein bL28 OS=Escherichia coli (strain K12) OX=83333 GN=rpmB PE=1 SV=2 UPId=UP000000625 PPId=UP000000625
366	TRUE	P76270|MSRC_ECOLI	104.173	14.55	14.55	2	50800	2	2		18121.6	Free methionine-R-sulfoxide reductase OS=Escherichia coli (strain K12) OX=83333 GN=msrC PE=1 SV=2 UPId=UP000000625 PPId=UP000000625
366	TRUE	A0A2H4TZ72|A0A2H4TZ72_ECOLX	104.173	26.37	26.37	2	50800	2	2		9909.24	GAF domain protein OS=Escherichia coli OX=562 GN=CV83915_04551 PE=3 SV=1 UPId=UP000236551 PPId=UP000000625
366	TRUE	W1ES56|W1ES56_ECOLX	104.173	31.58	31.58	2	50800	2	2		8364.53	Free methionine-(R)-sulfoxide reductase, contains GAF domain OS=Escherichia coli ISC7 OX=1432555 PE=4 SV=1 UPId=UP000019199 PPId=UP000000625
367	TRUE	P60720|LIPB_ECOLI	103.574	7.51	7.51	1	12100	1	1		23882.5	Octanoyltransferase OS=Escherichia coli (strain K12) OX=83333 GN=lipB PE=1 SV=1 UPId=UP000000625 PPId=UP000000625
367	TRUE	A0A8S0G0L2|A0A8S0G0L2_ECOLX	103.574	9.25	9.25	1	12100	1	1		19193.3	lipoyl(octanoyl) transferase OS=Escherichia coli OX=562 GN=EIMP300_71170 PE=4 SV=1 UPId=UP000467488 PPId=UP000000625
367	TRUE	A0A376RMR7|A0A376RMR7_ECOLX	103.574	13.68	13.68	1	12100	1	1		12869.1	lipoyl(octanoyl) transferase OS=Escherichia coli OX=562 GN=lipB_2 PE=4 SV=1 UPId=UP000254159 PPId=UP000000625
368	TRUE	P0AGD3|SODF_ECOLI	103.573	5.7	5.7	1	30100	1	1		21265.8	Superoxide dismutase [Fe] OS=Escherichia coli (strain K12) OX=83333 GN=sodB PE=1 SV=2 UPId=UP000000625 PPId=UP000000625
368	TRUE	A0A2B7LRQ8|A0A2B7LRQ8_9ESCH	103.573	5.7	5.7	1	30100	1	1		21266.7	Superoxide dismutase OS=Escherichia marmotae OX=1499973 GN=sodB PE=3 SV=1 UPId=UP000254454 PPId=UP000000625
368	TRUE	A0A377A1A6|A0A377A1A6_ECOLX	103.573	7.59	7.59	1	30100	1	1		15876.9	Superoxide dismutase OS=Escherichia coli OX=562 GN=sodB PE=3 SV=1 UPId=UP000255543 PPId=UP000000625
368	TRUE	A0A377K5V6|A0A377K5V6_ECOLX	103.573	22.92	22.92	1	30100	1	1		5355.06	Superoxide dismutase [Fe] OS=Escherichia coli OX=562 GN=sodB_2 PE=3 SV=1 UPId=UP000254181 PPId=UP000000625
368	TRUE	A0A377D662|A0A377D662_ECOLX	103.573	28.95	28.95	1	30100	1	1		4331.86	superoxide dismutase OS=Escherichia coli OX=562 GN=sodB_1 PE=3 SV=1 UPId=UP000254174 PPId=UP000000625
368	TRUE	A0A8S0FUG4|A0A8S0FUG4_ECOLX	103.573	8.33	8.33	1	30100	1	1		14868.2	Superoxide dismutase [Fe] OS=Escherichia coli OX=562 GN=EIMP300_50530 PE=3 SV=1 UPId=UP000467488 PPId=UP000000625
369	TRUE	P0A707|IF3_ECOLI	103.452	8.33	8.33	1	29600	1	1		20563.9	Translation initiation factor IF-3 OS=Escherichia coli (strain K12) OX=83333 GN=infC PE=1 SV=1 UPId=UP000000625 PPId=UP000000625
370	TRUE	A0A376L3B3|A0A376L3B3_ECOLX	103.332	31.25	31.25	1	34100	1	1		3828.37	Oligoribonuclease OS=Escherichia coli OX=562 GN=orn_1 PE=4 SV=1 UPId=UP000255460 PPId=UP000000625
370	TRUE	A0A2X3M7P8|A0A2X3M7P8_ECOLX	103.332	11.76	11.76	1	34100	1	1		10088.6	Oligoribonuclease OS=Escherichia coli OX=562 GN=orn_1 PE=4 SV=1 UPId=UP000254817 PPId=UP000000625
370	TRUE	P0A784|ORN_ECOLI	103.332	5.52	5.52	1	34100	1	1		20815.6	Oligoribonuclease OS=Escherichia coli (strain K12) OX=83333 GN=orn PE=1 SV=2 UPId=UP000000625 PPId=UP000000625
370	TRUE	Q83IJ9|ORN_SHIFL	103.332	5.52	5.52	1	34100	1	1		20843.7	Oligoribonuclease OS=Shigella flexneri OX=623 GN=orn PE=3 SV=3 UPId=UP000001006 PPId=UP000000625
370	TRUE	A0A376VXP8|A0A376VXP8_ECOLX	103.332	6.67	6.67	1	34100	1	1		17278.6	Oligoribonuclease OS=Escherichia coli OX=562 GN=orn_2 PE=3 SV=1 UPId=UP000254716 PPId=UP000000625
370	TRUE	B7LLU6|B7LLU6_ESCF3	103.332	5.52	5.52	1	34100	1	1		20833.7	Oligoribonuclease OS=Escherichia fergusonii (strain ATCC 35469 / DSM 13698 / CCUG 18766 / IAM 14443 / JCM 21226 / LMG 7866 / NBRC 102419 / NCTC 12128 / CDC 0568-73) OX=585054 GN=orn PE=3 SV=1 UPId=UP000000745 PPId=UP000000625
371	TRUE	A0A484YZ82|A0A484YZ82_ECOLX	103.133	15.07	15.07	1	64600	1	1		8476.9	Small ribosomal subunit protein bS16 OS=Escherichia coli OX=562 GN=rpsP PE=3 SV=1 UPId=UP000372890 PPId=UP000000625
371	TRUE	P0A7T3|RS16_ECOLI	103.133	13.41	13.41	1	64600	1	1		9190.55	Small ribosomal subunit protein bS16 OS=Escherichia coli (strain K12) OX=83333 GN=rpsP PE=1 SV=1 UPId=UP000000625 PPId=UP000000625
371	TRUE	A0A376PR30|A0A376PR30_ECOLX	103.133	15.07	15.07	1	64600	1	1		8323.93	Small ribosomal subunit protein bS16 OS=Escherichia coli OX=562 GN=rpsP PE=3 SV=1 UPId=UP000255093 PPId=UP000000625
372	TRUE	A0A140N916|A0A140N916_ECOBD	103.002	11.82	11.82	1	15300	1	1		12407.1	Uncharacterized protein OS=Escherichia coli (strain B / BL21-DE3) OX=469008 GN=ECBD_2776 PE=4 SV=1 UPId=UP000002032 PPId=UP000000625
373	TRUE	P0AD33|YFCZ_ECOLI	102.929	13.83	13.83	1	34300	1	1		10317.6	UPF0381 protein YfcZ OS=Escherichia coli (strain K12) OX=83333 GN=yfcZ PE=3 SV=1 UPId=UP000000625 PPId=UP000000625
373	TRUE	A0A377DGV8|A0A377DGV8_ECOLX	102.929	13.83	13.83	1	34300	1	1		10655.2	Protein YfcZ OS=Escherichia coli OX=562 GN=yfcZ PE=3 SV=1 UPId=UP000254052 PPId=UP000000625
374	TRUE	P0A7E3|PYRE_ECOLI	102.012	4.23	4.23	1		1	1		23567	Orotate phosphoribosyltransferase OS=Escherichia coli (strain K12) OX=83333 GN=pyrE PE=1 SV=2 UPId=UP000000625 PPId=UP000000625
375	TRUE	A0A377CCV3|A0A377CCV3_ECOLX	101.993	7.47	7.47	1	3570	1	1		19699.6	Fructose-bisphosphate aldolase OS=Escherichia coli OX=562 GN=fbaB_1 PE=4 SV=1 UPId=UP000254088 PPId=UP000000625
376	TRUE	A0A2X1KVY4|A0A2X1KVY4_ECOLX	101.791	8.68	8.68	2	47400	2	2		23682.3	Homoserine kinase OS=Escherichia coli OX=562 GN=thrB PE=3 SV=1 UPId=UP000250561 PPId=UP000000625
376	TRUE	P00547|KHSE_ECOLI	101.791	6.13	6.13	2	47400	2	2		33623.6	Homoserine kinase OS=Escherichia coli (strain K12) OX=83333 GN=thrB PE=1 SV=2 UPId=UP000000625 PPId=UP000000625
377	TRUE	A0A484YG23|A0A484YG23_ECOLX	101.61	2.26	2.26	1	4550	1	1		49241.5	D-mannonate oxidoreductase, NAD-binding OS=Escherichia coli OX=562 GN=uxuB PE=4 SV=1 UPId=UP000372890 PPId=UP000000625
377	TRUE	A0A2W6QU96|A0A2W6QU96_ECOLX	101.61	3.22	3.22	1	4550	1	1		34277.3	Fructuronate reductase (Fragment) OS=Escherichia coli OX=562 GN=DNQ45_28515 PE=4 SV=1 UPId=UP000249482 PPId=UP000000625
377	TRUE	A0A376TM15|A0A376TM15_ECOLX	101.61	4.72	4.72	1	4550	1	1		23832.5	D-mannonate oxidoreductase, NAD-binding OS=Escherichia coli OX=562 GN=uxuB_1 PE=4 SV=1 UPId=UP000254405 PPId=UP000000625
377	TRUE	P39160|UXUB_ECOLI	101.61	2.06	2.06	1	4550	1	1		53580.2	D-mannonate oxidoreductase OS=Escherichia coli (strain K12) OX=83333 GN=uxuB PE=3 SV=1 UPId=UP000000625 PPId=UP000000625
377	TRUE	A0A3L9HFX6|A0A3L9HFX6_ECOLX	101.61	3.47	3.47	1	4550	1	1		31921.6	Fructuronate reductase (Fragment) OS=Escherichia coli OX=562 GN=EAI46_32040 PE=4 SV=1 UPId=UP000281340 PPId=UP000000625
377	TRUE	A0A376VZ20|A0A376VZ20_ECOLX	101.61	11.36	11.36	1	4550	1	1		9585.13	D-mannonate oxidoreductase, NAD-binding OS=Escherichia coli OX=562 GN=uxuB_2 PE=4 SV=1 UPId=UP000254716 PPId=UP000000625
378	TRUE	A0A377AZC5|A0A377AZC5_ECOLX	101.523	16.9	16.9	1	10100	1	1		7841.03	7-cyano-7-deazaguanine synthase OS=Escherichia coli OX=562 GN=queC_1 PE=3 SV=1 UPId=UP000254052 PPId=UP000000625
378	TRUE	P77756|QUEC_ECOLI	101.523	5.19	5.19	1	10100	1	1		25514.2	7-cyano-7-deazaguanine synthase OS=Escherichia coli (strain K12) OX=83333 GN=queC PE=1 SV=1 UPId=UP000000625 PPId=UP000000625
379	TRUE	A0A377BWF0|A0A377BWF0_ECOLX	100.965	6.78	6.78	1	13600	1	1		18641.1	Protein RecA OS=Escherichia coli OX=562 GN=recA_2 PE=3 SV=1 UPId=UP000254255 PPId=UP000000625
379	TRUE	A0A8S0FNZ8|A0A8S0FNZ8_ECOLX	100.965	5.85	5.85	1	13600	1	1		21643	Protein RecA OS=Escherichia coli OX=562 GN=EIMP300_31180 PE=3 SV=1 UPId=UP000467488 PPId=UP000000625
379	TRUE	A0A376MGM0|A0A376MGM0_ECOLX	100.965	6.45	6.45	1	13600	1	1		19887.9	Protein RecA OS=Escherichia coli OX=562 GN=recA_3 PE=3 SV=1 UPId=UP000254817 PPId=UP000000625
379	TRUE	A0A377K1Y1|A0A377K1Y1_ECOLX	100.965	9.23	9.23	1	13600	1	1		13649.5	Protein RecA OS=Escherichia coli OX=562 GN=recA_1 PE=3 SV=1 UPId=UP000254181 PPId=UP000000625
379	TRUE	A0A2B7LVG7|A0A2B7LVG7_9ESCH	100.965	3.4	3.4	1	13600	1	1		37943.3	Protein RecA OS=Escherichia marmotae OX=1499973 GN=recA PE=3 SV=1 UPId=UP000254454 PPId=UP000000625
379	TRUE	A0A376WXG1|A0A376WXG1_ECOLX	100.965	5	5	1	13600	1	1		25448.3	Protein RecA OS=Escherichia coli OX=562 GN=recA_1 PE=3 SV=1 UPId=UP000254718 PPId=UP000000625
379	TRUE	A0A376L9Q4|A0A376L9Q4_ECOLX	100.965	8.7	8.7	1	13600	1	1		14850.1	Protein RecA OS=Escherichia coli OX=562 GN=recA_2 PE=3 SV=1 UPId=UP000254877 PPId=UP000000625
379	TRUE	P0A7G6|RECA_ECOLI	100.965	3.4	3.4	1	13600	1	1		37973.4	Protein RecA OS=Escherichia coli (strain K12) OX=83333 GN=recA PE=1 SV=2 UPId=UP000000625 PPId=UP000000625
380	TRUE	A0A484Y9D5|A0A484Y9D5_ECOLX	100.797	15.73	15.73	1	20800	1	1		9495.78	DNA-binding protein HU-alpha OS=Escherichia coli OX=562 GN=hupA PE=3 SV=1 UPId=UP000372890 PPId=UP000000625
380	TRUE	P0ACF0|DBHA_ECOLI	100.797	15.56	15.56	1	20800	1	1		9534.98	DNA-binding protein HU-alpha OS=Escherichia coli (strain K12) OX=83333 GN=hupA PE=1 SV=1 UPId=UP000000625 PPId=UP000000625
381	TRUE	P0AE18|MAP1_ECOLI	100.59	4.17	4.17	1	6530	1	1		29330.8	Methionine aminopeptidase OS=Escherichia coli (strain K12) OX=83333 GN=map PE=1 SV=1 UPId=UP000000625 PPId=UP000000625
381	TRUE	A0A376U2R8|A0A376U2R8_ECOLX	100.59	5.82	5.82	1	6530	1	1		20878.2	Methionine aminopeptidase OS=Escherichia coli OX=562 GN=map_1 PE=3 SV=1 UPId=UP000254079 PPId=UP000000625
381	TRUE	A0A376VZH4|A0A376VZH4_ECOLX	100.59	6.83	6.83	1	6530	1	1		18179	Methionine aminopeptidase OS=Escherichia coli OX=562 GN=map_1 PE=3 SV=1 UPId=UP000254716 PPId=UP000000625
381	TRUE	A0A8S0G0H0|A0A8S0G0H0_ECOLX	100.59	8.15	8.15	1	6530	1	1		14985.3	Methionine aminopeptidase OS=Escherichia coli OX=562 GN=EIMP300_79250 PE=3 SV=1 UPId=UP000467488 PPId=UP000000625
381	TRUE	A0A376DB92|A0A376DB92_ECOLX	100.59	7.64	7.64	1	6530	1	1		15989.6	Methionine aminopeptidase OS=Escherichia coli OX=562 GN=map_2 PE=3 SV=1 UPId=UP000254647 PPId=UP000000625
381	TRUE	A0A376K424|A0A376K424_ECOLX	100.59	5.56	5.56	1	6530	1	1		22189.7	Methionine aminopeptidase OS=Escherichia coli OX=562 GN=map_1 PE=3 SV=1 UPId=UP000255201 PPId=UP000000625
381	TRUE	A0A376X8A0|A0A376X8A0_ECOLX	100.59	5.09	5.09	1	6530	1	1		23815.6	Methionine aminopeptidase OS=Escherichia coli OX=562 GN=map_1 PE=3 SV=1 UPId=UP000254503 PPId=UP000000625
382	TRUE	P69776|LPP_ECOLI	100.53	17.95	17.95	1	57700	1	1		8323.48	Major outer membrane lipoprotein Lpp OS=Escherichia coli (strain K12) OX=83333 GN=lpp PE=1 SV=1 UPId=UP000000625 PPId=UP000000625
383	TRUE	A0A2P9E317|A0A2P9E317_ECOLX	100.362	1.48	1.48	1	93900	1	1		68386.4	TaxB conjugal transfer, T4SS coupling protein OS=Escherichia coli OX=562 GN=taxB PE=3 SV=1 UPId=UP000308292 PPId=UP000000625
384	TRUE	D2AE19|D2AE19_SHIF2	100.331	4.07	4.07	1	15300	1	1		33705.6	Mannonate dehydratase OS=Shigella flexneri serotype X (strain 2002017) OX=591020 GN=uxuA PE=3 SV=1 UPId=UP000001884 PPId=UP000000625
384	TRUE	P24215|UXUA_ECOLI	100.331	3.05	3.05	1	15300	1	1		44838	Mannonate dehydratase OS=Escherichia coli (strain K12) OX=83333 GN=uxuA PE=1 SV=2 UPId=UP000000625 PPId=UP000000625
384	TRUE	A0A8S0G578|A0A8S0G578_ECOLX	100.331	6.45	6.45	1	15300	1	1		21422.5	Mannonate dehydratase OS=Escherichia coli OX=562 GN=EIMP300_84430 PE=3 SV=1 UPId=UP000467488 PPId=UP000000625
385	TRUE	A0A376SAR1|A0A376SAR1_ECOLX	99.8569	17.31	17.31	1	37900	1	1		5787.56	50S ribosomal protein L25 OS=Escherichia coli OX=562 GN=rplY PE=4 SV=1 UPId=UP000254817 PPId=UP000000625
385	TRUE	Q8XE69|RL25_ECO57	99.8569	9.57	9.57	1	37900	1	1		10675.4	Large ribosomal subunit protein bL25 OS=Escherichia coli O157:H7 OX=83334 GN=rplY PE=3 SV=1 UPId=UP000000558 PPId=UP000000625
385	TRUE	A0A376Y5T1|A0A376Y5T1_ECOLX	99.8569	9.38	9.38	1	37900	1	1		10732.3	Large ribosomal subunit protein bL25 OS=Escherichia coli OX=562 GN=rplY PE=3 SV=1 UPId=UP000254785 PPId=UP000000625
385	TRUE	P68919|RL25_ECOLI	99.8569	9.57	9.57	1	37900	1	1		10693.4	Large ribosomal subunit protein bL25 OS=Escherichia coli (strain K12) OX=83333 GN=rplY PE=1 SV=1 UPId=UP000000625 PPId=UP000000625
386	TRUE	P69829|PTSN_ECOLI	99.722	6.75	6.75	1	38900	1	1		17959.6	Nitrogen regulatory protein OS=Escherichia coli (strain K12) OX=83333 GN=ptsN PE=1 SV=1 UPId=UP000000625 PPId=UP000000625
387	TRUE	P10371|HIS4_ECOLI	99.6141	6.94	6.94	1	42300	1	1		26032.6	1-(5-phosphoribosyl)-5-[(5-phosphoribosylamino)methylideneamino] imidazole-4-carboxamide isomerase OS=Escherichia coli (strain K12) OX=83333 GN=hisA PE=3 SV=2 UPId=UP000000625 PPId=UP000000625
387	TRUE	A0A376J2Y2|A0A376J2Y2_ECOLX	99.6141	15.32	15.32	1	42300	1	1		11802.4	1-(5-phosphoribosyl)-5-[(5-phosphoribosylamino)methylideneamino] imidazole-4-carboxamide isomerase OS=Escherichia coli OX=562 GN=hisA_2 PE=3 SV=1 UPId=UP000255201 PPId=UP000000625
387	TRUE	A0A2X1KAA9|A0A2X1KAA9_ECOLX	99.6141	8.46	8.46	1	42300	1	1		20780.7	1-(5-phosphoribosyl)-5-[(5-phosphoribosylamino)methylideneamino]imidazole-4-carboxamideisomerase OS=Escherichia coli OX=562 GN=hisA PE=3 SV=1 UPId=UP000250561 PPId=UP000000625
388	TRUE	A0A376X2N0|A0A376X2N0_ECOLX	99.5113	9.35	9.35	1		1	1		11879.4	Nucleoprotein/polynucleotide-associated enzyme OS=Escherichia coli OX=562 GN=yaiL_1 PE=4 SV=1 UPId=UP000254503 PPId=UP000000625
388	TRUE	P51024|YAIL_ECOLI	99.5113	5.59	5.59	1		1	1		19922.8	Uncharacterized protein YaiL OS=Escherichia coli (strain K12) OX=83333 GN=yaiL PE=4 SV=2 UPId=UP000000625 PPId=UP000000625
389	TRUE	A0A376KIN0|A0A376KIN0_ECOLX	98.9099	16.44	16.44	1	61600	1	2		8080.17	Ribonuclease PH OS=Escherichia coli OX=562 GN=rph_1 PE=3 SV=1 UPId=UP000255460 PPId=UP000000625
389	TRUE	P0CG19|RNPH_ECOLI	98.9099	5.26	5.26	1	61600	1	2		24424.9	Truncated inactive ribonuclease PH OS=Escherichia coli (strain K12) OX=83333 GN=rph PE=1 SV=1 UPId=UP000000625 PPId=UP000000625
389	TRUE	A0A377AKD4|A0A377AKD4_ECOLX	98.9099	8.76	8.76	1	61600	1	2		15298.6	Ribonuclease PH OS=Escherichia coli OX=562 GN=rph_1 PE=3 SV=1 UPId=UP000254052 PPId=UP000000625
389	TRUE	A0A8S0FHR3|A0A8S0FHR3_ECOLX	98.9099	5.71	5.71	1	61600	1	2		22979.2	Exoribonuclease phosphorolytic domain-containing protein OS=Escherichia coli OX=562 GN=EIMP300_11080 PE=3 SV=1 UPId=UP000467488 PPId=UP000000625
389	TRUE	A0A376TPG2|A0A376TPG2_ECOLX	98.9099	24	24	1	61600	1	2		5501.4	Ribonuclease PH OS=Escherichia coli OX=562 GN=rph_1 PE=4 SV=1 UPId=UP000254405 PPId=UP000000625
390	TRUE	P16456|SELD_ECOLI	98.8934	6.05	6.05	2	51200	2	2		36687.2	Selenide, water dikinase OS=Escherichia coli (strain K12) OX=83333 GN=selD PE=1 SV=1 UPId=UP000000625 PPId=UP000000625
391	TRUE	A0A3S4MM71|A0A3S4MM71_ECOLX	98.3251	9.35	9.35	1	11700	1	1		15162.2	UDP-N-acetylmuramoylalanyl-D-glutamate--2, 6-diaminopimelate ligase OS=Escherichia coli OX=562 GN=murE_3 PE=4 SV=1 UPId=UP000277930 PPId=UP000000625
391	TRUE	A0A376RPD2|A0A376RPD2_ECOLX	98.3251	3.28	3.28	1	11700	1	1		43252.3	UDP-N-acetylmuramoylalanyl-D-glutamate--2, 6-diaminopimelate ligase OS=Escherichia coli OX=562 GN=murE_2 PE=4 SV=1 UPId=UP000254159 PPId=UP000000625
391	TRUE	A0A485JK21|A0A485JK21_ECOLX	98.3251	4.76	4.76	1	11700	1	1		29397.1	UDP-N-acetylmuramoylalanyl-D-glutamate--2, 6-diaminopimelate ligase OS=Escherichia coli OX=562 GN=murE_2 PE=4 SV=1 UPId=UP000358010 PPId=UP000000625
391	TRUE	A0A418GMI5|A0A418GMI5_ECOLX	98.3251	16.46	16.46	1	11700	1	1		8558.66	UDP-N-acetylmuramoyl-L-alanyl-D-glutamate--2, 6-diaminopimelate ligase (Fragment) OS=Escherichia coli OX=562 GN=murE PE=4 SV=1 UPId=UP000284508 PPId=UP000000625
391	TRUE	P22188|MURE_ECOLI	98.3251	2.63	2.63	1	11700	1	1		53343.6	UDP-N-acetylmuramoyl-L-alanyl-D-glutamate--2,6-diaminopimelate ligase OS=Escherichia coli (strain K12) OX=83333 GN=murE PE=1 SV=2 UPId=UP000000625 PPId=UP000000625
392	TRUE	P06983|HEM3_ECOLI	98.18	4.15	4.15	1	11800	1	1		33851.8	Porphobilinogen deaminase OS=Escherichia coli (strain K12) OX=83333 GN=hemC PE=1 SV=2 UPId=UP000000625 PPId=UP000000625
393	TRUE	A0A376VJ21|A0A376VJ21_ECOLX	97.4335	18.87	18.87	1	16800	1	1		6076.9	Protein yecM OS=Escherichia coli OX=562 GN=yecM_1 PE=4 SV=1 UPId=UP000254495 PPId=UP000000625
393	TRUE	A0A485JH27|A0A485JH27_ECOLX	97.4335	14.08	14.08	1	16800	1	1		8281.35	Protein yecM OS=Escherichia coli OX=562 GN=yecM PE=4 SV=1 UPId=UP000358010 PPId=UP000000625
393	TRUE	A0A444R710|A0A444R710_ECOLX	97.4335	8.4	8.4	1	16800	1	1		13918.8	VOC family protein (Fragment) OS=Escherichia coli OX=562 GN=EPS76_23555 PE=4 SV=1 UPId=UP000288730 PPId=UP000000625
394	TRUE	P77754|SPY_ECOLI	96.1876	6.21	6.21	1	23400	1	1		18199.1	Periplasmic chaperone Spy OS=Escherichia coli (strain K12) OX=83333 GN=spy PE=1 SV=1 UPId=UP000000625 PPId=UP000000625
395	TRUE	P03023|LACI_ECOLI	94.6447	3.06	3.06	1	60000	1	1		38590.2	Lactose operon repressor OS=Escherichia coli (strain K12) OX=83333 GN=lacI PE=1 SV=3 UPId=UP000000625 PPId=UP000000625
395	TRUE	A0A376W2E7|A0A376W2E7_ECOLX	94.6447	4.18	4.18	1	60000	1	1		28407.4	Lactose operon repressor OS=Escherichia coli OX=562 GN=lacI PE=4 SV=1 UPId=UP000254716 PPId=UP000000625
395	TRUE	A0A377DWI4|A0A377DWI4_ECOLX	94.6447	5.79	5.79	1	60000	1	1		20639.7	Lactose operon repressor OS=Escherichia coli OX=562 GN=lacI_2 PE=4 SV=1 UPId=UP000254429 PPId=UP000000625
395	TRUE	A0A0H2V4R2|A0A0H2V4R2_ECOL6	94.6447	12.5	12.5	1	60000	1	1		9890.46	LacI protein OS=Escherichia coli O6:H1 (strain CFT073 / ATCC 700928 / UPEC) OX=199310 GN=c0460 PE=4 SV=1 UPId=UP000001410 PPId=UP000000625
396	TRUE	A0A376KVA7|A0A376KVA7_ECOLX	94.0283	11.76	11.76	1	3320	1	1		13669.7	Thymidine kinase OS=Escherichia coli OX=562 GN=tdk_1 PE=3 SV=1 UPId=UP000255460 PPId=UP000000625
397	TRUE	A0A376NSU7|A0A376NSU7_ECOLX	92.1751	9.2	9.2	1	8870	1	1		9253.82	DNA gyrase subunit A OS=Escherichia coli OX=562 GN=gyrA_2 PE=4 SV=1 UPId=UP000254428 PPId=UP000000625
397	TRUE	A0A447XHM7|A0A447XHM7_ECOLX	92.1751	4.02	4.02	1	8870	1	1		21537.8	DNA gyrase subunit A OS=Escherichia coli OX=562 GN=gyrA_2 PE=4 SV=1 UPId=UP000271797 PPId=UP000000625
397	TRUE	A0A8S0FQ01|A0A8S0FQ01_ECOLX	92.1751	4.4	4.4	1	8870	1	1		19713.6	DNA gyrase subunit A OS=Escherichia coli OX=562 GN=EIMP300_38360 PE=4 SV=1 UPId=UP000467488 PPId=UP000000625
397	TRUE	A0A376J3E3|A0A376J3E3_ECOLX	92.1751	1.36	1.36	1	8870	1	1		65374.4	DNA gyrase subunit A OS=Escherichia coli OX=562 GN=gyrA_2 PE=4 SV=1 UPId=UP000255201 PPId=UP000000625
397	TRUE	A0A376S9C9|A0A376S9C9_ECOLX	92.1751	2.69	2.69	1	8870	1	1		32671.3	DNA gyrase subunit A OS=Escherichia coli OX=562 GN=gyrA_2 PE=4 SV=1 UPId=UP000254817 PPId=UP000000625
397	TRUE	P0AES4|GYRA_ECOLI	92.1751	0.91	0.91	1	8870	1	1		96963.5	DNA gyrase subunit A OS=Escherichia coli (strain K12) OX=83333 GN=gyrA PE=1 SV=1 UPId=UP000000625 PPId=UP000000625
397	TRUE	A0A376VFV1|A0A376VFV1_ECOLX	92.1751	6.3	6.3	1	8870	1	1		13440.6	DNA gyrase subunit A OS=Escherichia coli OX=562 GN=gyrA_2 PE=4 SV=1 UPId=UP000254495 PPId=UP000000625
397	TRUE	A0A2X1MV75|A0A2X1MV75_ECOLX	92.1751	3.92	3.92	1	8870	1	1		21707.3	DNA gyrase subunit A OS=Escherichia coli OX=562 GN=gyrA_1 PE=4 SV=1 UPId=UP000250780 PPId=UP000000625
397	TRUE	A0A376TEH3|A0A376TEH3_ECOLX	92.1751	1.85	1.85	1	8870	1	1		47877.2	DNA gyrase subunit A OS=Escherichia coli OX=562 GN=gyrA_4 PE=4 SV=1 UPId=UP000254405 PPId=UP000000625
397	TRUE	A0A377BRJ3|A0A377BRJ3_ECOLX	92.1751	2.39	2.39	1	8870	1	1		36469.3	DNA gyrase subunit A OS=Escherichia coli OX=562 GN=gyrA_1 PE=4 SV=1 UPId=UP000254255 PPId=UP000000625
398	TRUE	A0A140NCE7|A0A140NCE7_ECOBD	91.0879	1.13	1.13	1	17600	1	1		98855.3	DNA-directed RNA polymerase OS=Escherichia coli (strain B / BL21-DE3) OX=469008 GN=ECBD_2906 PE=3 SV=1 UPId=UP000002032 PPId=UP000000625
399	TRUE	P0AEC3|ARCB_ECOLI	90.2499	1.41	1.41	1	24800	1	1		87982.9	Aerobic respiration control sensor protein ArcB OS=Escherichia coli (strain K12) OX=83333 GN=arcB PE=1 SV=1 UPId=UP000000625 PPId=UP000000625
399	TRUE	E1JEF4|E1JEF4_ECOLX	90.2499	2.66	2.66	1	24800	1	1		45861.3	Chemotaxis protein CheY OS=Escherichia coli MS 124-1 OX=679205 GN=HMPREF9347_05358 PE=4 SV=1 UPId=UP000003390 PPId=UP000000625
399	TRUE	A0A377A5E9|A0A377A5E9_ECOLX	90.2499	2.03	2.03	1	24800	1	1		60974.6	Aerobic respiration control sensor protein OS=Escherichia coli OX=562 GN=arcB_3 PE=4 SV=1 UPId=UP000254052 PPId=UP000000625
400	TRUE	A0A484X9F7|A0A484X9F7_ECOLX	90.1229	13.7	13.7	1	29400	1	1		8382.56	Putative RNA binding protein OS=Escherichia coli OX=562 GN=yciO_2 PE=4 SV=1 UPId=UP000372890 PPId=UP000000625
400	TRUE	P0AFR4|YCIO_ECOLI	90.1229	4.85	4.85	1	29400	1	1		23211.8	Uncharacterized protein YciO OS=Escherichia coli (strain K12) OX=83333 GN=yciO PE=1 SV=1 UPId=UP000000625 PPId=UP000000625
400	TRUE	A0A376TGA9|A0A376TGA9_ECOLX	90.1229	8	8	1	29400	1	1		14506.7	Putative RNA binding protein OS=Escherichia coli OX=562 GN=yciO_2 PE=4 SV=1 UPId=UP000254405 PPId=UP000000625
400	TRUE	A0A377BI92|A0A377BI92_ECOLX	90.1229	15.15	15.15	1	29400	1	1		7489.78	Putative RNA binding protein OS=Escherichia coli OX=562 GN=yciO_1 PE=4 SV=1 UPId=UP000254255 PPId=UP000000625
401	TRUE	A0A376RBW7|A0A376RBW7_ECOLX	90.1042	11.39	11.39	1	37800	1	1		8263.82	peptidylprolyl isomerase OS=Escherichia coli OX=562 GN=slyD_2 PE=3 SV=1 UPId=UP000254159 PPId=UP000000625
401	TRUE	P0A9K9|SLYD_ECOLI	90.1042	4.59	4.59	1	37800	1	1		20852.8	FKBP-type peptidyl-prolyl cis-trans isomerase SlyD OS=Escherichia coli (strain K12) OX=83333 GN=slyD PE=1 SV=1 UPId=UP000000625 PPId=UP000000625
401	TRUE	A0A2W6PAN4|A0A2W6PAN4_ECOLX	90.1042	6.21	6.21	1	37800	1	1		15537.8	peptidylprolyl isomerase (Fragment) OS=Escherichia coli OX=562 GN=DNQ45_18745 PE=3 SV=1 UPId=UP000249482 PPId=UP000000625
401	TRUE	A0A3L1NDV5|A0A3L1NDV5_ECOLX	90.1042	4.92	4.92	1	37800	1	1		19524.5	Peptidyl-prolyl cis-trans isomerase OS=Escherichia coli OX=562 GN=slyD PE=3 SV=1 UPId=UP000871786 PPId=UP000000625
402	TRUE	P0AG51|RL30_ECOLI	89.4475	15.25	15.25	1	592000	1	1		6541.79	Large ribosomal subunit protein uL30 OS=Escherichia coli (strain K12) OX=83333 GN=rpmD PE=1 SV=2 UPId=UP000000625 PPId=UP000000625
402	TRUE	A0A8S0FJK2|A0A8S0FJK2_ECOLX	89.4475	16.07	16.07	1	592000	1	1		6367.46	50S ribosomal protein L30 OS=Escherichia coli OX=562 GN=EIMP300_17870 PE=3 SV=1 UPId=UP000467488 PPId=UP000000625
403	TRUE	P0ACA7|GSTB_ECOLI	88.5456	3.37	3.37	1	8090	1	1		23713.2	Glutathione S-transferase GstB OS=Escherichia coli (strain K12) OX=83333 GN=gstB PE=1 SV=1 UPId=UP000000625 PPId=UP000000625
403	TRUE	A0A376UCU9|A0A376UCU9_ECOLX	88.5456	6.6	6.6	1	8090	1	1		11722.3	Glutathione S-transferase OS=Escherichia coli OX=562 GN=yliJ_1 PE=4 SV=1 UPId=UP000254079 PPId=UP000000625
403	TRUE	A0A377DJ53|A0A377DJ53_ECOLX	88.5456	4.7	4.7	1	8090	1	1		16912.5	Glutathione S-transferase OS=Escherichia coli OX=562 GN=yliJ_2 PE=4 SV=1 UPId=UP000254174 PPId=UP000000625
403	TRUE	A0A2X3K0K9|A0A2X3K0K9_ECOLX	88.5456	12.28	12.28	1	8090	1	1		6369.36	Glutathione S-transferase OS=Escherichia coli OX=562 GN=yliJ_1 PE=4 SV=1 UPId=UP000250991 PPId=UP000000625
404	TRUE	A0A2X1K4X2|A0A2X1K4X2_ECOLX	88.0115	17.14	17.14	1	24100	1	1		7649.02	Copper homeostasis protein cutC homolog OS=Escherichia coli OX=562 GN=cutC_1 PE=3 SV=1 UPId=UP000250561 PPId=UP000000625
404	TRUE	P67826|CUTC_ECOLI	88.0115	4.84	4.84	1	24100	1	1		26761.7	PF03932 family protein CutC OS=Escherichia coli (strain K12) OX=83333 GN=cutC PE=3 SV=1 UPId=UP000000625 PPId=UP000000625
405	TRUE	A0A377DQE3|A0A377DQE3_ECOLX	87.2343	21.82	21.82	2	43800	2	2		12058.1	glucose-1-phosphate thymidylyltransferase OS=Escherichia coli OX=562 GN=rfbA_1 PE=3 SV=1 UPId=UP000254429 PPId=UP000000625
405	TRUE	A0A377K625|A0A377K625_ECOLX	87.2343	25	25	2	43800	2	2		10727.5	glucose-1-phosphate thymidylyltransferase OS=Escherichia coli OX=562 GN=rfbA_1 PE=3 SV=1 UPId=UP000254181 PPId=UP000000625
405	TRUE	P37779|RMLA1_SHIFL	87.2343	8.22	8.22	2	43800	2	2		32487.2	Glucose-1-phosphate thymidylyltransferase 1 OS=Shigella flexneri OX=623 GN=rfbA PE=3 SV=2 UPId=UP000001006 PPId=UP000000625
405	TRUE	A0A377BNW5|A0A377BNW5_ECOLX	87.2343	14.29	14.29	2	43800	2	2		18325.5	glucose-1-phosphate thymidylyltransferase OS=Escherichia coli OX=562 GN=rfbA_2 PE=3 SV=1 UPId=UP000254255 PPId=UP000000625
405	TRUE	P37744|RMLA1_ECOLI	87.2343	8.19	8.19	2	43800	2	2		32693.6	Glucose-1-phosphate thymidylyltransferase 1 OS=Escherichia coli (strain K12) OX=83333 GN=rfbA PE=1 SV=2 UPId=UP000000625 PPId=UP000000625
406	TRUE	A0A6N8R8U3|A0A6N8R8U3_ECOLX	86.7575	5.45	5.45	1	32700	1	1		21343.4	Ribonuclease PH (Fragment) OS=Escherichia coli OX=562 GN=GRW05_28960 PE=3 SV=1 UPId=UP000436141 PPId=UP000000625
406	TRUE	A0A377AJH1|A0A377AJH1_ECOLX	86.7575	10.58	10.58	1	32700	1	1		10929.5	Ribonuclease PH OS=Escherichia coli OX=562 GN=rph_2 PE=4 SV=1 UPId=UP000254052 PPId=UP000000625
407	TRUE	A0A2W6PLA2|A0A2W6PLA2_ECOLX	86.5848	9.91	9.91	1	32600	1	1		12363.3	Glutathione transferase GstA (Fragment) OS=Escherichia coli OX=562 GN=DNQ45_28880 PE=4 SV=1 UPId=UP000249482 PPId=UP000000625
407	TRUE	W1F2A9|W1F2A9_ECOLX	86.5848	7.48	7.48	1	32600	1	1		16916.5	Glutathione S-transferase OS=Escherichia coli ISC7 OX=1432555 PE=4 SV=1 UPId=UP000019199 PPId=UP000000625
407	TRUE	A0A376S8B4|A0A376S8B4_ECOLX	86.5848	10.68	10.68	1	32600	1	1		11749.5	Glutathione S-transferase OS=Escherichia coli OX=562 GN=gst PE=4 SV=1 UPId=UP000254817 PPId=UP000000625
407	TRUE	P0A9D2|GSTA_ECOLI	86.5848	5.47	5.47	1	32600	1	1		22868.4	Glutathione S-transferase GstA OS=Escherichia coli (strain K12) OX=83333 GN=gstA PE=1 SV=1 UPId=UP000000625 PPId=UP000000625
407	TRUE	A0A2X1NKH8|A0A2X1NKH8_ECOLX	86.5848	9.73	9.73	1	32600	1	1		13073	Glutathione S-transferase OS=Escherichia coli OX=562 GN=gst_2 PE=4 SV=1 UPId=UP000250780 PPId=UP000000625
407	TRUE	A0A447XWY7|A0A447XWY7_ECOLX	86.5848	6.59	6.59	1	32600	1	1		18950.8	Glutathione S-transferase OS=Escherichia coli OX=562 GN=gst PE=4 SV=1 UPId=UP000277930 PPId=UP000000625
407	TRUE	I6CQN1|I6CQN1_SHIFL	86.5848	7.33	7.33	1	32600	1	1		17301.9	Glutathione S-transferase OS=Shigella flexneri K-315 OX=766150 GN=SFK315_1915 PE=4 SV=1 UPId=UP000005407 PPId=UP000000625
408	TRUE	A0A377BS48|A0A377BS48_ECOLX	85.9005	6.72	6.72	1	4640	1	1		28085.1	alanine transaminase OS=Escherichia coli OX=562 GN=NCTC13148_02010 PE=3 SV=1 UPId=UP000254255 PPId=UP000000625
408	TRUE	P0A959|ALAA_ECOLI	85.9005	4.2	4.2	1	4640	1	1		45517.4	Glutamate-pyruvate aminotransferase AlaA OS=Escherichia coli (strain K12) OX=83333 GN=alaA PE=1 SV=1 UPId=UP000000625 PPId=UP000000625
409	TRUE	A0A376Y3R1|A0A376Y3R1_ECOLX	85.6686	8.9	8.9	1	5720	1	1		14939.3	L-serine ammonia-lyase OS=Escherichia coli OX=562 GN=sdaB_2 PE=3 SV=1 UPId=UP000254785 PPId=UP000000625
410	TRUE	P0AFK9|POTD_ECOLI	85.405	2.3	2.3	1	10500	1	1		38867.1	Spermidine/putrescine-binding periplasmic protein OS=Escherichia coli (strain K12) OX=83333 GN=potD PE=1 SV=1 UPId=UP000000625 PPId=UP000000625
411	TRUE	A0A2X1N6L9|A0A2X1N6L9_ECOLX	84.8994	7.86	7.86	1	14500	1	1		14759.8	2-C-methyl-D-erythritol 4-phosphate cytidylyltransferase OS=Escherichia coli OX=562 GN=ispD_2 PE=4 SV=1 UPId=UP000250780 PPId=UP000000625
412	TRUE	A0A4P7TWM6|A0A4P7TWM6_SHIFM	83.916	3.45	3.45	1	21700	1	1		33778.6	Aldehyde dehydrogenase family protein OS=Shigella flexneri serotype 5a (strain M90T) OX=1086030 GN=EKN05_008195 PE=3 SV=1 UPId=UP000296678 PPId=UP000000625
412	TRUE	A0A8B4CJF5|A0A8B4CJF5_SHISO	83.916	4.25	4.25	1	21700	1	1		27727.1	Succinate semialdehyde dehydrogenase OS=Shigella sonnei OX=624 GN=sad_1 PE=3 SV=1 UPId=UP000187708 PPId=UP000000625
412	TRUE	A0A376Y8D6|A0A376Y8D6_ECOLX	83.916	8.53	8.53	1	21700	1	1		13455.5	Succinate semialdehyde dehydrogenase OS=Escherichia coli OX=562 GN=yneI_2 PE=3 SV=1 UPId=UP000254785 PPId=UP000000625
412	TRUE	F5NU98|F5NU98_SHIFL	83.916	6.96	6.96	1	21700	1	1		16185.6	Aldehyde dehydrogenase-like protein yneI domain protein OS=Shigella flexneri K-227 OX=766147 GN=SFK227_1698 PE=3 SV=1 UPId=UP000004520 PPId=UP000000625
412	TRUE	P76149|SAD_ECOLI	83.916	2.38	2.38	1	21700	1	1		49717.9	Succinate semialdehyde dehydrogenase [NAD(P)+] Sad OS=Escherichia coli (strain K12) OX=83333 GN=sad PE=1 SV=2 UPId=UP000000625 PPId=UP000000625
412	TRUE	A0A658Z1L7|A0A658Z1L7_SHIFL	83.916	5.02	5.02	1	21700	1	1		23160	Putative NAD-dependent aldehyde dehydrogenase OS=Shigella flexneri OX=623 GN=sad_2 PE=3 SV=1 UPId=UP000260191 PPId=UP000000625
413	TRUE	P0A7T7|RS18_ECOLI	83.625	13.33	13.33	1	102000	1	1		8986.43	Small ribosomal subunit protein bS18 OS=Escherichia coli (strain K12) OX=83333 GN=rpsR PE=1 SV=2 UPId=UP000000625 PPId=UP000000625
414	TRUE	A0A376Y8W9|A0A376Y8W9_ECOLX	82.0021	5.56	5.56	1	16300	1	1		22519.8	DNA-binding transcriptional regulator TyrR OS=Escherichia coli OX=562 GN=tyrR_1 PE=4 SV=1 UPId=UP000254785 PPId=UP000000625
414	TRUE	I6CXP7|I6CXP7_SHIFL	82.0021	3.1	3.1	1	16300	1	1		39660.4	HTH-type transcriptional regulatory protein TyrR OS=Shigella flexneri K-315 OX=766150 GN=tyrR PE=4 SV=1 UPId=UP000005407 PPId=UP000000625
414	TRUE	W1EY14|W1EY14_ECOLX	82.0021	4	4	1	16300	1	1		30918.3	HTH-type transcriptional regulatory protein TyrR OS=Escherichia coli ISC7 OX=1432555 PE=4 SV=1 UPId=UP000019199 PPId=UP000000625
414	TRUE	A0A376KUU6|A0A376KUU6_ECOLX	82.0021	4.55	4.55	1	16300	1	1		26760.8	HTH-type transcriptional regulatory protein TyrR OS=Escherichia coli OX=562 GN=tyrR_2 PE=4 SV=1 UPId=UP000255460 PPId=UP000000625
414	TRUE	P07604|TYRR_ECOLI	82.0021	2.14	2.14	1	16300	1	1		57656.1	HTH-type transcriptional regulatory protein TyrR OS=Escherichia coli (strain K12) OX=83333 GN=tyrR PE=1 SV=2 UPId=UP000000625 PPId=UP000000625
414	TRUE	A0A377E4H1|A0A377E4H1_ECOLX	82.0021	9.82	9.82	1	16300	1	1		12677.5	DNA-binding transcriptional regulator TyrR OS=Escherichia coli OX=562 GN=tyrR_1 PE=4 SV=1 UPId=UP000254088 PPId=UP000000625
415	TRUE	P24178|YFFB_ECOLI	81.9164	8.47	8.47	1	6470	1	1		13600.6	Protein YffB OS=Escherichia coli (strain K12) OX=83333 GN=yffB PE=1 SV=1 UPId=UP000000625 PPId=UP000000625
415	TRUE	A0A376SB32|A0A376SB32_ECOLX	81.9164	12.35	12.35	1	6470	1	1		9615.98	Putative glutaredoxin OS=Escherichia coli OX=562 GN=yffB PE=3 SV=1 UPId=UP000254817 PPId=UP000000625
415	TRUE	A0A447X211|A0A447X211_ECOLX	81.9164	24.39	24.39	1	6470	1	1		4860.66	Putative glutaredoxin OS=Escherichia coli OX=562 GN=yffB_1 PE=3 SV=1 UPId=UP000271797 PPId=UP000000625
415	TRUE	A0A377D260|A0A377D260_ECOLX	81.9164	20.83	20.83	1	6470	1	1		5633.35	Putative glutaredoxin OS=Escherichia coli OX=562 GN=yffB PE=3 SV=1 UPId=UP000254052 PPId=UP000000625
416	TRUE	P68679|RS21_ECOLI	81.0808	28.17	28.17	3	40200	3	3		8499.95	Small ribosomal subunit protein bS21 OS=Escherichia coli (strain K12) OX=83333 GN=rpsU PE=1 SV=2 UPId=UP000000625 PPId=UP000000625
417	TRUE	P0A7K6|RL19_ECOLI	80.8931	13.04	13.04	1	52700	1	1		13133.2	Large ribosomal subunit protein bL19 OS=Escherichia coli (strain K12) OX=83333 GN=rplS PE=1 SV=2 UPId=UP000000625 PPId=UP000000625
417	TRUE	A0A3S4NN39|A0A3S4NN39_ECOLX	80.8931	8.82	8.82	1	52700	1	1		18886.2	50S ribosomal protein L19 OS=Escherichia coli OX=562 GN=rplS PE=3 SV=1 UPId=UP000271797 PPId=UP000000625
418	TRUE	P37613|PANZ_ECOLI	80.5539	11.02	11.02	1		1	1		14505.5	PanD regulatory factor OS=Escherichia coli (strain K12) OX=83333 GN=panZ PE=1 SV=1 UPId=UP000000625 PPId=UP000000625
418	TRUE	A0A2X1JH94|A0A2X1JH94_ECOLX	80.5539	12.61	12.61	1		1	1		12415.3	Putative acetyltransferase OS=Escherichia coli OX=562 GN=yhhK PE=4 SV=1 UPId=UP000250561 PPId=UP000000625
418	TRUE	A0A8S0FHL4|A0A8S0FHL4_ECOLX	80.5539	12.73	12.73	1		1	1		12716.7	PanZ acetyltransferase (GNAT) domain-containing protein OS=Escherichia coli OX=562 GN=EIMP300_15130 PE=4 SV=1 UPId=UP000467488 PPId=UP000000625
419	TRUE	A0A2X1NCD6|A0A2X1NCD6_ECOLX	80.053	4.56	4.56	1	5950	1	1		28520.6	Chaperone protein DnaJ OS=Escherichia coli OX=562 GN=dnaJ_1 PE=4 SV=1 UPId=UP000250780 PPId=UP000000625
419	TRUE	A0A377KDE9|A0A377KDE9_ECOLX	80.053	9.23	9.23	1	5950	1	1		14267.4	Chaperone protein DnaJ OS=Escherichia coli OX=562 GN=dnaJ_1 PE=4 SV=1 UPId=UP000254181 PPId=UP000000625
419	TRUE	A0A484YJ90|A0A484YJ90_ECOLX	80.053	5.15	5.15	1	5950	1	1		25239.8	Chaperone protein DnaJ OS=Escherichia coli OX=562 GN=dnaJ_2 PE=4 SV=1 UPId=UP000372890 PPId=UP000000625
419	TRUE	A0A2X1JJP6|A0A2X1JJP6_ECOLX	80.053	7.64	7.64	1	5950	1	1		17125.4	Chaperone protein DnaJ OS=Escherichia coli OX=562 GN=dnaJ_2 PE=4 SV=1 UPId=UP000250561 PPId=UP000000625
420	TRUE	P77808|CINAL_ECOLI	79.4559	5	5	1	14200	1	1		44225.6	NMN amidohydrolase-like protein YfaY OS=Escherichia coli (strain K12) OX=83333 GN=yfaY PE=3 SV=1 UPId=UP000000625 PPId=UP000000625
420	TRUE	A0A2X1K1F7|A0A2X1K1F7_ECOLX	79.4559	11.17	11.17	1	14200	1	1		20100.2	Putative molybdopterin-binding protein OS=Escherichia coli OX=562 GN=yfaY_2 PE=4 SV=1 UPId=UP000250561 PPId=UP000000625
421	TRUE	A0A370V5F8|A0A370V5F8_9ESCH	73.8294	4.25	4.25	2	43400	2	2		39072.9	Histidinol-phosphate aminotransferase OS=Escherichia marmotae OX=1499973 GN=hisC PE=3 SV=1 UPId=UP000254454 PPId=UP000000625
422	TRUE	W1F1Z2|W1F1Z2_ECOLX	72.0536	6.96	6.96	1	37700	1	1		13213.1	DNA-binding protein H-NS OS=Escherichia coli ISC7 OX=1432555 PE=3 SV=1 UPId=UP000019199 PPId=UP000000625
422	TRUE	A0A376TGF7|A0A376TGF7_ECOLX	72.0536	10.39	10.39	1	37700	1	1		8919.04	H-NS histone family protein OS=Escherichia coli OX=562 GN=hns PE=4 SV=1 UPId=UP000254405 PPId=UP000000625
422	TRUE	P0ACF8|HNS_ECOLI	72.0536	5.84	5.84	1	37700	1	1		15539.6	DNA-binding protein H-NS OS=Escherichia coli (strain K12) OX=83333 GN=hns PE=1 SV=2 UPId=UP000000625 PPId=UP000000625
422	TRUE	A0A377E5K0|A0A377E5K0_ECOLX	72.0536	8.99	8.99	1	37700	1	1		9891.21	DNA-binding protein H-NS OS=Escherichia coli OX=562 GN=hns PE=4 SV=1 UPId=UP000254088 PPId=UP000000625
423	TRUE	P39411|NCPP_ECOLI	71.585	7.65	7.65	1	34500	1	1		18212.7	Inosine/xanthosine triphosphatase OS=Escherichia coli (strain K12) OX=83333 GN=yjjX PE=1 SV=2 UPId=UP000000625 PPId=UP000000625
423	TRUE	D2AFE7|D2AFE7_SHIF2	71.585	10.66	10.66	1	34500	1	1		13180	inosine/xanthosine triphosphatase OS=Shigella flexneri serotype X (strain 2002017) OX=591020 GN=yjjX PE=4 SV=1 UPId=UP000001884 PPId=UP000000625
423	TRUE	Q0SX18|Q0SX18_SHIF8	71.585	8.12	8.12	1	34500	1	1		17132.7	inosine/xanthosine triphosphatase OS=Shigella flexneri serotype 5b (strain 8401) OX=373384 GN=yjjX PE=4 SV=1 UPId=UP000000659 PPId=UP000000625
424	TRUE	A0A376TP50|A0A376TP50_ECOLX	70.8115	5.44	5.44	1	2370	1	1		16365.8	UvrABC system protein A OS=Escherichia coli OX=562 GN=uvrA_1 PE=3 SV=1 UPId=UP000254405 PPId=UP000000625
424	TRUE	A0A377B9F9|A0A377B9F9_ECOLX	70.8115	3.45	3.45	1	2370	1	1		26042.1	UvrABC system protein A OS=Escherichia coli OX=562 GN=uvrA_2 PE=3 SV=1 UPId=UP000254052 PPId=UP000000625
424	TRUE	A0A2X3KNP2|A0A2X3KNP2_ECOLX	70.8115	1.63	1.63	1	2370	1	1		55279.1	UvrABC system protein A OS=Escherichia coli OX=562 GN=uvrA_1 PE=3 SV=1 UPId=UP000250991 PPId=UP000000625
424	TRUE	A0A377KE94|A0A377KE94_ECOLX	70.8115	1.09	1.09	1	2370	1	1		81135.6	UvrABC system protein A OS=Escherichia coli OX=562 GN=uvrA_1 PE=3 SV=1 UPId=UP000254181 PPId=UP000000625
424	TRUE	W1ES27|W1ES27_ECOLX	70.8115	4.49	4.49	1	2370	1	1		19650.5	UvrABC system protein A OS=Escherichia coli ISC7 OX=1432555 PE=3 SV=1 UPId=UP000019199 PPId=UP000000625
424	TRUE	A0A2X1MUJ9|A0A2X1MUJ9_ECOLX	70.8115	12.12	12.12	1	2370	1	1		7309.63	Excision nuclease subunit A OS=Escherichia coli OX=562 GN=uvrA_5 PE=4 SV=1 UPId=UP000250780 PPId=UP000000625
424	TRUE	A0A376YF25|A0A376YF25_ECOLX	70.8115	2.22	2.22	1	2370	1	1		40098.6	UvrABC system protein A OS=Escherichia coli OX=562 GN=uvrA_1 PE=3 SV=1 UPId=UP000254785 PPId=UP000000625
424	TRUE	A0A377E8V6|A0A377E8V6_ECOLX	70.8115	5.84	5.84	1	2370	1	1		15138.2	UvrABC system protein A OS=Escherichia coli OX=562 GN=uvrA_1 PE=3 SV=1 UPId=UP000254088 PPId=UP000000625
424	TRUE	A0A376VR38|A0A376VR38_ECOLX	70.8115	10.53	10.53	1	2370	1	1		8423.69	UvrABC system protein A OS=Escherichia coli OX=562 GN=uvrA_1 PE=3 SV=1 UPId=UP000254495 PPId=UP000000625
424	TRUE	A0A376WBC6|A0A376WBC6_ECOLX	70.8115	5.84	5.84	1	2370	1	1		15159.3	UvrABC system protein A OS=Escherichia coli OX=562 GN=uvrA_1 PE=3 SV=1 UPId=UP000254716 PPId=UP000000625
424	TRUE	A0A447Y4L3|A0A447Y4L3_ECOLX	70.8115	2.96	2.96	1	2370	1	1		30146.5	UvrABC system protein A OS=Escherichia coli OX=562 GN=uvrA_1 PE=3 SV=1 UPId=UP000277930 PPId=UP000000625
424	TRUE	P0A698|UVRA_ECOLI	70.8115	0.85	0.85	1	2370	1	1		103868	UvrABC system protein A OS=Escherichia coli (strain K12) OX=83333 GN=uvrA PE=1 SV=1 UPId=UP000000625 PPId=UP000000625
424	TRUE	Q8FB02|UVRA_ECOL6	70.8115	0.85	0.85	1	2370	1	1		103883	UvrABC system protein A OS=Escherichia coli O6:H1 (strain CFT073 / ATCC 700928 / UPEC) OX=199310 GN=uvrA PE=3 SV=1 UPId=UP000001410 PPId=UP000000625
424	TRUE	A0A376JN28|A0A376JN28_ECOLX	70.8115	2.33	2.33	1	2370	1	1		38564.8	UvrABC system protein A OS=Escherichia coli OX=562 GN=uvrA_1 PE=3 SV=1 UPId=UP000255201 PPId=UP000000625
425	TRUE	P00935|METB_ECOLI	70.1967	3.37	3.37	1	6480	1	1		41550.4	Cystathionine gamma-synthase OS=Escherichia coli (strain K12) OX=83333 GN=metB PE=1 SV=1 UPId=UP000000625 PPId=UP000000625
425	TRUE	A0A376TNQ5|A0A376TNQ5_ECOLX	70.1967	10.57	10.57	1	6480	1	1		13295.6	Cystathionine gamma-synthase OS=Escherichia coli OX=562 GN=metB_2 PE=3 SV=1 UPId=UP000254405 PPId=UP000000625
425	TRUE	A0A376RSK2|A0A376RSK2_ECOLX	70.1967	4.35	4.35	1	6480	1	1		32493.5	Cystathionine gamma-synthase OS=Escherichia coli OX=562 GN=metB_2 PE=3 SV=1 UPId=UP000254159 PPId=UP000000625
426	TRUE	A0A376RMD0|A0A376RMD0_ECOLX	70.1411	7.38	7.38	1		1	1		13727.8	Oxygen-insensitive NAD(P)H nitroreductase OS=Escherichia coli OX=562 GN=nfnB PE=4 SV=1 UPId=UP000254159 PPId=UP000000625
426	TRUE	A0A376L1Y9|A0A376L1Y9_ECOLX	70.1411	15.52	15.52	1		1	1		6482.38	Oxygen-insensitive NAD(P)H nitroreductase OS=Escherichia coli OX=562 GN=nfnB_2 PE=4 SV=1 UPId=UP000255460 PPId=UP000000625
426	TRUE	A0A376UDY9|A0A376UDY9_ECOLX	70.1411	5.42	5.42	1		1	1		18287.9	Oxygen-insensitive NAD(P)H nitroreductase OS=Escherichia coli OX=562 GN=nfnB PE=4 SV=1 UPId=UP000254079 PPId=UP000000625
426	TRUE	A0A377F997|A0A377F997_ECOLX	70.1411	12.16	12.16	1		1	1		8380.47	Dihydropteridine reductase OS=Escherichia coli OX=562 GN=nfnB_1 PE=4 SV=1 UPId=UP000254255 PPId=UP000000625
427	TRUE	W1F0T4|W1F0T4_ECOLX	68.7622	5.3	5.3	1	18700	1	1		15005.2	tRNA (cytidine(34)-2'-O)-methyltransferase OS=Escherichia coli ISC7 OX=1432555 GN=trmL PE=3 SV=1 UPId=UP000019199 PPId=UP000000625
427	TRUE	P0AGJ7|TRML_ECOLI	68.7622	4.46	4.46	1	18700	1	1		17726.2	tRNA (cytidine(34)-2'-O)-methyltransferase OS=Escherichia coli (strain K12) OX=83333 GN=trmL PE=1 SV=1 UPId=UP000000625 PPId=UP000000625
427	TRUE	A0A376TPQ4|A0A376TPQ4_ECOLX	68.7622	5.79	5.79	1	18700	1	1		13236	Putative RNA-methyltransferase OS=Escherichia coli OX=562 GN=trmL PE=4 SV=1 UPId=UP000254405 PPId=UP000000625
427	TRUE	B7LTL3|B7LTL3_ESCF3	68.7622	4.46	4.46	1	18700	1	1		17675.2	tRNA (cytidine(34)-2'-O)-methyltransferase OS=Escherichia fergusonii (strain ATCC 35469 / DSM 13698 / CCUG 18766 / IAM 14443 / JCM 21226 / LMG 7866 / NBRC 102419 / NCTC 12128 / CDC 0568-73) OX=585054 GN=yibK PE=3 SV=1 UPId=UP000000745 PPId=UP000000625
428	TRUE	P05194|AROD_ECOLI	68.022	3.57	3.57	1	69800	1	1		27466.6	3-dehydroquinate dehydratase OS=Escherichia coli (strain K12) OX=83333 GN=aroD PE=1 SV=2 UPId=UP000000625 PPId=UP000000625
429	TRUE	A0A485JKR1|A0A485JKR1_ECOLX	67.5265	8.54	8.54	1	9770	1	1		18178	Phosphoserine phosphatase SerB OS=Escherichia coli OX=562 GN=serB_2 PE=4 SV=1 UPId=UP000358010 PPId=UP000000625
430	TRUE	I6DE31|I6DE31_SHIBO	64.0678	3.5	3.5	1	9880	1	1		43855.6	AMP-binding enzyme family protein OS=Shigella boydii 4444-74 OX=766140 GN=SB444474_4850 PE=4 SV=1 UPId=UP000004199 PPId=UP000000625
430	TRUE	A0A376X6N1|A0A376X6N1_ECOLX	64.0678	2.74	2.74	1	9880	1	1		55979.3	Acetyl-coenzyme A synthetase OS=Escherichia coli OX=562 GN=acs_2 PE=4 SV=1 UPId=UP000254503 PPId=UP000000625
430	TRUE	A0A6N3QX28|A0A6N3QX28_SHIFL	64.0678	3.5	3.5	1	9880	1	1		43836.6	AMP-binding enzyme family protein OS=Shigella flexneri CCH060 OX=754091 GN=SFCCH060_3914 PE=4 SV=1 UPId=UP000005406 PPId=UP000000625
430	TRUE	B2TXA2|B2TXA2_SHIB3	64.0678	8.86	8.86	1	9880	1	1		17305.6	Acetyl-coenzyme A synthetase OS=Shigella boydii serotype 18 (strain CDC 3083-94 / BS512) OX=344609 GN=SbBS512_E4588 PE=4 SV=1 UPId=UP000001030 PPId=UP000000625
430	TRUE	A0A3P6LPS2|A0A3P6LPS2_SHIDY	64.0678	3.16	3.16	1	9880	1	1		48519.7	Acetyl-CoA synthetase OS=Shigella dysenteriae OX=622 GN=acs_2 PE=4 SV=1 UPId=UP000274225 PPId=UP000000625
431	TRUE	A0A377DT63|A0A377DT63_ECOLX	62.2204	12.99	12.99	1	1960	1	1		7963.86	N-(5'-phosphoribosyl)anthranilate isomerase OS=Escherichia coli OX=562 GN=trpC_2 PE=4 SV=1 UPId=UP000254429 PPId=UP000000625
431	TRUE	P00909|TRPC_ECOLI	62.2204	2.21	2.21	1	1960	1	1		49492.3	Tryptophan biosynthesis protein TrpCF OS=Escherichia coli (strain K12) OX=83333 GN=trpC PE=1 SV=4 UPId=UP000000625 PPId=UP000000625
432	TRUE	A0A376U818|A0A376U818_ECOLX	61.8916	12.5	12.5	2	13900	2	2		17396	D-glycero-beta-D-manno-heptose-1,7-bisphosphate 7-phosphatase OS=Escherichia coli OX=562 GN=hisB_2 PE=3 SV=1 UPId=UP000254079 PPId=UP000000625
432	TRUE	A0A376SB14|A0A376SB14_ECOLX	61.8916	11.66	11.66	2	13900	2	2		18449.9	D,D-heptose 1,7-bisphosphate phosphatase OS=Escherichia coli OX=562 GN=hisB_1 PE=3 SV=1 UPId=UP000254817 PPId=UP000000625
432	TRUE	P06987|HIS7_ECOLI	61.8916	5.35	5.35	2	13900	2	2		40278	Histidine biosynthesis bifunctional protein HisB OS=Escherichia coli (strain K12) OX=83333 GN=hisB PE=1 SV=1 UPId=UP000000625 PPId=UP000000625
432	TRUE	A0A376J5H2|A0A376J5H2_ECOLX	61.8916	6.76	6.76	2	13900	2	2		31613.1	Imidazole glycerol-phosphate dehydratase/histidinol phosphatase OS=Escherichia coli OX=562 GN=hisB_2 PE=4 SV=1 UPId=UP000255201 PPId=UP000000625
433	TRUE	P06720|AGAL_ECOLI	61.2929	2.22	2.22	1	37500	1	1		50657.1	Alpha-galactosidase OS=Escherichia coli (strain K12) OX=83333 GN=melA PE=1 SV=1 UPId=UP000000625 PPId=UP000000625
433	TRUE	A0A2X3M6Z8|A0A2X3M6Z8_ECOLX	61.2929	4.22	4.22	1	37500	1	1		27307.2	Alpha-galactosidase OS=Escherichia coli OX=562 GN=melA_2 PE=3 SV=1 UPId=UP000250991 PPId=UP000000625
433	TRUE	A0A8S0G6U5|A0A8S0G6U5_ECOLX	61.2929	2.86	2.86	1	37500	1	1		39660.2	Glycosyl hydrolase family 4 C-terminal domain-containing protein OS=Escherichia coli OX=562 GN=EIMP300_89200 PE=3 SV=1 UPId=UP000467488 PPId=UP000000625
433	TRUE	A0A377E994|A0A377E994_ECOLX	61.2929	4.35	4.35	1	37500	1	1		25646.6	Alpha-galactosidase OS=Escherichia coli OX=562 GN=melA_2 PE=3 SV=1 UPId=UP000254088 PPId=UP000000625
434	TRUE	A0A376RPV7|A0A376RPV7_ECOLX	57.8296	3.61	3.61	1	14100	1	1		21477.5	LytB protein OS=Escherichia coli OX=562 GN=ispH_2 PE=4 SV=1 UPId=UP000254159 PPId=UP000000625
434	TRUE	P62623|ISPH_ECOLI	57.8296	2.22	2.22	1	14100	1	1		34774.6	4-hydroxy-3-methylbut-2-enyl diphosphate reductase OS=Escherichia coli (strain K12) OX=83333 GN=ispH PE=1 SV=1 UPId=UP000000625 PPId=UP000000625
434	TRUE	W1F471|W1F471_ECOLX	57.8296	3.11	3.11	1	14100	1	1		24906.3	4-hydroxy-3-methylbut-2-enyl diphosphate reductase OS=Escherichia coli ISC7 OX=1432555 PE=4 SV=1 UPId=UP000019199 PPId=UP000000625
434	TRUE	A0A377E425|A0A377E425_ECOLX	57.8296	4.29	4.29	1	14100	1	1		17892.3	LytB protein OS=Escherichia coli OX=562 GN=ispH_4 PE=4 SV=1 UPId=UP000254088 PPId=UP000000625
434	TRUE	A0A376ZMZ8|A0A376ZMZ8_ECOLX	57.8296	7.14	7.14	1	14100	1	1		10961.6	LytB protein OS=Escherichia coli OX=562 GN=ispH_1 PE=4 SV=1 UPId=UP000255543 PPId=UP000000625
434	TRUE	A0A377KD36|A0A377KD36_ECOLX	57.8296	4.07	4.07	1	14100	1	1		18883.4	LytB protein OS=Escherichia coli OX=562 GN=ispH_2 PE=4 SV=1 UPId=UP000254181 PPId=UP000000625
434	TRUE	A7ZVX7|ISPH_ECOHS	57.8296	2.22	2.22	1	14100	1	1		34705.4	4-hydroxy-3-methylbut-2-enyl diphosphate reductase OS=Escherichia coli O9:H4 (strain HS) OX=331112 GN=ispH PE=3 SV=1 UPId=UP000001123 PPId=UP000000625
434	TRUE	A0A376DB22|A0A376DB22_ECOLX	57.8296	2.86	2.86	1	14100	1	1		27043.7	4-hydroxy-3-methylbut-2-enyl diphosphate reductase OS=Escherichia coli OX=562 GN=ispH_1 PE=3 SV=1 UPId=UP000254647 PPId=UP000000625
435	TRUE	A0A376RBZ7|A0A376RBZ7_ECOLX	57.5995	12.9	12.9	1	87300	1	1		6813.17	Small ribosomal subunit protein uS8 OS=Escherichia coli OX=562 GN=rpsH_1 PE=3 SV=1 UPId=UP000254159 PPId=UP000000625
435	TRUE	A0A3S5DUI8|A0A3S5DUI8_ECOLX	57.5995	7.27	7.27	1	87300	1	1		12557.8	Small ribosomal subunit protein uS8 OS=Escherichia coli OX=562 GN=rpsH_2 PE=3 SV=1 UPId=UP000271797 PPId=UP000000625
435	TRUE	A0A377BX07|A0A377BX07_ECOLX	57.5995	5.71	5.71	1	87300	1	1		15185.8	Small ribosomal subunit protein uS8 OS=Escherichia coli OX=562 GN=rpsH PE=3 SV=1 UPId=UP000254088 PPId=UP000000625
435	TRUE	A0A485JC32|A0A485JC32_ECOLX	57.5995	9.3	9.3	1	87300	1	1		9366.72	Small ribosomal subunit protein uS8 OS=Escherichia coli OX=562 GN=rpsH PE=3 SV=1 UPId=UP000358010 PPId=UP000000625
435	TRUE	A0A377JZH6|A0A377JZH6_ECOLX	57.5995	7.48	7.48	1	87300	1	1		11913	Small ribosomal subunit protein uS8 OS=Escherichia coli OX=562 GN=rpsH PE=3 SV=1 UPId=UP000254181 PPId=UP000000625
435	TRUE	P0A7W7|RS8_ECOLI	57.5995	6.15	6.15	1	87300	1	1		14126.5	Small ribosomal subunit protein uS8 OS=Escherichia coli (strain K12) OX=83333 GN=rpsH PE=1 SV=2 UPId=UP000000625 PPId=UP000000625
436	TRUE	A0A485J9S3|A0A485J9S3_ECOLX	56.5059	3.44	3.44	1	6620	1	1		51526.7	DNA gyrase subunit B OS=Escherichia coli OX=562 GN=parE_1 PE=3 SV=1 UPId=UP000358010 PPId=UP000000625
436	TRUE	A0A376UH85|A0A376UH85_ECOLX	56.5059	5.54	5.54	1	6620	1	1		32690.6	DNA topoisomerase (ATP-hydrolyzing) OS=Escherichia coli OX=562 GN=parE_1 PE=4 SV=1 UPId=UP000254079 PPId=UP000000625
436	TRUE	A0A376Y3R3|A0A376Y3R3_ECOLX	56.5059	7.31	7.31	1	6620	1	1		24243	DNA topoisomerase (ATP-hydrolyzing) OS=Escherichia coli OX=562 GN=parE_3 PE=4 SV=1 UPId=UP000254785 PPId=UP000000625
436	TRUE	A0A376ZL28|A0A376ZL28_ECOLX	56.5059	4.19	4.19	1	6620	1	1		42961.3	DNA topoisomerase (ATP-hydrolyzing) OS=Escherichia coli OX=562 GN=parE_3 PE=4 SV=1 UPId=UP000254716 PPId=UP000000625
436	TRUE	P20083|PARE_ECOLI	56.5059	2.54	2.54	1	6620	1	1		70243.9	DNA topoisomerase 4 subunit B OS=Escherichia coli (strain K12) OX=83333 GN=parE PE=1 SV=3 UPId=UP000000625 PPId=UP000000625
436	TRUE	A0A3S5DUH2|A0A3S5DUH2_ECOLX	56.5059	2.88	2.88	1	6620	1	1		61281.7	DNA gyrase subunit B OS=Escherichia coli OX=562 GN=parE_2 PE=3 SV=1 UPId=UP000271797 PPId=UP000000625
436	TRUE	A0A8S0FKV5|A0A8S0FKV5_ECOLX	56.5059	10.74	10.74	1	6620	1	1		16373.8	DNA topoisomerase (ATP-hydrolyzing) OS=Escherichia coli OX=562 GN=EIMP300_22330 PE=4 SV=1 UPId=UP000467488 PPId=UP000000625
437	TRUE	B7LT40|KTHY_ESCF3	56.3609	5.16	5.16	1	14200	1	1		23707	Thymidylate kinase OS=Escherichia fergusonii (strain ATCC 35469 / DSM 13698 / CCUG 18766 / IAM 14443 / JCM 21226 / LMG 7866 / NBRC 102419 / NCTC 12128 / CDC 0568-73) OX=585054 GN=tmk PE=3 SV=1 UPId=UP000000745 PPId=UP000000625
437	TRUE	Q8X8H6|KTHY_ECO57	56.3609	5.16	5.16	1	14200	1	1		23816.2	Thymidylate kinase OS=Escherichia coli O157:H7 OX=83334 GN=tmk PE=3 SV=1 UPId=UP000000558 PPId=UP000000625
437	TRUE	P0A720|KTHY_ECOLI	56.3609	5.16	5.16	1	14200	1	1		23783.1	Thymidylate kinase OS=Escherichia coli (strain K12) OX=83333 GN=tmk PE=1 SV=1 UPId=UP000000625 PPId=UP000000625
438	TRUE	P0A9Q1|ARCA_ECOLI	55.8675	4.62	4.62	1	47800	1	1		27292	Aerobic respiration control protein ArcA OS=Escherichia coli (strain K12) OX=83333 GN=arcA PE=1 SV=1 UPId=UP000000625 PPId=UP000000625
438	TRUE	A0A376RRD2|A0A376RRD2_ECOLX	55.8675	5.95	5.95	1	47800	1	1		20660.5	Aerobic respiration control protein ArcA OS=Escherichia coli OX=562 GN=arcA PE=4 SV=1 UPId=UP000254159 PPId=UP000000625
438	TRUE	A0A8S0G1C0|A0A8S0G1C0_ECOLX	55.8675	13.1	13.1	1	47800	1	1		9522.92	Response regulatory domain-containing protein OS=Escherichia coli OX=562 GN=EIMP300_82950 PE=4 SV=1 UPId=UP000467488 PPId=UP000000625
438	TRUE	A0A377KCN0|A0A377KCN0_ECOLX	55.8675	10.19	10.19	1	47800	1	1		12133.8	Aerobic respiration control protein ArcA OS=Escherichia coli OX=562 GN=arcA_1 PE=4 SV=1 UPId=UP000254181 PPId=UP000000625
439	TRUE	P0A8V6|FADR_ECOLI	53.5222	3.77	3.77	1	367000	1	1		26968.6	Fatty acid metabolism regulator protein OS=Escherichia coli (strain K12) OX=83333 GN=fadR PE=1 SV=2 UPId=UP000000625 PPId=UP000000625
439	TRUE	A0A2X3K8G9|A0A2X3K8G9_ECOLX	53.5222	6.21	6.21	1	367000	1	1		16344.5	Fatty acid metabolism regulator protein OS=Escherichia coli OX=562 GN=fadR_1 PE=4 SV=1 UPId=UP000250991 PPId=UP000000625
439	TRUE	A0A376VK76|A0A376VK76_ECOLX	53.5222	12.86	12.86	1	367000	1	1		7986.39	Fatty acid metabolism regulator protein OS=Escherichia coli OX=562 GN=fadR_2 PE=4 SV=1 UPId=UP000254495 PPId=UP000000625
439	TRUE	A0A376J848|A0A376J848_ECOLX	53.5222	5.33	5.33	1	367000	1	1		19073.5	Fatty acid metabolism regulator protein OS=Escherichia coli OX=562 GN=fadR_1 PE=4 SV=1 UPId=UP000255201 PPId=UP000000625
440	TRUE	A0A8S0FZZ5|A0A8S0FZZ5_ECOLX	53.4572	3.77	3.77	1	11200	1	1		35114	Riboflavin biosynthesis protein RibD OS=Escherichia coli OX=562 GN=ribD PE=3 SV=1 UPId=UP000467488 PPId=UP000000625
440	TRUE	P25539|RIBD_ECOLI	53.4572	3.27	3.27	1	11200	1	1		40338.3	Riboflavin biosynthesis protein RibD OS=Escherichia coli (strain K12) OX=83333 GN=ribD PE=1 SV=1 UPId=UP000000625 PPId=UP000000625
441	TRUE	B7LRF7|B7LRF7_ESCF3	53.3674	7.35	7.35	1	23600	1	1		15331	Transcriptional repressor FrmR OS=Escherichia fergusonii (strain ATCC 35469 / DSM 13698 / CCUG 18766 / IAM 14443 / JCM 21226 / LMG 7866 / NBRC 102419 / NCTC 12128 / CDC 0568-73) OX=585054 GN=yohL PE=3 SV=1 UPId=UP000000745 PPId=UP000000625
441	TRUE	A0A377AYS8|A0A377AYS8_ECOLX	53.3674	10.87	10.87	1	23600	1	1		10198.8	Transcriptional repressor FrmR OS=Escherichia coli OX=562 GN=frmR PE=3 SV=1 UPId=UP000254052 PPId=UP000000625
441	TRUE	A0A2B7MAF1|A0A2B7MAF1_9ESCH	53.3674	10.99	10.99	1	23600	1	1		10347.7	Transcriptional repressor FrmR OS=Escherichia marmotae OX=1499973 GN=frmR PE=3 SV=1 UPId=UP000254454 PPId=UP000000625
441	TRUE	P0AAP3|FRMR_ECOLI	53.3674	10.99	10.99	1	23600	1	1		10317.7	Transcriptional repressor FrmR OS=Escherichia coli (strain K12) OX=83333 GN=frmR PE=1 SV=1 UPId=UP000000625 PPId=UP000000625
442	TRUE	A0A376VEJ1|A0A376VEJ1_ECOLX	52.7988	12.99	12.99	1	11300	1	1		8743.85	Modulator of drug activity B OS=Escherichia coli OX=562 GN=mdaB_2 PE=3 SV=1 UPId=UP000254495 PPId=UP000000625
443	TRUE	A0A377A722|A0A377A722_ECOLX	50.2369	6.41	6.41	1	10000	1	1		17021.1	chorismate synthase OS=Escherichia coli OX=562 GN=aroC_1 PE=3 SV=1 UPId=UP000255543 PPId=UP000000625
443	TRUE	A0A376TUX6|A0A376TUX6_ECOLX	50.2369	4.48	4.48	1	10000	1	1		24711.1	Chorismate synthase OS=Escherichia coli OX=562 GN=aroC_1 PE=3 SV=1 UPId=UP000254405 PPId=UP000000625
443	TRUE	A0A484WZJ2|A0A484WZJ2_ECOLX	50.2369	6.41	6.41	1	10000	1	1		17140.2	chorismate synthase OS=Escherichia coli OX=562 GN=aroC_1 PE=3 SV=1 UPId=UP000372890 PPId=UP000000625
443	TRUE	A0A8G2LVY9|A0A8G2LVY9_ECOLX	50.2369	4.48	4.48	1	10000	1	1		25099.5	Chorismate synthase OS=Escherichia coli OX=562 GN=aroC_1 PE=3 SV=1 UPId=UP000254718 PPId=UP000000625
443	TRUE	P12008|AROC_ECOLI	50.2369	2.77	2.77	1	10000	1	1		39137.4	Chorismate synthase OS=Escherichia coli (strain K12) OX=83333 GN=aroC PE=1 SV=4 UPId=UP000000625 PPId=UP000000625
443	TRUE	A0A6N8R6A6|A0A6N8R6A6_ECOLX	50.2369	22.22	22.22	1	10000	1	1		4662.31	chorismate synthase (Fragment) OS=Escherichia coli OX=562 GN=GRW05_29015 PE=3 SV=1 UPId=UP000436141 PPId=UP000000625
443	TRUE	A0A377K505|A0A377K505_ECOLX	50.2369	10.53	10.53	1	10000	1	1		10244.5	chorismate synthase OS=Escherichia coli OX=562 GN=aroC_1 PE=3 SV=1 UPId=UP000254181 PPId=UP000000625
443	TRUE	A0A377DHD6|A0A377DHD6_ECOLX	50.2369	14.08	14.08	1	10000	1	1		7790.81	chorismate synthase OS=Escherichia coli OX=562 GN=aroC_2 PE=3 SV=1 UPId=UP000254052 PPId=UP000000625
443	TRUE	F4T0Q0|F4T0Q0_ECOLX	50.2369	2.77	2.77	1	10000	1	1		39136.5	Chorismate synthase OS=Escherichia coli M605 OX=656417 GN=aroC PE=3 SV=1 UPId=UP000004710 PPId=UP000000625
443	TRUE	A0A376SCF5|A0A376SCF5_ECOLX	50.2369	3.28	3.28	1	10000	1	1		33653.9	Chorismate synthase OS=Escherichia coli OX=562 GN=aroC_2 PE=3 SV=1 UPId=UP000254817 PPId=UP000000625
444	TRUE	A0A376SAL3|A0A376SAL3_ECOLX	49.656	12.73	12.73	1	8680	1	1		11884.6	cysteine synthase OS=Escherichia coli OX=562 GN=cysM_3 PE=3 SV=1 UPId=UP000254817 PPId=UP000000625
445	TRUE	A0A484YB04|A0A484YB04_ECOLX	47.9799	11.4	11.4	1	16700	1	1		13085.1	Zinc uptake regulation protein OS=Escherichia coli OX=562 GN=zur PE=4 SV=1 UPId=UP000372890 PPId=UP000000625
445	TRUE	A0A0H2VCZ0|A0A0H2VCZ0_ECOL6	47.9799	5.7	5.7	1	16700	1	1		26055.2	Zinc uptake regulation protein OS=Escherichia coli O6:H1 (strain CFT073 / ATCC 700928 / UPEC) OX=199310 GN=yjbK PE=3 SV=1 UPId=UP000001410 PPId=UP000000625
445	TRUE	P0AC51|ZUR_ECOLI	47.9799	7.6	7.6	1	16700	1	1		19254.2	Zinc uptake regulation protein OS=Escherichia coli (strain K12) OX=83333 GN=zur PE=1 SV=1 UPId=UP000000625 PPId=UP000000625
446	TRUE	A0A376TK89|A0A376TK89_ECOLX	47.8577	18.92	18.92	1	10700	1	1		8267.41	UPF0250 protein YbeD OS=Escherichia coli OX=562 GN=ybeD PE=3 SV=1 UPId=UP000254405 PPId=UP000000625
447	TRUE	A0A2X2HZJ9|A0A2X2HZJ9_SHIBO	44.5226	2.7	2.7	1	4230	1	1		45299.3	Acetyl-CoA synthetase OS=Shigella boydii OX=621 GN=acs_2 PE=4 SV=1 UPId=UP000251799 PPId=UP000000625
448	TRUE	A0A376ZZV7|A0A376ZZV7_ECOLX	44.3398	2.78	2.78	1	44700	1	1		34967.9	fumarate hydratase OS=Escherichia coli OX=562 GN=fumC_2 PE=3 SV=1 UPId=UP000255543 PPId=UP000000625
448	TRUE	P05042|FUMC_ECOLI	44.3398	1.93	1.93	1	44700	1	1		50488.9	Fumarate hydratase class II OS=Escherichia coli (strain K12) OX=83333 GN=fumC PE=1 SV=1 UPId=UP000000625 PPId=UP000000625
448	TRUE	A0A376P685|A0A376P685_ECOLX	44.3398	3.4	3.4	1	44700	1	1		28883.8	fumarate hydratase OS=Escherichia coli OX=562 GN=fumC_2 PE=3 SV=1 UPId=UP000254428 PPId=UP000000625
448	TRUE	A0A484X8V1|A0A484X8V1_ECOLX	44.3398	5.49	5.49	1	44700	1	1		17578.6	Fumarate hydratase class II OS=Escherichia coli OX=562 GN=fumC_1 PE=4 SV=1 UPId=UP000372890 PPId=UP000000625
449	TRUE	Q3Z3A9|Q3Z3A9_SHISS	42.5027	4.02	4.02	1	1640	1	1		19889.9	DNA methylase OS=Shigella sonnei (strain Ss046) OX=300269 GN=SSON_1022 PE=4 SV=1 UPId=UP000002529 PPId=UP000000625
450	TRUE	A7ZRD4|A7ZRD4_ECO24	37.5875	3.2	3.2	1	58300	1	1		25660.2	Uncharacterized protein OS=Escherichia coli O139:H28 (strain E24377A / ETEC) OX=331111 GN=EcE24377A_3361 PE=4 SV=1 UPId=UP000001122 PPId=UP000000625
450	TRUE	A0A3A6RX15|A0A3A6RX15_ECOLX	37.5875	4.49	4.49	1	58300	1	1		18499.9	Helix-turn-helix transcriptional regulator OS=Escherichia coli OX=562 GN=GOP25_09455 PE=4 SV=1 UPId=UP000531813 PPId=UP000000625
451	TRUE	P0ADY3|RL14_ECOLI	37.2446	7.32	7.32	1	39200	1	1		13541	Large ribosomal subunit protein uL14 OS=Escherichia coli (strain K12) OX=83333 GN=rplN PE=1 SV=1 UPId=UP000000625 PPId=UP000000625
452	TRUE	A0A3R0XL12|A0A3R0XL12_SHIDY	33.4558	0.51	0.51	1		1	1		176620	Cysteine protease OS=Shigella dysenteriae OX=622 GN=DRW31_18765 PE=4 SV=1 UPId=UP000839527 PPId=UP000000625
453	TRUE	A0A8S7CVE3|A0A8S7CVE3_ECOLX	32.3418	2.55	2.55	1	15900	1	1		46985.5	MFS transporter OS=Escherichia coli OX=562 GN=FIJ20_24240 PE=3 SV=1 UPId=UP000519859 PPId=UP000000625
454	TRUE	A0A1V2GG40|A0A1V2GG40_ECOLX	30.257	2.38	2.38	1	108000	1	3		28157.8	Phage protein OS=Escherichia coli OX=562 GN=BXT93_11585 PE=4 SV=1 UPId=UP000188967 PPId=UP000000625
455	TRUE	A0A376DJR9|A0A376DJR9_ECOLX	30.0197	12.94	12.94	1	2450	1	1		9306.67	corrinoid adenosyltransferase OS=Escherichia coli OX=562 GN=btuR_2 PE=3 SV=1 UPId=UP000254647 PPId=UP000000625
456	TRUE	A0A376MTJ5|A0A376MTJ5_ECOLX	29.8369	8.76	8.76	1	16100	1	1		15638	Glucosamine-6-phosphate isomerase OS=Escherichia coli OX=562 GN=nagB_2 PE=4 SV=1 UPId=UP000254817 PPId=UP000000625
457	TRUE	A0A376VD78|A0A376VD78_ECOLX	28.9552	2.46	2.46	1	9310	1	1		29499.5	Malate dehydrogenase OS=Escherichia coli OX=562 GN=mdh PE=3 SV=1 UPId=UP000254495 PPId=UP000000625
457	TRUE	P61889|MDH_ECOLI	28.9552	2.24	2.24	1	9310	1	1		32337.3	Malate dehydrogenase OS=Escherichia coli (strain K12) OX=83333 GN=mdh PE=1 SV=1 UPId=UP000000625 PPId=UP000000625
458	TRUE	A0A8H9T5B7|A0A8H9T5B7_ECOLX	27.466	1.28	1.28	1	5820	1	1		62283.2	Recombinase family protein OS=Escherichia coli OX=562 GN=J0541_003708 PE=4 SV=1 UPId=UP000870292 PPId=UP000000625
458	TRUE	Q3Z3B5|Q3Z3B5_SHISS	27.466	1.69	1.69	1	5820	1	1		47103.1	Recombinase domain-containing protein OS=Shigella sonnei (strain Ss046) OX=300269 GN=SSON_1016 PE=4 SV=1 UPId=UP000002529 PPId=UP000000625
459	TRUE	A0A2X3K2R3|A0A2X3K2R3_ECOLX	26.5237	3.5	3.5	1	18500	1	1		31294.7	Monooxygenase OS=Escherichia coli OX=562 GN=limB PE=4 SV=1 UPId=UP000250991 PPId=UP000000625
459	TRUE	A0A376VDZ9|A0A376VDZ9_ECOLX	26.5237	9.71	9.71	1	18500	1	1		11442.1	Monooxygenase OS=Escherichia coli OX=562 GN=NCTC9077_00780 PE=4 SV=1 UPId=UP000254495 PPId=UP000000625
459	TRUE	P0ADV5|YHBW_ECOLI	26.5237	2.99	2.99	1	18500	1	1		37129.3	Luciferase-like monooxygenase OS=Escherichia coli (strain K12) OX=83333 GN=yhbW PE=4 SV=1 UPId=UP000000625 PPId=UP000000625
459	TRUE	A0A376Y462|A0A376Y462_ECOLX	26.5237	3.69	3.69	1	18500	1	1		29617.8	Monooxygenase OS=Escherichia coli OX=562 GN=limB PE=4 SV=1 UPId=UP000254785 PPId=UP000000625
459	TRUE	A0A8S0FKB4|A0A8S0FKB4_ECOLX	26.5237	5.88	5.88	1	18500	1	1		19020.8	Monooxygenase OS=Escherichia coli OX=562 GN=EIMP300_20220 PE=4 SV=1 UPId=UP000467488 PPId=UP000000625
460	TRUE	A0A826QEM8|A0A826QEM8_ECOLX	26.3985	1	1	1	1240000	1	1		80379.8	ATP-binding protein OS=Escherichia coli OX=562 GN=FPS11_25020 PE=4 SV=1 UPId=UP000543252 PPId=UP000000625
461	TRUE	P77735|YAJO_ECOLI	26.2739	3.7	3.7	1		1	1		36420.2	1-deoxyxylulose-5-phosphate synthase YajO OS=Escherichia coli (strain K12) OX=83333 GN=yajO PE=1 SV=2 UPId=UP000000625 PPId=UP000000625
462	TRUE	A0A0H2XLM4|A0A0H2XLM4_ECOK1	24.9135	1.78	1.78	1	7640	1	1		38358.1	IntI1 integrase OS=Escherichia coli O1:K1 / APEC OX=405955 GN=intI1 PE=3 SV=1 UPId=UP000008216 PPId=UP000000625
463	TRUE	A0A1A9P878|A0A1A9P878_ECOLX	24.2581	0.7	0.7	1	13400	1	1		96655.8	ATP-dependent DNA helicase RecQ OS=Escherichia coli OX=562 GN=BG944_000715 PE=4 SV=1 UPId=UP000521994 PPId=UP000000625
463	TRUE	I6DVU0|I6DVU0_SHIBO	24.2581	0.89	0.89	1	13400	1	1		72882.6	Transglycosylase SLT domain protein OS=Shigella boydii 4444-74 OX=766140 GN=SB444474_3075 PE=3 SV=1 UPId=UP000004199 PPId=UP000000625
463	TRUE	F4T249|F4T249_ECOLX	24.2581	1.74	1.74	1	13400	1	1		37925.1	Putative bacteriophage protein OS=Escherichia coli M605 OX=656417 GN=ECIG_04192 PE=4 SV=1 UPId=UP000004710 PPId=UP000000625
464	TRUE	A0A376JSS6|A0A376JSS6_ECOLX	24.0355	1.38	1.38	1	6810	1	1		47612.4	Translocation and assembly module for autotransporter export, inner membrane subunit OS=Escherichia coli OX=562 GN=tamB_2 PE=4 SV=1 UPId=UP000255201 PPId=UP000000625
464	TRUE	A0A376L231|A0A376L231_ECOLX	24.0355	3.41	3.41	1	6810	1	1		19529.4	Translocation and assembly module for autotransporter export, inner membrane subunit OS=Escherichia coli OX=562 GN=tamB_4 PE=4 SV=1 UPId=UP000255460 PPId=UP000000625
464	TRUE	A0A376MQP5|A0A376MQP5_ECOLX	24.0355	1.23	1.23	1	6810	1	1		53062.4	Translocation and assembly module for autotransporter export, inner membrane subunit OS=Escherichia coli OX=562 GN=tamB_2 PE=4 SV=1 UPId=UP000254817 PPId=UP000000625
464	TRUE	P0ADP0|YIGB_ECOLI	24.0355	2.52	2.52	1	6810	1	1		27121.8	5-amino-6-(5-phospho-D-ribitylamino)uracil phosphatase YigB OS=Escherichia coli (strain K12) OX=83333 GN=yigB PE=1 SV=1 UPId=UP000000625 PPId=UP000000625
465	TRUE	A0A377DX53|A0A377DX53_ECOLX	23.2808	16.92	16.92	1	11600	1	1		7004.8	Exodeoxyribonuclease 7 small subunit OS=Escherichia coli OX=562 GN=xseB PE=3 SV=1 UPId=UP000254429 PPId=UP000000625
466	TRUE	A0A0H2Z037|A0A0H2Z037_ECOK1	23.148	0.39	0.39	1	19800	1	1		336478	Yersiniabactin biosynthetic protein OS=Escherichia coli O1:K1 / APEC OX=405955 GN=irp1 PE=3 SV=1 UPId=UP000008216 PPId=UP000000625
						summed area:	454627840
						100% x HmuS/summed area	0.369231
						100% x P0AEN1/summed area	0.000659341

## Sheet: IEC-SEC purified HmuS
Protein Group	Top	Accession		Coverage(%)	Coverage(%) Sample 2	#Peptides	Area Sample 2	#Unique	#Spec Sample 2	PTM	Average Mass	Description
1	TRUE	P0AC52|ZUR_ECOLI	519.946	65.1	65.1	144	262000000	144	374	Carbamidomethylation; Deamidation (NQ); Oxidation (M)	153903	HmuS E coli expressed protein OS=Escherichia coli (strain K12) OX=83333 GN=zur PE=1 SV=1 UPId=UP000000625 PPId=UP000000625
2	TRUE	P0A6Y8|DNAK_ECOLI	388.109	58.46	58.46	34	14700000	34	51	Carbamidomethylation; Deamidation (NQ); Oxidation (M)	69114.9	Chaperone protein DnaK OS=Escherichia coli (strain K12) OX=83333 GN=dnaK PE=1 SV=2 UPId=UP000000625 PPId=UP000000625
3	TRUE	P77398|ARNA_ECOLI	379.402	46.82	46.82	34	5260000	34	44	Carbamidomethylation; Deamidation (NQ)	74288.9	Bifunctional polymyxin resistance protein ArnA OS=Escherichia coli (strain K12) OX=83333 GN=arnA PE=1 SV=1 UPId=UP000000625 PPId=UP000000625
4	TRUE	P00957|SYA_ECOLI	368.653	40.41	40.41	27	2460000	27	40	Carbamidomethylation; Oxidation (M)	96032.4	Alanine--tRNA ligase OS=Escherichia coli (strain K12) OX=83333 GN=alaS PE=1 SV=2 UPId=UP000000625 PPId=UP000000625
5	TRUE	P09373|PFLB_ECOLI	362.562	43.82	43.82	29	4340000	29	38	Carbamidomethylation; Deamidation (NQ); Oxidation (M)	85357.2	Formate acetyltransferase 1 OS=Escherichia coli (strain K12) OX=83333 GN=pflB PE=1 SV=2 UPId=UP000000625 PPId=UP000000625
6	TRUE	P00961|SYGB_ECOLI	346.713	35.27	35.27	21	630000	20	24	Deamidation (NQ)	76812.9	Glycine--tRNA ligase beta subunit OS=Escherichia coli (strain K12) OX=83333 GN=glyS PE=1 SV=4 UPId=UP000000625 PPId=UP000000625
7	TRUE	P0A9Q7|ADHE_ECOLI	341.364	35.24	35.24	23	1180000	23	30	Carbamidomethylation; Deamidation (NQ); Oxidation (M)	96127.2	Bifunctional aldehyde-alcohol dehydrogenase AdhE OS=Escherichia coli (strain K12) OX=83333 GN=adhE PE=1 SV=2 UPId=UP000000625 PPId=UP000000625
8	TRUE	P0A9M8|PTA_ECOLI	341.363	39.78	39.78	22	3400000	22	33	Carbamidomethylation; Oxidation (M)	77172.1	Phosphate acetyltransferase OS=Escherichia coli (strain K12) OX=83333 GN=pta PE=1 SV=2 UPId=UP000000625 PPId=UP000000625
9	TRUE	P00864|CAPP_ECOLI	336.708	26.73	26.73	20	980000	20	21		99062.6	Phosphoenolpyruvate carboxylase OS=Escherichia coli (strain K12) OX=83333 GN=ppc PE=1 SV=1 UPId=UP000000625 PPId=UP000000625
10	TRUE	P09831|GLTB_ECOLI	333.248	18.64	18.64	21	429000	21	26	Deamidation (NQ)	163297	Glutamate synthase [NADPH] large chain OS=Escherichia coli (strain K12) OX=83333 GN=gltB PE=1 SV=3 UPId=UP000000625 PPId=UP000000625
11	TRUE	P63284|CLPB_ECOLI	328.814	29.64	29.64	19	529000	19	21		95585	Chaperone protein ClpB OS=Escherichia coli (strain K12) OX=83333 GN=clpB PE=1 SV=1 UPId=UP000000625 PPId=UP000000625
12	TRUE	P07395|SYFB_ECOLI	320.947	27.42	27.42	17	2050000	17	20	Carbamidomethylation	87378.1	Phenylalanine--tRNA ligase beta subunit OS=Escherichia coli (strain K12) OX=83333 GN=pheT PE=1 SV=2 UPId=UP000000625 PPId=UP000000625
13	TRUE	P0A6Z3|HTPG_ECOLI	318.561	33.81	33.81	17	920000	17	17		71422.5	Chaperone protein HtpG OS=Escherichia coli (strain K12) OX=83333 GN=htpG PE=1 SV=1 UPId=UP000000625 PPId=UP000000625
14	TRUE	P0A850|TIG_ECOLI	317.788	47.22	47.22	16	1410000	16	19	Oxidation (M)	48192.7	Trigger factor OS=Escherichia coli (strain K12) OX=83333 GN=tig PE=1 SV=1 UPId=UP000000625 PPId=UP000000625
15	TRUE	P0A8V2|RPOB_ECOLI	317.308	13.34	13.34	17	335000	17	20		150632	DNA-directed RNA polymerase subunit beta OS=Escherichia coli (strain K12) OX=83333 GN=rpoB PE=1 SV=1 UPId=UP000000625 PPId=UP000000625
16	TRUE	A0A140NF01|A0A140NF01_ECOBD	316.91	34.37	34.37	15	592000	15	18	Deamidation (NQ)	47020.2	Transcription termination factor Rho OS=Escherichia coli (strain B / BL21-DE3) OX=469008 GN=rho PE=3 SV=1 UPId=UP000002032 PPId=UP000000625
17	TRUE	P00722|BGAL_ECOLI	310.941	18.95	18.95	15	269000	15	16		116483	Beta-galactosidase OS=Escherichia coli (strain K12) OX=83333 GN=lacZ PE=1 SV=2 UPId=UP000000625 PPId=UP000000625
18	TRUE	P0A9K3|PHOL_ECOLI	310.924	54.05	54.05	16	2050000	16	21	Carbamidomethylation; Deamidation (NQ); Oxidation (M)	39038.7	PhoH-like protein OS=Escherichia coli (strain K12) OX=83333 GN=ybeZ PE=1 SV=2 UPId=UP000000625 PPId=UP000000625
19	TRUE	P0AG67|RS1_ECOLI	305.656	31.78	31.78	14	749000	14	16	Deamidation (NQ)	61158.1	Small ribosomal subunit protein bS1 OS=Escherichia coli (strain K12) OX=83333 GN=rpsA PE=1 SV=1 UPId=UP000000625 PPId=UP000000625
20	TRUE	P36683|ACNB_ECOLI	301.476	19.08	19.08	14	726000	14	15		93498.1	Aconitate hydratase B OS=Escherichia coli (strain K12) OX=83333 GN=acnB PE=1 SV=3 UPId=UP000000625 PPId=UP000000625
21	TRUE	P0A6F5|CH60_ECOLI	297.631	36.5	36.5	14	3560000	14	19	Oxidation (M)	57328.8	Chaperonin GroEL OS=Escherichia coli (strain K12) OX=83333 GN=groEL PE=1 SV=2 UPId=UP000000625 PPId=UP000000625
22	TRUE	P00959|SYM_ECOLI	295.686	24.08	24.08	12	277000	12	12		76254.7	Methionine--tRNA ligase OS=Escherichia coli (strain K12) OX=83333 GN=metG PE=1 SV=2 UPId=UP000000625 PPId=UP000000625
23	TRUE	P0ABB4|ATPB_ECOLI	294.756	33.91	33.91	12	242000	12	17		50325.4	ATP synthase subunit beta OS=Escherichia coli (strain K12) OX=83333 GN=atpD PE=1 SV=2 UPId=UP000000625 PPId=UP000000625
24	TRUE	P0AC53|G6PD_ECOLI	294.678	28.92	28.92	13	881000	13	14		55704.4	Glucose-6-phosphate 1-dehydrogenase OS=Escherichia coli (strain K12) OX=83333 GN=zwf PE=1 SV=1 UPId=UP000000625 PPId=UP000000625
25	TRUE	P0A705|IF2_ECOLI	291.243	17.75	17.75	12	671000	12	13		97349.9	Translation initiation factor IF-2 OS=Escherichia coli (strain K12) OX=83333 GN=infB PE=1 SV=1 UPId=UP000000625 PPId=UP000000625
26	TRUE	P0A9P0|DLDH_ECOLI	291.218	33.33	33.33	12	1040000	12	16		50688.5	Dihydrolipoyl dehydrogenase OS=Escherichia coli (strain K12) OX=83333 GN=lpdA PE=1 SV=2 UPId=UP000000625 PPId=UP000000625
27	TRUE	P0ABH7|CISY_ECOLI	288.272	30.91	30.91	12	2620000	12	17	Carbamidomethylation; Oxidation (M)	48015	Citrate synthase OS=Escherichia coli (strain K12) OX=83333 GN=gltA PE=1 SV=1 UPId=UP000000625 PPId=UP000000625
28	TRUE	P0A6H1|CLPX_ECOLI	282.152	34.43	34.43	11	321000	11	11		46356	ATP-dependent Clp protease ATP-binding subunit ClpX OS=Escherichia coli (strain K12) OX=83333 GN=clpX PE=1 SV=2 UPId=UP000000625 PPId=UP000000625
29	TRUE	P08312|SYFA_ECOLI	281.125	42.2	42.2	13	960000	13	17		36831.8	Phenylalanine--tRNA ligase alpha subunit OS=Escherichia coli (strain K12) OX=83333 GN=pheS PE=1 SV=2 UPId=UP000000625 PPId=UP000000625
30	TRUE	P05055|PNP_ECOLI	281.101	20.39	20.39	11	227000	11	12		77101	Polyribonucleotide nucleotidyltransferase OS=Escherichia coli (strain K12) OX=83333 GN=pnp PE=1 SV=3 UPId=UP000000625 PPId=UP000000625
31	TRUE	P0A836|SUCC_ECOLI	281.088	37.89	37.89	11	670000	11	14	Carbamidomethylation	41392.6	Succinate--CoA ligase [ADP-forming] subunit beta OS=Escherichia coli (strain K12) OX=83333 GN=sucC PE=1 SV=1 UPId=UP000000625 PPId=UP000000625
32	TRUE	P0AES6|GYRB_ECOLI	279.614	18.91	18.91	12	330000	12	13		89949.9	DNA gyrase subunit B OS=Escherichia coli (strain K12) OX=83333 GN=gyrB PE=1 SV=2 UPId=UP000000625 PPId=UP000000625
33	TRUE	P05793|ILVC_ECOLI	274.963	28.11	28.11	10	422000	10	11	Deamidation (NQ)	54069	Ketol-acid reductoisomerase (NADP(+)) OS=Escherichia coli (strain K12) OX=83333 GN=ilvC PE=1 SV=4 UPId=UP000000625 PPId=UP000000625
34	TRUE	P0ABB0|ATPA_ECOLI	274.428	25.73	25.73	11	211000	11	11		55222.1	ATP synthase subunit alpha OS=Escherichia coli (strain K12) OX=83333 GN=atpA PE=1 SV=1 UPId=UP000000625 PPId=UP000000625
35	TRUE	P21599|KPYK2_ECOLI	273.979	26.04	26.04	10	373000	10	11		51357.1	Pyruvate kinase II OS=Escherichia coli (strain K12) OX=83333 GN=pykA PE=1 SV=3 UPId=UP000000625 PPId=UP000000625
36	TRUE	P26616|MAO1_ECOLI	273.621	22.65	22.65	10	393000	10	11		63197.3	NAD-dependent malic enzyme OS=Escherichia coli (strain K12) OX=83333 GN=maeA PE=1 SV=4 UPId=UP000000625 PPId=UP000000625
37	TRUE	A0A1X3I4T6|A0A1X3I4T6_ECOLX	272.124	18.31	18.31	11	577000	11	16	Carbamidomethylation; Deamidation (NQ)	82400.4	NADP-dependent malic enzyme (NADP-ME) OS=Escherichia coli M056 OX=656415 GN=EAMG_04058 PE=3 SV=1 UPId=UP000193167 PPId=UP000000625
37	TRUE	P76558|MAO2_ECOLI	272.124	18.31	18.31	11	577000	11	16	Carbamidomethylation; Deamidation (NQ)	82417.4	NADP-dependent malic enzyme OS=Escherichia coli (strain K12) OX=83333 GN=maeB PE=1 SV=1 UPId=UP000000625 PPId=UP000000625
38	TRUE	A0A0H3EUC4|A0A0H3EUC4_ECO8N	271.899	33.79	33.79	10	1010000	10	13	Carbamidomethylation	25663.2	Chloramphenicol acetyltransferase OS=Escherichia coli O83:H1 (strain NRG 857C / AIEC) OX=685038 GN=NRG857_30075 PE=3 SV=1 UPId=UP000008614 PPId=UP000000625
38	TRUE	A0A3S7L762|A0A3S7L762_ECOLX	271.899	33.04	33.04	10	1010000	10	13	Carbamidomethylation	26297	Chloramphenicol acetyltransferase OS=Escherichia coli OX=562 GN=GQE86_27465 PE=3 SV=1 UPId=UP000460105 PPId=UP000000625
39	TRUE	P0A8T7|RPOC_ECOLI	269.924	7.6	7.6	10	106000	10	10		155160	DNA-directed RNA polymerase subunit beta' OS=Escherichia coli (strain K12) OX=83333 GN=rpoC PE=1 SV=1 UPId=UP000000625 PPId=UP000000625
40	TRUE	W1F549|W1F549_ECOLX	269.185	27.78	27.78	11	404000	11	12		45884.7	Elongation factor Tu OS=Escherichia coli ISC7 OX=1432555 GN=tuf PE=3 SV=1 UPId=UP000019199 PPId=UP000000625
40	TRUE	P0CE48|EFTU2_ECOLI	269.185	29.19	29.19	11	404000	11	12		43313.6	Elongation factor Tu 2 OS=Escherichia coli (strain K12) OX=83333 GN=tufB PE=1 SV=1 UPId=UP000000625 PPId=UP000000625
40	TRUE	P0CE47|EFTU1_ECOLI	269.185	29.19	29.19	11	404000	11	12		43283.5	Elongation factor Tu 1 OS=Escherichia coli (strain K12) OX=83333 GN=tufA PE=1 SV=1 UPId=UP000000625 PPId=UP000000625
41	TRUE	P0AES4|GYRA_ECOLI	259.557	10.97	10.97	9	149000	9	9		96963.5	DNA gyrase subunit A OS=Escherichia coli (strain K12) OX=83333 GN=gyrA PE=1 SV=1 UPId=UP000000625 PPId=UP000000625
42	TRUE	P0A9B2|G3P1_ECOLI	259.256	26.28	26.28	8	663000	8	12	Deamidation (NQ)	35532.5	Glyceraldehyde-3-phosphate dehydrogenase A OS=Escherichia coli (strain K12) OX=83333 GN=gapA PE=1 SV=2 UPId=UP000000625 PPId=UP000000625
43	TRUE	P27302|TKT1_ECOLI	254.461	15.54	15.54	8	307000	8	10	Deamidation (NQ)	72211.7	Transketolase 1 OS=Escherichia coli (strain K12) OX=83333 GN=tktA PE=1 SV=5 UPId=UP000000625 PPId=UP000000625
44	TRUE	A0A2W6NS11|A0A2W6NS11_ECOLX	253.404	34.68	34.68	9	12000	1	9		32292.1	Peptidase M20 dimerisation domain-containing protein (Fragment) OS=Escherichia coli OX=562 GN=DNQ45_30505 PE=4 SV=1 UPId=UP000249482 PPId=UP000000625
45	TRUE	P0AD61|KPYK1_ECOLI	252.007	21.7	21.7	8	424000	8	9		50729.4	Pyruvate kinase I OS=Escherichia coli (strain K12) OX=83333 GN=pykF PE=1 SV=1 UPId=UP000000625 PPId=UP000000625
46	TRUE	P0AC33|FUMA_ECOLI	251.596	16.97	16.97	7	101000	7	7	Deamidation (NQ)	60298.6	Fumarate hydratase class I, aerobic OS=Escherichia coli (strain K12) OX=83333 GN=fumA PE=1 SV=2 UPId=UP000000625 PPId=UP000000625
46	TRUE	A0A377DTK4|A0A377DTK4_ECOLX	251.596	17	17	7	101000	7	7	Deamidation (NQ)	60312.6	Fumarate hydratase class I OS=Escherichia coli OX=562 GN=fumA PE=3 SV=1 UPId=UP000254429 PPId=UP000000625
47	TRUE	P21889|SYD_ECOLI	249.742	15.25	15.25	8	161000	8	8		65913.4	Aspartate--tRNA ligase OS=Escherichia coli (strain K12) OX=83333 GN=aspS PE=1 SV=1 UPId=UP000000625 PPId=UP000000625
48	TRUE	W1EVA6|W1EVA6_ECOLX	247.872	19.73	19.73	8	186000	8	8		56305.3	Alkyl hydroperoxide reductase subunit F OS=Escherichia coli ISC7 OX=1432555 PE=3 SV=1 UPId=UP000019199 PPId=UP000000625
48	TRUE	P35340|AHPF_ECOLI	247.872	19.77	19.77	8	186000	8	8		56177.1	Alkyl hydroperoxide reductase subunit F OS=Escherichia coli (strain K12) OX=83333 GN=ahpF PE=1 SV=2 UPId=UP000000625 PPId=UP000000625
48	TRUE	Q83SB0|Q83SB0_SHIFL	247.872	19.4	19.4	8	186000	8	8		57386.6	Alkyl hydroperoxide reductase subunit F OS=Shigella flexneri OX=623 GN=ahpF PE=3 SV=1 UPId=UP000001006 PPId=UP000000625
49	TRUE	P0A6P9|ENO_ECOLI	246.835	24.31	24.31	8	557000	8	15	Deamidation (NQ)	45654.9	Enolase OS=Escherichia coli (strain K12) OX=83333 GN=eno PE=1 SV=2 UPId=UP000000625 PPId=UP000000625
50	TRUE	P15288|PEPD_ECOLI	245.567	22.06	22.06	9	18400	1	9		52915.4	Cytosol non-specific dipeptidase OS=Escherichia coli (strain K12) OX=83333 GN=pepD PE=1 SV=3 UPId=UP000000625 PPId=UP000000625
51	TRUE	A0A140NCE7|A0A140NCE7_ECOBD	244.323	13.7	13.7	8	130000	8	9		98855.3	DNA-directed RNA polymerase OS=Escherichia coli (strain B / BL21-DE3) OX=469008 GN=ECBD_2906 PE=3 SV=1 UPId=UP000002032 PPId=UP000000625
52	TRUE	P08200|IDH_ECOLI	243.058	21.39	21.39	8	113000	8	8		45756.7	Isocitrate dehydrogenase [NADP] OS=Escherichia coli (strain K12) OX=83333 GN=icd PE=1 SV=1 UPId=UP000000625 PPId=UP000000625
53	TRUE	P0A9S3|GATD_ECOLI	240.06	21.68	21.68	7	230000	7	7	Carbamidomethylation	37390.1	Galactitol 1-phosphate 5-dehydrogenase OS=Escherichia coli (strain K12) OX=83333 GN=gatD PE=1 SV=1 UPId=UP000000625 PPId=UP000000625
54	TRUE	P0A799|PGK_ECOLI	228.921	21.96	21.96	6	140000	6	7		41118.2	Phosphoglycerate kinase OS=Escherichia coli (strain K12) OX=83333 GN=pgk PE=1 SV=2 UPId=UP000000625 PPId=UP000000625
55	TRUE	P62620|ISPG_ECOLI	227.374	27.42	27.42	8	163000	8	8		40683.6	4-hydroxy-3-methylbut-2-en-1-yl diphosphate synthase (flavodoxin) OS=Escherichia coli (strain K12) OX=83333 GN=ispG PE=1 SV=1 UPId=UP000000625 PPId=UP000000625
55	TRUE	A0A484WY70|A0A484WY70_ECOLX	227.374	39.23	39.23	8	163000	8	8		28374.7	4-hydroxy-3-methylbut-2-en-1-yl diphosphate synthase OS=Escherichia coli OX=562 GN=gcpE PE=4 SV=1 UPId=UP000372890 PPId=UP000000625
56	TRUE	P0A6T1|G6PI_ECOLI	227.304	14.21	14.21	6	86100	6	6		61529.8	Glucose-6-phosphate isomerase OS=Escherichia coli (strain K12) OX=83333 GN=pgi PE=1 SV=1 UPId=UP000000625 PPId=UP000000625
57	TRUE	P0ABT2|DPS_ECOLI	226.801	45.51	45.51	6	177000	6	7		18695.3	DNA protection during starvation protein OS=Escherichia coli (strain K12) OX=83333 GN=dps PE=1 SV=2 UPId=UP000000625 PPId=UP000000625
58	TRUE	P0A7V8|RS4_ECOLI	226.377	33.01	33.01	6	329000	6	7		23469.1	Small ribosomal subunit protein uS4 OS=Escherichia coli (strain K12) OX=83333 GN=rpsD PE=1 SV=2 UPId=UP000000625 PPId=UP000000625
59	TRUE	P62399|RL5_ECOLI	223.634	31.84	31.84	6	270000	5	7		20301.6	Large ribosomal subunit protein uL5 OS=Escherichia coli (strain K12) OX=83333 GN=rplE PE=1 SV=2 UPId=UP000000625 PPId=UP000000625
59	TRUE	W1F3H5|W1F3H5_ECOLX	223.634	41.01	41.01	6	270000	5	7		15716.3	Large ribosomal subunit protein uL5 OS=Escherichia coli ISC7 OX=1432555 GN=rplE PE=3 SV=1 UPId=UP000019199 PPId=UP000000625
60	TRUE	P0A9A6|FTSZ_ECOLI	219.3	19.06	19.06	6	99500	6	7		40323.9	Cell division protein FtsZ OS=Escherichia coli (strain K12) OX=83333 GN=ftsZ PE=1 SV=1 UPId=UP000000625 PPId=UP000000625
61	TRUE	P61714|RISB_ECOLI	217.384	53.21	53.21	5	385000	5	7	Oxidation (M)	16156.5	6,7-dimethyl-8-ribityllumazine synthase OS=Escherichia coli (strain K12) OX=83333 GN=ribE PE=1 SV=1 UPId=UP000000625 PPId=UP000000625
62	TRUE	P02359|RS7_ECOLI	216.773	29.61	29.61	6	260000	6	6		20019.1	Small ribosomal subunit protein uS7 OS=Escherichia coli (strain K12) OX=83333 GN=rpsG PE=1 SV=3 UPId=UP000000625 PPId=UP000000625
62	TRUE	Q32B25|RS7_SHIDS	216.773	33.97	33.97	6	260000	6	6		17570.4	Small ribosomal subunit protein uS7 OS=Shigella dysenteriae serotype 1 (strain Sd197) OX=300267 GN=rpsG PE=3 SV=1 UPId=UP000002716 PPId=UP000000625
63	TRUE	P23845|CYSN_ECOLI	215.941	16.63	16.63	6	61000	4	7		52558.5	Sulfate adenylyltransferase subunit 1 OS=Escherichia coli (strain K12) OX=83333 GN=cysN PE=1 SV=1 UPId=UP000000625 PPId=UP000000625
64	TRUE	P0AGE9|SUCD_ECOLI	214.427	25.95	25.95	7	422000	7	7		29777.5	Succinate--CoA ligase [ADP-forming] subunit alpha OS=Escherichia coli (strain K12) OX=83333 GN=sucD PE=1 SV=2 UPId=UP000000625 PPId=UP000000625
65	TRUE	P13029|KATG_ECOLI	214.37	7.71	7.71	5	86700	5	5		80023.8	Catalase-peroxidase OS=Escherichia coli (strain K12) OX=83333 GN=katG PE=1 SV=2 UPId=UP000000625 PPId=UP000000625
66	TRUE	P0A6U3|MNMG_ECOLI	211.833	9.22	9.22	5	91700	5	5		69521.2	tRNA uridine 5-carboxymethylaminomethyl modification enzyme MnmG OS=Escherichia coli (strain K12) OX=83333 GN=mnmG PE=1 SV=1 UPId=UP000000625 PPId=UP000000625
67	TRUE	P0A7S9|RS13_ECOLI	211.423	44.92	44.92	5	278000	5	7		13099.4	Small ribosomal subunit protein uS13 OS=Escherichia coli (strain K12) OX=83333 GN=rpsM PE=1 SV=2 UPId=UP000000625 PPId=UP000000625
67	TRUE	A0A8S0FJP8|A0A8S0FJP8_ECOLX	211.423	42.74	42.74	5	278000	5	7		13680	30S ribosomal protein S13 OS=Escherichia coli OX=562 GN=EIMP300_17920 PE=3 SV=1 UPId=UP000467488 PPId=UP000000625
68	TRUE	P0A6H5|HSLU_ECOLI	211.239	14.67	14.67	6	156000	6	6		49593.8	ATP-dependent protease ATPase subunit HslU OS=Escherichia coli (strain K12) OX=83333 GN=hslU PE=1 SV=1 UPId=UP000000625 PPId=UP000000625
69	TRUE	A0A376VRT1|A0A376VRT1_ECOLX	210.983	23.42	23.42	5	310000	5	6		41798.4	Glutamine synthetase OS=Escherichia coli OX=562 GN=glnA PE=3 SV=1 UPId=UP000254495 PPId=UP000000625
69	TRUE	P0A9C5|GLN1B_ECOLI	210.983	18.98	18.98	5	310000	5	6		51903.8	Glutamine synthetase OS=Escherichia coli (strain K12) OX=83333 GN=glnA PE=1 SV=2 UPId=UP000000625 PPId=UP000000625
70	TRUE	B2U0U1|B2U0U1_SHIB3	210.972	19.22	19.22	5	237000	5	6	Deamidation (NQ)	39120.2	Fructose-bisphosphate aldolase OS=Shigella boydii serotype 18 (strain CDC 3083-94 / BS512) OX=344609 GN=fbaA PE=3 SV=1 UPId=UP000001030 PPId=UP000000625
70	TRUE	P0AB71|ALF_ECOLI	210.972	19.22	19.22	5	237000	5	6	Deamidation (NQ)	39147.3	Fructose-bisphosphate aldolase class 2 OS=Escherichia coli (strain K12) OX=83333 GN=fbaA PE=1 SV=2 UPId=UP000000625 PPId=UP000000625
71	TRUE	A0A377KE94|A0A377KE94_ECOLX	209.073	8.46	8.46	5	38400	5	5		81135.6	UvrABC system protein A OS=Escherichia coli OX=562 GN=uvrA_1 PE=3 SV=1 UPId=UP000254181 PPId=UP000000625
71	TRUE	P0A698|UVRA_ECOLI	209.073	6.6	6.6	5	38400	5	5		103868	UvrABC system protein A OS=Escherichia coli (strain K12) OX=83333 GN=uvrA PE=1 SV=1 UPId=UP000000625 PPId=UP000000625
71	TRUE	Q8FB02|UVRA_ECOL6	209.073	6.6	6.6	5	38400	5	5		103883	UvrABC system protein A OS=Escherichia coli O6:H1 (strain CFT073 / ATCC 700928 / UPEC) OX=199310 GN=uvrA PE=3 SV=1 UPId=UP000001410 PPId=UP000000625
72	TRUE	P0AEZ3|MIND_ECOLI	208.746	27.41	27.41	6	172000	6	6		29614	Septum site-determining protein MinD OS=Escherichia coli (strain K12) OX=83333 GN=minD PE=1 SV=2 UPId=UP000000625 PPId=UP000000625
73	TRUE	P0AFG6|ODO2_ECOLI	208.269	16.54	16.54	5	186000	5	7		44011.4	Dihydrolipoyllysine-residue succinyltransferase component of 2-oxoglutarate dehydrogenase complex OS=Escherichia coli (strain K12) OX=83333 GN=sucB PE=1 SV=2 UPId=UP000000625 PPId=UP000000625
74	TRUE	P0ABD5|ACCA_ECOLI	205.026	18.5	18.5	5	61100	5	6	Deamidation (NQ)	35241.5	Acetyl-coenzyme A carboxylase carboxyl transferase subunit alpha OS=Escherichia coli (strain K12) OX=83333 GN=accA PE=1 SV=2 UPId=UP000000625 PPId=UP000000625
75	TRUE	P0A7V0|RS2_ECOLI	203.06	24.07	24.07	6	125000	6	7		26743.6	Small ribosomal subunit protein uS2 OS=Escherichia coli (strain K12) OX=83333 GN=rpsB PE=1 SV=2 UPId=UP000000625 PPId=UP000000625
76	TRUE	P00956|SYI_ECOLI	202.936	8.1	8.1	5	57500	5	5		104297	Isoleucine--tRNA ligase OS=Escherichia coli (strain K12) OX=83333 GN=ileS PE=1 SV=5 UPId=UP000000625 PPId=UP000000625
77	TRUE	A0A1V2SU17|A0A1V2SU17_ECOLX	201.791	24.1	24.1	5	105000	5	5		21914.4	Catabolite activator protein OS=Escherichia coli OX=562 GN=crp PE=4 SV=1 UPId=UP000254052 PPId=UP000000625
77	TRUE	P0ACJ8|CRP_ECOLI	201.791	22.38	22.38	5	105000	5	5		23640.4	DNA-binding transcriptional dual regulator CRP OS=Escherichia coli (strain K12) OX=83333 GN=crp PE=1 SV=1 UPId=UP000000625 PPId=UP000000625
78	TRUE	P0A9T0|SERA_ECOLI	200.964	19.51	19.51	6	93300	6	6		44175.8	D-3-phosphoglycerate dehydrogenase OS=Escherichia coli (strain K12) OX=83333 GN=serA PE=1 SV=2 UPId=UP000000625 PPId=UP000000625
79	TRUE	P0A6F3|GLPK_ECOLI	200.636	10.96	10.96	4	31200	4	5	Deamidation (NQ)	56230.8	Glycerol kinase OS=Escherichia coli (strain K12) OX=83333 GN=glpK PE=1 SV=2 UPId=UP000000625 PPId=UP000000625
80	TRUE	P0AE08|AHPC_ECOLI	200.071	36.36	36.36	4	432000	4	6	Deamidation (NQ)	20761.4	Alkyl hydroperoxide reductase C OS=Escherichia coli (strain K12) OX=83333 GN=ahpC PE=1 SV=2 UPId=UP000000625 PPId=UP000000625
80	TRUE	A0A376W128|A0A376W128_ECOLX	200.071	53.54	53.54	4	432000	4	6	Deamidation (NQ)	13754.6	Alkyl hydroperoxide reductase C OS=Escherichia coli OX=562 GN=ahpC PE=3 SV=1 UPId=UP000254716 PPId=UP000000625
81	TRUE	P0A7V3|RS3_ECOLI	199.712	18.03	18.03	4	202000	4	5		25983.2	Small ribosomal subunit protein uS3 OS=Escherichia coli (strain K12) OX=83333 GN=rpsC PE=1 SV=2 UPId=UP000000625 PPId=UP000000625
81	TRUE	P59184|RS3_SHIFL	199.712	18.03	18.03	4	202000	4	5		26042.3	Small ribosomal subunit protein uS3 OS=Shigella flexneri OX=623 GN=rpsC PE=3 SV=1 UPId=UP000001006 PPId=UP000000625
81	TRUE	A0A3S4M5K2|A0A3S4M5K2_ECOLX	199.712	31.58	31.58	4	202000	4	5		14768.2	30S ribosomal protein S3 OS=Escherichia coli OX=562 GN=rpsC_3 PE=4 SV=1 UPId=UP000271797 PPId=UP000000625
82	TRUE	P0A910|OMPA_ECOLI	198.63	17.05	17.05	4	93000	4	4		37200.8	Outer membrane protein A OS=Escherichia coli (strain K12) OX=83333 GN=ompA PE=1 SV=1 UPId=UP000000625 PPId=UP000000625
83	TRUE	P0A7R5|RS10_ECOLI	196.473	41.75	41.75	4	285000	4	4		11735.6	Small ribosomal subunit protein uS10 OS=Escherichia coli (strain K12) OX=83333 GN=rpsJ PE=1 SV=1 UPId=UP000000625 PPId=UP000000625
84	TRUE	W1F0F8|W1F0F8_ECOLX	194.833	22.4	22.4	4	94100	4	4		34165.9	Fructose-1,6-bisphosphatase class 1 OS=Escherichia coli ISC7 OX=1432555 GN=fbp PE=3 SV=1 UPId=UP000019199 PPId=UP000000625
84	TRUE	P0A993|F16PA_ECOLI	194.833	20.78	20.78	4	94100	4	4		36833.9	Fructose-1,6-bisphosphatase class 1 OS=Escherichia coli (strain K12) OX=83333 GN=fbp PE=1 SV=1 UPId=UP000000625 PPId=UP000000625
85	TRUE	P60438|RL3_ECOLI	194.507	25.84	25.84	4	89400	4	4		22243.5	Large ribosomal subunit protein uL3 OS=Escherichia coli (strain K12) OX=83333 GN=rplC PE=1 SV=1 UPId=UP000000625 PPId=UP000000625
86	TRUE	A0A377D1H3|A0A377D1H3_ECOLX	194.416	13.54	13.54	4	114000	4	5		36507.6	Inosine 5'-monophosphate dehydrogenase OS=Escherichia coli OX=562 GN=guaB_2 PE=3 SV=1 UPId=UP000254174 PPId=UP000000625
86	TRUE	A0A377A2W8|A0A377A2W8_ECOLX	194.416	13.13	13.13	4	114000	4	5		37749.1	Inosine 5'-monophosphate dehydrogenase OS=Escherichia coli OX=562 GN=guaB_2 PE=3 SV=1 UPId=UP000255543 PPId=UP000000625
86	TRUE	P0ADG7|IMDH_ECOLI	194.416	9.63	9.63	4	114000	4	5		52022.4	Inosine-5'-monophosphate dehydrogenase OS=Escherichia coli (strain K12) OX=83333 GN=guaB PE=1 SV=1 UPId=UP000000625 PPId=UP000000625
87	TRUE	P00509|AAT_ECOLI	194.386	14.14	14.14	6	53700	6	6		43573.4	Aspartate aminotransferase OS=Escherichia coli (strain K12) OX=83333 GN=aspC PE=1 SV=1 UPId=UP000000625 PPId=UP000000625
88	TRUE	P75990|BLUF_ECOLI	194.371	12.9	12.9	5	55300	5	5		45295.1	Blue light- and temperature-regulated antirepressor BluF OS=Escherichia coli (strain K12) OX=83333 GN=bluF PE=1 SV=1 UPId=UP000000625 PPId=UP000000625
89	TRUE	A0A376LCC9|A0A376LCC9_ECOLX	191.253	21.58	21.58	4	1330000	4	8	Deamidation (NQ)	26738.7	Protein GrpE OS=Escherichia coli OX=562 GN=grpE PE=3 SV=1 UPId=UP000254877 PPId=UP000000625
89	TRUE	A0A376D408|A0A376D408_ECOLX	191.253	33.12	33.12	4	1330000	4	8	Deamidation (NQ)	17395.2	Protein GrpE OS=Escherichia coli OX=562 GN=grpE_2 PE=3 SV=1 UPId=UP000254647 PPId=UP000000625
90	TRUE	A0A377E3U5|A0A377E3U5_ECOLX	189.709	53.68	53.68	4	391000	4	4		10278.7	Co-chaperonin GroES OS=Escherichia coli OX=562 GN=groS PE=3 SV=1 UPId=UP000254088 PPId=UP000000625
90	TRUE	P0A6F9|CH10_ECOLI	189.709	52.58	52.58	4	391000	4	4		10386.9	Co-chaperonin GroES OS=Escherichia coli (strain K12) OX=83333 GN=groES PE=1 SV=1 UPId=UP000000625 PPId=UP000000625
91	TRUE	P0ABK5|CYSK_ECOLI	188.981	17.96	17.96	4	116000	4	4		34489.7	Cysteine synthase A OS=Escherichia coli (strain K12) OX=83333 GN=cysK PE=1 SV=2 UPId=UP000000625 PPId=UP000000625
92	TRUE	P0C8J8|GATZ_ECOLI	186.843	8.33	8.33	4	98300	4	4		47108.7	D-tagatose-1,6-bisphosphate aldolase subunit GatZ OS=Escherichia coli (strain K12) OX=83333 GN=gatZ PE=1 SV=1 UPId=UP000000625 PPId=UP000000625
92	TRUE	I6CX56|I6CX56_SHIFL	186.843	13.16	13.16	4	98300	4	4		30564.9	D-tagatose-1,6-bisphosphate aldolase subunit gatZ OS=Shigella flexneri K-315 OX=766150 GN=SFK315_1247 PE=4 SV=1 UPId=UP000005407 PPId=UP000000625
93	TRUE	P0AFG3|ODO1_ECOLI	186.715	6.97	6.97	5	42900	5	5		105062	2-oxoglutarate dehydrogenase E1 component OS=Escherichia coli (strain K12) OX=83333 GN=sucA PE=1 SV=1 UPId=UP000000625 PPId=UP000000625
94	TRUE	P37095|PEPB_ECOLI	184.626	11.24	11.24	4	53000	4	4		46180.2	Peptidase B OS=Escherichia coli (strain K12) OX=83333 GN=pepB PE=1 SV=2 UPId=UP000000625 PPId=UP000000625
95	TRUE	P0A7W1|RS5_ECOLI	183.245	29.94	29.94	4	401000	4	5		17603.4	Small ribosomal subunit protein uS5 OS=Escherichia coli (strain K12) OX=83333 GN=rpsE PE=1 SV=2 UPId=UP000000625 PPId=UP000000625
96	TRUE	P0A7J3|RL10_ECOLI	182.8	30.3	30.3	4	435000	4	4	Carbamidomethylation	17711.6	Large ribosomal subunit protein uL10 OS=Escherichia coli (strain K12) OX=83333 GN=rplJ PE=1 SV=2 UPId=UP000000625 PPId=UP000000625
97	TRUE	A0A377K016|A0A377K016_ECOLX	175.962	12.76	12.76	3	37100	3	3		26319.3	Bifunctional protein HldE [includes: D-beta-D-heptose 7-phosphate kinase D-beta-D-heptose 1-phosphate adenosyltransferase] OS=Escherichia coli OX=562 GN=hldE_1 PE=4 SV=1 UPId=UP000254181 PPId=UP000000625
97	TRUE	A0A485J8Z2|A0A485J8Z2_ECOLX	175.962	22.14	22.14	3	37100	3	3		15250.7	Bifunctional protein HldE [includes: D-beta-D-heptose 7-phosphate kinase D-beta-D-heptose 1-phosphate adenosyltransferase] OS=Escherichia coli OX=562 GN=hldE_1 PE=4 SV=1 UPId=UP000358010 PPId=UP000000625
97	TRUE	P76658|HLDE_ECOLI	175.962	6.5	6.5	3	37100	3	3		51050.6	Bifunctional protein HldE OS=Escherichia coli (strain K12) OX=83333 GN=hldE PE=1 SV=1 UPId=UP000000625 PPId=UP000000625
97	TRUE	A0A3S4NRC3|A0A3S4NRC3_ECOLX	175.962	16.23	16.23	3	37100	3	3		20401.6	Bifunctional protein HldE [includes: D-beta-D-heptose 7-phosphate kinase D-beta-D-heptose 1-phosphate adenosyltransferase] OS=Escherichia coli OX=562 GN=hldE_2 PE=4 SV=1 UPId=UP000271797 PPId=UP000000625
98	TRUE	A0A2K3TVN7|A0A2K3TVN7_ECOLX	175.948	17.96	17.96	3	41400	3	3		22158.2	Peptidyl-prolyl cis-trans isomerase OS=Escherichia coli OX=562 GN=C2M16_07525 PE=3 SV=1 UPId=UP000236598 PPId=UP000000625
98	TRUE	P0A9L3|FKBB_ECOLI	175.948	17.96	17.96	3	41400	3	3		22216.2	FKBP-type 22 kDa peptidyl-prolyl cis-trans isomerase OS=Escherichia coli (strain K12) OX=83333 GN=fklB PE=1 SV=2 UPId=UP000000625 PPId=UP000000625
98	TRUE	A0A3S4P6D1|A0A3S4P6D1_ECOLX	175.948	25	25	3	41400	3	3		16065.2	Peptidyl-prolyl cis-trans isomerase OS=Escherichia coli OX=562 GN=fklB PE=3 SV=1 UPId=UP000277930 PPId=UP000000625
98	TRUE	A0A444R0C4|A0A444R0C4_ECOLX	175.948	19.68	19.68	3	41400	3	3		20349.1	Peptidyl-prolyl cis-trans isomerase OS=Escherichia coli OX=562 GN=EPS76_35425 PE=3 SV=1 UPId=UP000288730 PPId=UP000000625
98	TRUE	A0A2T3RPF7|A0A2T3RPF7_ESCAL	175.948	17.96	17.96	3	41400	3	3		22246.2	Peptidyl-prolyl cis-trans isomerase OS=Escherichia albertii OX=208962 GN=fklB PE=3 SV=1 UPId=UP000663211 PPId=UP000000625
99	TRUE	P0AGJ9|SYY_ECOLI	175.65	9.91	9.91	3	44400	3	3		47527	Tyrosine--tRNA ligase OS=Escherichia coli (strain K12) OX=83333 GN=tyrS PE=1 SV=2 UPId=UP000000625 PPId=UP000000625
100	TRUE	A0A377DTJ5|A0A377DTJ5_ECOLX	175.076	14.45	14.45	3	60100	3	3		28616.9	Ribose-phosphate pyrophosphokinase OS=Escherichia coli OX=562 GN=prsA PE=3 SV=1 UPId=UP000254429 PPId=UP000000625
100	TRUE	A0A376VIZ6|A0A376VIZ6_ECOLX	175.076	24.68	24.68	3	60100	3	3		16653	Ribose-phosphate pyrophosphokinase OS=Escherichia coli OX=562 GN=prsA_1 PE=4 SV=1 UPId=UP000254495 PPId=UP000000625
100	TRUE	A0A376D7H8|A0A376D7H8_ECOLX	175.076	16.1	16.1	3	60100	3	3		25777.7	ribose-phosphate diphosphokinase OS=Escherichia coli OX=562 GN=prsA_2 PE=4 SV=1 UPId=UP000254647 PPId=UP000000625
100	TRUE	P0A717|KPRS_ECOLI	175.076	12.06	12.06	3	60100	3	3		34218.3	Ribose-phosphate pyrophosphokinase OS=Escherichia coli (strain K12) OX=83333 GN=prs PE=1 SV=2 UPId=UP000000625 PPId=UP000000625
101	TRUE	P0A862|TPX_ECOLI	174.471	26.79	26.79	3	116000	3	3		17835.3	Thiol peroxidase OS=Escherichia coli (strain K12) OX=83333 GN=tpx PE=1 SV=2 UPId=UP000000625 PPId=UP000000625
101	TRUE	A0A376YAT7|A0A376YAT7_ECOLX	174.471	40.91	40.91	3	116000	3	3		11661.3	Thiol peroxidase OS=Escherichia coli OX=562 GN=tpx_1 PE=4 SV=1 UPId=UP000254785 PPId=UP000000625
101	TRUE	A0A2X1PQ19|A0A2X1PQ19_ECOLX	174.471	45.45	45.45	3	116000	3	3		10665.4	Thiol peroxidase OS=Escherichia coli OX=562 GN=tpx PE=4 SV=1 UPId=UP000250780 PPId=UP000000625
102	TRUE	A0A377DCN8|A0A377DCN8_ECOLX	173.951	25.86	25.86	3	77900	3	3		12609.1	Large ribosomal subunit protein uL11 OS=Escherichia coli OX=562 GN=rplK PE=3 SV=1 UPId=UP000254174 PPId=UP000000625
102	TRUE	I6CDV2|I6CDV2_SHIFL	173.951	23.81	23.81	3	77900	3	3		13188.3	Large ribosomal subunit protein uL11 OS=Shigella flexneri K-315 OX=766150 GN=rplK PE=3 SV=1 UPId=UP000005407 PPId=UP000000625
102	TRUE	P0A7J7|RL11_ECOLI	173.951	21.13	21.13	3	77900	3	3		14875.4	Large ribosomal subunit protein uL11 OS=Escherichia coli (strain K12) OX=83333 GN=rplK PE=1 SV=2 UPId=UP000000625 PPId=UP000000625
103	TRUE	P0A9D4|CYSE_ECOLI	173.418	19.41	19.41	4	280000	4	4		29316.6	Serine acetyltransferase OS=Escherichia coli (strain K12) OX=83333 GN=cysE PE=1 SV=1 UPId=UP000000625 PPId=UP000000625
104	TRUE	P76373|UDG_ECOLI	173.411	11.86	11.86	4	43900	4	5		43656.9	UDP-glucose 6-dehydrogenase OS=Escherichia coli (strain K12) OX=83333 GN=ugd PE=1 SV=1 UPId=UP000000625 PPId=UP000000625
104	TRUE	A0A447XH52|A0A447XH52_ECOLX	173.411	23	23	4	43900	4	5		22367.5	UDP-glucose 6-dehydrogenase OS=Escherichia coli OX=562 GN=ugd_2 PE=4 SV=1 UPId=UP000271797 PPId=UP000000625
104	TRUE	A0A376VFZ4|A0A376VFZ4_ECOLX	173.411	17.04	17.04	4	43900	4	5		30185.4	UDP-glucose 6-dehydrogenase OS=Escherichia coli OX=562 GN=ugd_3 PE=3 SV=1 UPId=UP000254495 PPId=UP000000625
105	TRUE	A0A376TZQ6|A0A376TZQ6_ECOLX	173.152	28.75	28.75	3	76500	3	4		16655	Bifunctional protein GlmU [includes: UDP-N-acetylglucosamine pyrophosphorylase glucosamine-1-phosphate N-acetyltransferase] OS=Escherichia coli OX=562 GN=glmU_1 PE=3 SV=1 UPId=UP000254079 PPId=UP000000625
105	TRUE	A0A8S0FH76|A0A8S0FH76_ECOLX	173.152	38.66	38.66	3	76500	3	4		12484.3	UDP-N-acetylglucosamine diphosphorylase OS=Escherichia coli OX=562 GN=EIMP300_09330 PE=3 SV=1 UPId=UP000467488 PPId=UP000000625
105	TRUE	A0A8G2HI21|A0A8G2HI21_ECOLX	173.152	19.91	19.91	3	76500	3	4		24682.2	Bifunctional protein GlmU [includes: UDP-N-acetylglucosamine pyrophosphorylase glucosamine-1-phosphate N-acetyltransferase] OS=Escherichia coli OX=562 GN=glmU_3 PE=3 SV=1 UPId=UP000254718 PPId=UP000000625
105	TRUE	P0ACC7|GLMU_ECOLI	173.152	10.09	10.09	3	76500	3	4		49190.1	Bifunctional protein GlmU OS=Escherichia coli (strain K12) OX=83333 GN=glmU PE=1 SV=1 UPId=UP000000625 PPId=UP000000625
106	TRUE	A0A377K133|A0A377K133_ECOLX	172.853	16.35	16.35	3	63100	3	3		28564.9	Large ribosomal subunit protein uL2 OS=Escherichia coli OX=562 GN=rplB PE=3 SV=1 UPId=UP000254181 PPId=UP000000625
106	TRUE	I6C9W6|I6C9W6_SHIFL	172.853	16.86	16.86	3	63100	3	3		27874	Large ribosomal subunit protein uL2 OS=Shigella flexneri K-315 OX=766150 GN=rplB PE=3 SV=1 UPId=UP000005407 PPId=UP000000625
106	TRUE	P60422|RL2_ECOLI	172.853	15.75	15.75	3	63100	3	3		29860.4	Large ribosomal subunit protein uL2 OS=Escherichia coli (strain K12) OX=83333 GN=rplB PE=1 SV=2 UPId=UP000000625 PPId=UP000000625
106	TRUE	Q32B34|RL2_SHIDS	172.853	15.75	15.75	3	63100	3	3		29832.4	Large ribosomal subunit protein uL2 OS=Shigella dysenteriae serotype 1 (strain Sd197) OX=300267 GN=rplB PE=3 SV=1 UPId=UP000002716 PPId=UP000000625
107	TRUE	A0A2X1MRW8|A0A2X1MRW8_ECOLX	172.742	30.08	30.08	3	36700	3	3		12873.8	50S ribosomal protein L6 OS=Escherichia coli OX=562 GN=rplF PE=3 SV=1 UPId=UP000250780 PPId=UP000000625
107	TRUE	A0A377DKG3|A0A377DKG3_ECOLX	172.742	44.05	44.05	3	36700	3	3		9105.45	50S ribosomal protein L6 OS=Escherichia coli OX=562 GN=rplF_1 PE=4 SV=1 UPId=UP000254429 PPId=UP000000625
107	TRUE	P0AG55|RL6_ECOLI	172.742	20.9	20.9	3	36700	3	3		18903.8	Large ribosomal subunit protein uL6 OS=Escherichia coli (strain K12) OX=83333 GN=rplF PE=1 SV=2 UPId=UP000000625 PPId=UP000000625
108	TRUE	P0A817|METK_ECOLI	172.312	10.16	10.16	3	89200	3	3		41951.6	S-adenosylmethionine synthase OS=Escherichia coli (strain K12) OX=83333 GN=metK PE=1 SV=2 UPId=UP000000625 PPId=UP000000625
108	TRUE	A0A8S0FMC5|A0A8S0FMC5_ECOLX	172.312	13.13	13.13	3	89200	3	3		32526.1	methionine adenosyltransferase OS=Escherichia coli OX=562 GN=metK PE=3 SV=1 UPId=UP000467488 PPId=UP000000625
108	TRUE	A0A484Z0S6|A0A484Z0S6_ECOLX	172.312	11.75	11.75	3	89200	3	3		36369.4	S-adenosylmethionine synthase OS=Escherichia coli OX=562 GN=metK_2 PE=3 SV=1 UPId=UP000372890 PPId=UP000000625
109	TRUE	A0A377E3B2|A0A377E3B2_ECOLX	171.84	25.68	25.68	3	55900	3	3		15848	Large ribosomal subunit protein bL9 OS=Escherichia coli OX=562 GN=rplI PE=3 SV=1 UPId=UP000254088 PPId=UP000000625
109	TRUE	A0A376MPB7|A0A376MPB7_ECOLX	171.84	30.4	30.4	3	55900	3	3		13257.2	Large ribosomal subunit protein bL9 OS=Escherichia coli OX=562 GN=rplI_2 PE=3 SV=1 UPId=UP000254817 PPId=UP000000625
109	TRUE	A0A8S0G472|A0A8S0G472_ECOLX	171.84	35.51	35.51	3	55900	3	3		11351.9	Large ribosomal subunit protein bL9 C-terminal domain-containing protein OS=Escherichia coli OX=562 GN=EIMP300_87490 PE=4 SV=1 UPId=UP000467488 PPId=UP000000625
109	TRUE	P0A7R1|RL9_ECOLI	171.84	25.5	25.5	3	55900	3	3		15769.1	Large ribosomal subunit protein bL9 OS=Escherichia coli (strain K12) OX=83333 GN=rplI PE=1 SV=1 UPId=UP000000625 PPId=UP000000625
110	TRUE	A0A2X1JEL2|A0A2X1JEL2_ECOLX	171.688	22.34	22.34	3	69800	2	4		21602.1	Large ribosomal subunit protein uL24 OS=Escherichia coli OX=562 GN=rplX PE=3 SV=1 UPId=UP000250561 PPId=UP000000625
111	TRUE	P0A7X3|RS9_ECOLI	171.162	22.31	22.31	3	42200	3	3		14856.2	Small ribosomal subunit protein uS9 OS=Escherichia coli (strain K12) OX=83333 GN=rpsI PE=1 SV=2 UPId=UP000000625 PPId=UP000000625
111	TRUE	A0A377BYC2|A0A377BYC2_ECOLX	171.162	20.86	20.86	3	42200	3	3		15885.5	Small ribosomal subunit protein uS9 OS=Escherichia coli OX=562 GN=rpsI PE=3 SV=1 UPId=UP000254088 PPId=UP000000625
112	TRUE	A0A376RER2|A0A376RER2_ECOLX	170.149	10.97	10.97	3	33600	3	3		35970.1	Cysteine desulfurase OS=Escherichia coli OX=562 GN=iscS_2 PE=3 SV=1 UPId=UP000254159 PPId=UP000000625
112	TRUE	A0A376Y6R3|A0A376Y6R3_ECOLX	170.149	12.15	12.15	3	33600	3	3		32199	Cysteine desulfurase OS=Escherichia coli OX=562 GN=iscS_1 PE=3 SV=1 UPId=UP000254785 PPId=UP000000625
112	TRUE	P0A6B7|ISCS_ECOLI	170.149	8.66	8.66	3	33600	3	3		45089.5	Cysteine desulfurase IscS OS=Escherichia coli (strain K12) OX=83333 GN=iscS PE=1 SV=1 UPId=UP000000625 PPId=UP000000625
113	TRUE	A0A377BWF0|A0A377BWF0_ECOLX	169.324	20.34	20.34	3	70800	3	3		18641.1	Protein RecA OS=Escherichia coli OX=562 GN=recA_2 PE=3 SV=1 UPId=UP000254255 PPId=UP000000625
113	TRUE	A0A8S0FNZ8|A0A8S0FNZ8_ECOLX	169.324	17.56	17.56	3	70800	3	3		21643	Protein RecA OS=Escherichia coli OX=562 GN=EIMP300_31180 PE=3 SV=1 UPId=UP000467488 PPId=UP000000625
113	TRUE	A0A377K1Y1|A0A377K1Y1_ECOLX	169.324	27.69	27.69	3	70800	3	3		13649.5	Protein RecA OS=Escherichia coli OX=562 GN=recA_1 PE=3 SV=1 UPId=UP000254181 PPId=UP000000625
113	TRUE	A0A2B7LVG7|A0A2B7LVG7_9ESCH	169.324	10.2	10.2	3	70800	3	3		37943.3	Protein RecA OS=Escherichia marmotae OX=1499973 GN=recA PE=3 SV=1 UPId=UP000254454 PPId=UP000000625
113	TRUE	A0A376WXG1|A0A376WXG1_ECOLX	169.324	15	15	3	70800	3	3		25448.3	Protein RecA OS=Escherichia coli OX=562 GN=recA_1 PE=3 SV=1 UPId=UP000254718 PPId=UP000000625
113	TRUE	A0A376L9Q4|A0A376L9Q4_ECOLX	169.324	26.09	26.09	3	70800	3	3		14850.1	Protein RecA OS=Escherichia coli OX=562 GN=recA_2 PE=3 SV=1 UPId=UP000254877 PPId=UP000000625
113	TRUE	P0A7G6|RECA_ECOLI	169.324	10.2	10.2	3	70800	3	3		37973.4	Protein RecA OS=Escherichia coli (strain K12) OX=83333 GN=recA PE=1 SV=2 UPId=UP000000625 PPId=UP000000625
114	TRUE	P62707|GPMA_ECOLI	168.6	15.2	15.2	3	45500	3	3		28556.4	2,3-bisphosphoglycerate-dependent phosphoglycerate mutase OS=Escherichia coli (strain K12) OX=83333 GN=gpmA PE=1 SV=2 UPId=UP000000625 PPId=UP000000625
115	TRUE	P0ABQ0|COABC_ECOLI	168.498	11.33	11.33	3	73600	3	3		43438.1	Coenzyme A biosynthesis bifunctional protein CoaBC OS=Escherichia coli (strain K12) OX=83333 GN=coaBC PE=1 SV=2 UPId=UP000000625 PPId=UP000000625
115	TRUE	A0A377BTE3|A0A377BTE3_ECOLX	168.498	13.86	13.86	3	73600	3	3		34979.9	Coenzyme A biosynthesis bifunctional protein CoaBC OS=Escherichia coli OX=562 GN=coaBC_2 PE=3 SV=1 UPId=UP000254088 PPId=UP000000625
115	TRUE	Q3YW01|Q3YW01_SHISS	168.498	10.7	10.7	3	73600	3	3		46328.6	Coenzyme A biosynthesis bifunctional protein CoaBC OS=Shigella sonnei (strain Ss046) OX=300269 GN=dfp PE=3 SV=1 UPId=UP000002529 PPId=UP000000625
116	TRUE	P06959|ODP2_ECOLI	168.126	9.05	9.05	4	33900	4	4		66096.1	Dihydrolipoyllysine-residue acetyltransferase component of pyruvate dehydrogenase complex OS=Escherichia coli (strain K12) OX=83333 GN=aceF PE=1 SV=3 UPId=UP000000625 PPId=UP000000625
117	TRUE	P0A858|TPIS_ECOLI	167.176	18.43	18.43	3	349000	3	4		26971.8	Triosephosphate isomerase OS=Escherichia coli (strain K12) OX=83333 GN=tpiA PE=1 SV=1 UPId=UP000000625 PPId=UP000000625
118	TRUE	P0AEK4|FABI_ECOLI	166.869	19.47	19.47	4	190000	4	5		27863.9	Enoyl-[acyl-carrier-protein] reductase [NADH] FabI OS=Escherichia coli (strain K12) OX=83333 GN=fabI PE=1 SV=2 UPId=UP000000625 PPId=UP000000625
119	TRUE	P12758|UDP_ECOLI	166.576	17.79	17.79	3	20800	3	3		27159.1	Uridine phosphorylase OS=Escherichia coli (strain K12) OX=83333 GN=udp PE=1 SV=3 UPId=UP000000625 PPId=UP000000625
120	TRUE	P0A6G7|CLPP_ECOLI	165.314	17.87	17.87	3	107000	3	3		23186.6	ATP-dependent Clp protease proteolytic subunit OS=Escherichia coli (strain K12) OX=83333 GN=clpP PE=1 SV=1 UPId=UP000000625 PPId=UP000000625
121	TRUE	P0A7E5|PYRG_ECOLI	165.254	7.52	7.52	4	32700	4	4		60374.1	CTP synthase OS=Escherichia coli (strain K12) OX=83333 GN=pyrG PE=1 SV=2 UPId=UP000000625 PPId=UP000000625
122	TRUE	P0A6A3|ACKA_ECOLI	164.716	11.75	11.75	3	24500	3	3		43290.4	Acetate kinase OS=Escherichia coli (strain K12) OX=83333 GN=ackA PE=1 SV=1 UPId=UP000000625 PPId=UP000000625
122	TRUE	A0A376WX70|A0A376WX70_ECOLX	164.716	15.82	15.82	3	24500	3	3		32372.9	Acetate kinase OS=Escherichia coli OX=562 GN=ackA_1 PE=3 SV=1 UPId=UP000254503 PPId=UP000000625
123	TRUE	P61175|RL22_ECOLI	163.952	28.18	28.18	3	50200	3	3		12226.3	Large ribosomal subunit protein uL22 OS=Escherichia coli (strain K12) OX=83333 GN=rplV PE=1 SV=1 UPId=UP000000625 PPId=UP000000625
123	TRUE	A0A377DLY6|A0A377DLY6_ECOLX	163.952	30.39	30.39	3	50200	3	3		11436.6	Large ribosomal subunit protein uL22 OS=Escherichia coli OX=562 GN=rplV PE=3 SV=1 UPId=UP000254429 PPId=UP000000625
124	TRUE	P0A7Z4|RPOA_ECOLI	163.165	12.16	12.16	4	98300	4	4		36511.7	DNA-directed RNA polymerase subunit alpha OS=Escherichia coli (strain K12) OX=83333 GN=rpoA PE=1 SV=1 UPId=UP000000625 PPId=UP000000625
125	TRUE	P0A7K2|RL7_ECOLI	160.045	25.62	25.62	3	1050000	3	3		12295.2	Large ribosomal subunit protein bL12 OS=Escherichia coli (strain K12) OX=83333 GN=rplL PE=1 SV=2 UPId=UP000000625 PPId=UP000000625
125	TRUE	A0A376L3K1|A0A376L3K1_ECOLX	160.045	40.79	40.79	3	1050000	3	3		7903.29	50S ribosomal protein L7/L12 OS=Escherichia coli OX=562 GN=rplL_1 PE=4 SV=1 UPId=UP000255460 PPId=UP000000625
126	TRUE	P00960|SYGA_ECOLI	159.568	17.16	17.16	4	95700	3	4		34774.4	Glycine--tRNA ligase alpha subunit OS=Escherichia coli (strain K12) OX=83333 GN=glyQ PE=1 SV=2 UPId=UP000000625 PPId=UP000000625
127	TRUE	P0A6T5|GCH1_ECOLI	157.066	16.22	16.22	3	52500	3	3		24830.6	GTP cyclohydrolase 1 OS=Escherichia coli (strain K12) OX=83333 GN=folE PE=1 SV=2 UPId=UP000000625 PPId=UP000000625
128	TRUE	A0A2X3K2L5|A0A2X3K2L5_ECOLX	156.113	22.56	22.56	3	6190000	1	4		18242.7	Sulfate adenylyltransferase OS=Escherichia coli OX=562 GN=cysN_1 PE=4 SV=1 UPId=UP000250991 PPId=UP000000625
129	TRUE	A0A377A766|A0A377A766_ECOLX	154.679	25.66	25.66	3	120000	3	4		16339.8	Glutamate synthase (NADPH) small subunit OS=Escherichia coli OX=562 GN=gltD_2 PE=4 SV=1 UPId=UP000254052 PPId=UP000000625
129	TRUE	A0A377C494|A0A377C494_ECOLX	154.679	18.06	18.06	3	120000	3	4		23533.8	Glutamate synthase (NADPH) small subunit OS=Escherichia coli OX=562 GN=gltD_3 PE=4 SV=1 UPId=UP000254255 PPId=UP000000625
129	TRUE	A0A8T6QJQ7|A0A8T6QJQ7_ECOLX	154.679	50	50	3	120000	3	4		8468.62	FAD-dependent oxidoreductase OS=Escherichia coli OX=562 GN=G3W53_29175 PE=4 SV=1 UPId=UP000471360 PPId=UP000000625
129	TRUE	A0A376WS04|A0A376WS04_ECOLX	154.679	15.35	15.35	3	120000	3	4		27607.2	Glutamate synthase (NADPH) small subunit OS=Escherichia coli OX=562 GN=gltD_1 PE=4 SV=1 UPId=UP000254503 PPId=UP000000625
129	TRUE	P09832|GLTD_ECOLI	154.679	8.26	8.26	3	120000	3	4		52015.3	Glutamate synthase [NADPH] small chain OS=Escherichia coli (strain K12) OX=83333 GN=gltD PE=1 SV=3 UPId=UP000000625 PPId=UP000000625
129	TRUE	A0A377BXU4|A0A377BXU4_ECOLX	154.679	12.04	12.04	3	120000	3	4		35447.2	Glutamate synthase (NADPH) small subunit OS=Escherichia coli OX=562 GN=gltD_1 PE=4 SV=1 UPId=UP000254088 PPId=UP000000625
129	TRUE	A0A376KK95|A0A376KK95_ECOLX	154.679	12.04	12.04	3	120000	3	4		35133	Glutamate synthase (NADPH) small subunit OS=Escherichia coli OX=562 GN=gltD_1 PE=4 SV=1 UPId=UP000255460 PPId=UP000000625
130	TRUE	P0A6V8|GLK_ECOLI	151.284	9.66	9.66	3	91900	3	3		34723.1	Glucokinase OS=Escherichia coli (strain K12) OX=83333 GN=glk PE=1 SV=1 UPId=UP000000625 PPId=UP000000625
131	TRUE	P0A6M8|EFG_ECOLI	150.685	4.83	4.83	3	23800	3	3		77581.3	Elongation factor G OS=Escherichia coli (strain K12) OX=83333 GN=fusA PE=1 SV=2 UPId=UP000000625 PPId=UP000000625
132	TRUE	A0A8G2HEQ6|A0A8G2HEQ6_ECOLX	149.183	5.07	5.07	3	8830	3	3		67084	pyruvate dehydrogenase (acetyl-transferring) OS=Escherichia coli OX=562 GN=aceE_2 PE=4 SV=1 UPId=UP000254718 PPId=UP000000625
132	TRUE	A0A376ZMD5|A0A376ZMD5_ECOLX	149.183	7.79	7.79	3	8830	3	3		43607.2	Pyruvate dehydrogenase E1 component OS=Escherichia coli OX=562 GN=aceE_1 PE=4 SV=1 UPId=UP000255543 PPId=UP000000625
132	TRUE	P0AFG8|ODP1_ECOLI	149.183	3.38	3.38	3	8830	3	3		99668.5	Pyruvate dehydrogenase E1 component OS=Escherichia coli (strain K12) OX=83333 GN=aceE PE=1 SV=2 UPId=UP000000625 PPId=UP000000625
132	TRUE	W1F5N8|W1F5N8_ECOLX	149.183	11.9	11.9	3	8830	3	3		28405	Pyruvate dehydrogenase E1 component OS=Escherichia coli ISC7 OX=1432555 PE=4 SV=1 UPId=UP000019199 PPId=UP000000625
133	TRUE	A0A376KQL5|A0A376KQL5_ECOLX	143.931	9.87	9.87	2	21400	2	2		32586.5	UDP-4-amino-4-deoxy-L-arabinose--oxoglutarate aminotransferase OS=Escherichia coli OX=562 GN=yfbE PE=3 SV=1 UPId=UP000255460 PPId=UP000000625
133	TRUE	A0A418GNZ9|A0A418GNZ9_ECOLX	143.931	12.61	12.61	2	21400	2	2		25498.3	Aminotransferase class I/II-fold pyridoxal phosphate-dependent enzyme (Fragment) OS=Escherichia coli OX=562 GN=D3C88_07065 PE=4 SV=1 UPId=UP000284508 PPId=UP000000625
133	TRUE	P77690|ARNB_ECOLI	143.931	7.79	7.79	2	21400	2	2		42237.5	UDP-4-amino-4-deoxy-L-arabinose--oxoglutarate aminotransferase OS=Escherichia coli (strain K12) OX=83333 GN=arnB PE=1 SV=3 UPId=UP000000625 PPId=UP000000625
133	TRUE	A0A377K391|A0A377K391_ECOLX	143.931	12.88	12.88	2	21400	2	2		25028.8	UDP-4-amino-4-deoxy-L-arabinose--oxoglutarate aminotransferase OS=Escherichia coli OX=562 GN=yfbE_2 PE=4 SV=1 UPId=UP000254181 PPId=UP000000625
134	TRUE	A0A376TSV1|A0A376TSV1_ECOLX	143.604	9.05	9.05	3	21900	3	3		54168.9	Glycine dehydrogenase OS=Escherichia coli OX=562 GN=gcvP_1 PE=4 SV=1 UPId=UP000254405 PPId=UP000000625
134	TRUE	P33195|GCSP_ECOLI	143.604	4.7	4.7	3	21900	3	3		104376	Glycine dehydrogenase (decarboxylating) OS=Escherichia coli (strain K12) OX=83333 GN=gcvP PE=1 SV=3 UPId=UP000000625 PPId=UP000000625
134	TRUE	Q83QA2|GCSP_SHIFL	143.604	4.7	4.7	3	21900	3	3		104366	Glycine dehydrogenase (decarboxylating) OS=Shigella flexneri OX=623 GN=gcvP PE=3 SV=3 UPId=UP000001006 PPId=UP000000625
134	TRUE	A0A377D754|A0A377D754_ECOLX	143.604	9.24	9.24	3	21900	3	3		52882.9	Glycine dehydrogenase OS=Escherichia coli OX=562 GN=gcvP_2 PE=4 SV=1 UPId=UP000254174 PPId=UP000000625
135	TRUE	P21156|CYSD_ECOLI	143.537	6.95	6.95	2	44300	2	3		35188.3	Sulfate adenylyltransferase subunit 2 OS=Escherichia coli (strain K12) OX=83333 GN=cysD PE=1 SV=3 UPId=UP000000625 PPId=UP000000625
135	TRUE	A0A376KQ32|A0A376KQ32_ECOLX	143.537	13.38	13.38	2	44300	2	3		18365.8	Sulfate adenylyltransferase OS=Escherichia coli OX=562 GN=cysD_2 PE=4 SV=1 UPId=UP000255460 PPId=UP000000625
136	TRUE	W1EV92|W1EV92_ECOLX	143.431	16.67	16.67	2	24300	2	2		25287.3	4-hydroxy-tetrahydrodipicolinate synthase OS=Escherichia coli ISC7 OX=1432555 GN=dapA PE=3 SV=1 UPId=UP000019199 PPId=UP000000625
136	TRUE	P0A6L2|DAPA_ECOLI	143.431	13.36	13.36	2	24300	2	2		31270	4-hydroxy-tetrahydrodipicolinate synthase OS=Escherichia coli (strain K12) OX=83333 GN=dapA PE=1 SV=1 UPId=UP000000625 PPId=UP000000625
137	TRUE	P0AFZ3|SSPB_ECOLI	143.08	14.55	14.55	2	13300	2	2		18262.4	Stringent starvation protein B OS=Escherichia coli (strain K12) OX=83333 GN=sspB PE=1 SV=1 UPId=UP000000625 PPId=UP000000625
138	TRUE	P0A998|FTNA_ECOLI	142.802	13.94	13.94	2	160000	2	3		19423.8	Bacterial non-heme ferritin OS=Escherichia coli (strain K12) OX=83333 GN=ftnA PE=1 SV=1 UPId=UP000000625 PPId=UP000000625
139	TRUE	P0AGG8|TLDD_ECOLI	142.102	5.82	5.82	2	30200	2	2		51364.1	Metalloprotease TldD OS=Escherichia coli (strain K12) OX=83333 GN=tldD PE=1 SV=1 UPId=UP000000625 PPId=UP000000625
140	TRUE	P05791|ILVD_ECOLI	140.933	4.55	4.55	2	6310	2	2		65531.6	Dihydroxy-acid dehydratase OS=Escherichia coli (strain K12) OX=83333 GN=ilvD PE=1 SV=5 UPId=UP000000625 PPId=UP000000625
141	TRUE	P31979|NUOF_ECOLI	140.45	6.52	6.52	2	10300	2	2		49292.4	NADH-quinone oxidoreductase subunit F OS=Escherichia coli (strain K12) OX=83333 GN=nuoF PE=1 SV=3 UPId=UP000000625 PPId=UP000000625
142	TRUE	P0A707|IF3_ECOLI	140.281	15.56	15.56	2	62100	2	5		20563.9	Translation initiation factor IF-3 OS=Escherichia coli (strain K12) OX=83333 GN=infC PE=1 SV=1 UPId=UP000000625 PPId=UP000000625
143	TRUE	A0A8S0FI92|A0A8S0FI92_ECOLX	139.771	11.34	11.34	2	42400	2	2		25144	Large ribosomal subunit protein uL1 OS=Escherichia coli OX=562 GN=rplA PE=3 SV=1 UPId=UP000467488 PPId=UP000000625
143	TRUE	P0A7L0|RL1_ECOLI	139.771	11.54	11.54	2	42400	2	2		24729.6	Large ribosomal subunit protein uL1 OS=Escherichia coli (strain K12) OX=83333 GN=rplA PE=1 SV=2 UPId=UP000000625 PPId=UP000000625
143	TRUE	A0A377CBH6|A0A377CBH6_ECOLX	139.771	14.44	14.44	2	42400	2	2		19995.2	Ribosomal protein OS=Escherichia coli OX=562 GN=rplA PE=3 SV=1 UPId=UP000254255 PPId=UP000000625
144	TRUE	P0ABD8|BCCP_ECOLI	139.68	18.59	18.59	2	87600	2	4	Oxidation (M)	16687.2	Biotin carboxyl carrier protein of acetyl-CoA carboxylase OS=Escherichia coli (strain K12) OX=83333 GN=accB PE=1 SV=1 UPId=UP000000625 PPId=UP000000625
145	TRUE	P03023|LACI_ECOLI	137.91	5.83	5.83	2	39700	2	2		38590.2	Lactose operon repressor OS=Escherichia coli (strain K12) OX=83333 GN=lacI PE=1 SV=3 UPId=UP000000625 PPId=UP000000625
145	TRUE	A0A376W2E7|A0A376W2E7_ECOLX	137.91	7.98	7.98	2	39700	2	2		28407.4	Lactose operon repressor OS=Escherichia coli OX=562 GN=lacI PE=4 SV=1 UPId=UP000254716 PPId=UP000000625
146	TRUE	P69776|LPP_ECOLI	137.3	33.33	33.33	2	44600	2	2		8323.48	Major outer membrane lipoprotein Lpp OS=Escherichia coli (strain K12) OX=83333 GN=lpp PE=1 SV=1 UPId=UP000000625 PPId=UP000000625
147	TRUE	P0A7T7|RS18_ECOLI	136.856	29.33	29.33	2	143000	2	2		8986.43	Small ribosomal subunit protein bS18 OS=Escherichia coli (strain K12) OX=83333 GN=rpsR PE=1 SV=2 UPId=UP000000625 PPId=UP000000625
148	TRUE	P0A800|RPOZ_ECOLI	136.714	26.37	26.37	2	25800	2	2		10236.6	DNA-directed RNA polymerase subunit omega OS=Escherichia coli (strain K12) OX=83333 GN=rpoZ PE=1 SV=1 UPId=UP000000625 PPId=UP000000625
148	TRUE	Q83PM8|RPOZ_SHIFL	136.714	26.37	26.37	2	25800	2	2		10221.6	DNA-directed RNA polymerase subunit omega OS=Shigella flexneri OX=623 GN=rpoZ PE=3 SV=1 UPId=UP000001006 PPId=UP000000625
148	TRUE	A0A376Y0E2|A0A376Y0E2_ECOLX	136.714	30.77	30.77	2	25800	2	2		8525.75	DNA-directed RNA polymerase subunit omega OS=Escherichia coli OX=562 GN=rpoZ PE=3 SV=1 UPId=UP000254785 PPId=UP000000625
149	TRUE	A0A447X4K4|A0A447X4K4_ECOLX	136.273	15.95	15.95	2	51700	2	2		25431.9	Ribosomal RNA small subunit methyltransferase I OS=Escherichia coli OX=562 GN=rsmI_2 PE=3 SV=1 UPId=UP000271797 PPId=UP000000625
149	TRUE	A0A376LCR5|A0A376LCR5_ECOLX	136.273	15.23	15.23	2	51700	2	2		26612.9	Putative methyltransferase OS=Escherichia coli OX=562 GN=rsmI PE=4 SV=1 UPId=UP000254877 PPId=UP000000625
149	TRUE	P67087|RSMI_ECOLI	136.273	12.94	12.94	2	51700	2	2		31347.9	Ribosomal RNA small subunit methyltransferase I OS=Escherichia coli (strain K12) OX=83333 GN=rsmI PE=1 SV=1 UPId=UP000000625 PPId=UP000000625
149	TRUE	A0A8S0FK74|A0A8S0FK74_ECOLX	136.273	23.12	23.12	2	51700	2	2		17747.4	Tetrapyrrole methylase domain-containing protein OS=Escherichia coli OX=562 GN=EIMP300_20440 PE=4 SV=1 UPId=UP000467488 PPId=UP000000625
150	TRUE	P68679|RS21_ECOLI	135.992	28.17	28.17	2	52100	2	2		8499.95	Small ribosomal subunit protein bS21 OS=Escherichia coli (strain K12) OX=83333 GN=rpsU PE=1 SV=2 UPId=UP000000625 PPId=UP000000625
151	TRUE	P0ADE8|YGFZ_ECOLI	134.861	7.36	7.36	2	13200	2	2		36094.1	tRNA-modifying protein YgfZ OS=Escherichia coli (strain K12) OX=83333 GN=ygfZ PE=1 SV=2 UPId=UP000000625 PPId=UP000000625
151	TRUE	A0A3S4KN56|A0A3S4KN56_ECOLX	134.861	19.83	19.83	2	13200	2	2		13601.5	tRNA-modifying protein OS=Escherichia coli OX=562 GN=ygfZ_1 PE=4 SV=1 UPId=UP000271797 PPId=UP000000625
152	TRUE	E1JG58|E1JG58_ECOLX	133.238	15.81	15.81	3	58300	3	3		28880.8	Aminoglycoside 3'-phosphotransferase OS=Escherichia coli MS 124-1 OX=679205 GN=HMPREF9347_05980 PE=3 SV=1 UPId=UP000003390 PPId=UP000000625
152	TRUE	A0A9Q7A9G6|A0A9Q7A9G6_ESCAL	133.238	14.76	14.76	3	58300	3	3		30859	Aminoglycoside 3'-phosphotransferase OS=Escherichia albertii OX=208962 GN=JRC44_24390 PE=3 SV=1 UPId=UP000663211 PPId=UP000000625
153	TRUE	P0ACB2|HEM2_ECOLI	129.065	5.86	5.86	2	38900	2	2		35624.8	Delta-aminolevulinic acid dehydratase OS=Escherichia coli (strain K12) OX=83333 GN=hemB PE=1 SV=2 UPId=UP000000625 PPId=UP000000625
153	TRUE	A0A8G2HDC1|A0A8G2HDC1_ECOLX	129.065	6.48	6.48	2	38900	2	2		32031.6	Delta-aminolevulinic acid dehydratase OS=Escherichia coli OX=562 GN=hemB PE=3 SV=1 UPId=UP000254718 PPId=UP000000625
154	TRUE	P13035|GLPD_ECOLI	128.553	4.39	4.39	2	9770	2	2		56750.5	Aerobic glycerol-3-phosphate dehydrogenase OS=Escherichia coli (strain K12) OX=83333 GN=glpD PE=1 SV=3 UPId=UP000000625 PPId=UP000000625
155	TRUE	P60723|RL4_ECOLI	124.691	11.44	11.44	2	31200	2	2		22086.5	Large ribosomal subunit protein uL4 OS=Escherichia coli (strain K12) OX=83333 GN=rplD PE=1 SV=1 UPId=UP000000625 PPId=UP000000625
156	TRUE	P0AF36|ZAPB_ECOLI	115.649	27.16	27.16	2	36500	2	2		9634.8	Cell division protein ZapB OS=Escherichia coli (strain K12) OX=83333 GN=zapB PE=1 SV=1 UPId=UP000000625 PPId=UP000000625
156	TRUE	A0A090NCQ7|A0A090NCQ7_SHIDY	115.649	25.29	25.29	2	36500	2	2		10410.7	Cell division protein ZapB OS=Shigella dysenteriae WRSd3 OX=1401327 GN=zapB PE=3 SV=1 UPId=UP000017944 PPId=UP000000625
157	TRUE	P0A9C0|GLPA_ECOLI	113.704	4.43	4.43	2	13600	2	2		58958.2	Anaerobic glycerol-3-phosphate dehydrogenase subunit A OS=Escherichia coli (strain K12) OX=83333 GN=glpA PE=1 SV=1 UPId=UP000000625 PPId=UP000000625
158	TRUE	P0A7K6|RL19_ECOLI	112.639	26.09	26.09	2	69400	2	3	Deamidation (NQ)	13133.2	Large ribosomal subunit protein bL19 OS=Escherichia coli (strain K12) OX=83333 GN=rplS PE=1 SV=2 UPId=UP000000625 PPId=UP000000625
158	TRUE	A0A3S4NN39|A0A3S4NN39_ECOLX	112.639	17.65	17.65	2	69400	2	3	Deamidation (NQ)	18886.2	50S ribosomal protein L19 OS=Escherichia coli OX=562 GN=rplS PE=3 SV=1 UPId=UP000271797 PPId=UP000000625
159	TRUE	A0A376WTJ6|A0A376WTJ6_ECOLX	112.426	9.63	9.63	2	29400	2	2		20888.9	Putative DNA-binding transcriptional regulator OS=Escherichia coli OX=562 GN=yheO_2 PE=4 SV=1 UPId=UP000254503 PPId=UP000000625
159	TRUE	P64624|YHEO_ECOLI	112.426	7.5	7.5	2	29400	2	2		26820.6	Uncharacterized protein YheO OS=Escherichia coli (strain K12) OX=83333 GN=yheO PE=4 SV=1 UPId=UP000000625 PPId=UP000000625
159	TRUE	A0A376Y2L2|A0A376Y2L2_ECOLX	112.426	13.95	13.95	2	29400	2	2		14359.7	Putative DNA-binding transcriptional regulator OS=Escherichia coli OX=562 GN=yheO_1 PE=4 SV=1 UPId=UP000254785 PPId=UP000000625
160	TRUE	P0AD33|YFCZ_ECOLI	108.311	27.66	27.66	2	10400	2	2		10317.6	UPF0381 protein YfcZ OS=Escherichia coli (strain K12) OX=83333 GN=yfcZ PE=3 SV=1 UPId=UP000000625 PPId=UP000000625
160	TRUE	A0A377DGV8|A0A377DGV8_ECOLX	108.311	27.66	27.66	2	10400	2	2		10655.2	Protein YfcZ OS=Escherichia coli OX=562 GN=yfcZ PE=3 SV=1 UPId=UP000254052 PPId=UP000000625
161	TRUE	A0A376SBR2|A0A376SBR2_ECOLX	107.336	8.56	8.56	2	9350	2	2		44553	Glutamate--cysteine ligase OS=Escherichia coli OX=562 GN=gshA_1 PE=3 SV=1 UPId=UP000254817 PPId=UP000000625
161	TRUE	P0A6W9|GSH1_ECOLI	107.336	6.56	6.56	2	9350	2	2		58269.3	Glutamate--cysteine ligase OS=Escherichia coli (strain K12) OX=83333 GN=gshA PE=1 SV=1 UPId=UP000000625 PPId=UP000000625
161	TRUE	A0A484YVV9|A0A484YVV9_ECOLX	107.336	15.38	15.38	2	9350	2	2		24717.3	Glutamate--cysteine ligase OS=Escherichia coli OX=562 GN=gshA_2 PE=3 SV=1 UPId=UP000372890 PPId=UP000000625
162	TRUE	A0A377CG98|A0A377CG98_ECOLX	104.154	12.25	12.25	3	22700	3	3		32996.7	carbamoyl-phosphate synthase (glutamine-hydrolyzing) OS=Escherichia coli OX=562 GN=carA PE=3 SV=1 UPId=UP000254255 PPId=UP000000625
162	TRUE	P0A6F1|CARA_ECOLI	104.154	9.69	9.69	3	22700	3	3		41431	Carbamoyl phosphate synthase small chain OS=Escherichia coli (strain K12) OX=83333 GN=carA PE=1 SV=1 UPId=UP000000625 PPId=UP000000625
162	TRUE	A0A2W6PYH6|A0A2W6PYH6_ECOLX	104.154	14.4	14.4	3	22700	3	3		27845.4	carbamoyl-phosphate synthase (glutamine-hydrolyzing) (Fragment) OS=Escherichia coli OX=562 GN=DNQ45_20845 PE=4 SV=1 UPId=UP000249482 PPId=UP000000625
163	TRUE	A0A376YG09|A0A376YG09_ECOLX	103.283	9.13	9.13	2	23200	2	2		26197	2,3,4,5-tetrahydropyridine-2,6-carboxylate N-succinyltransferase OS=Escherichia coli OX=562 GN=dapD PE=3 SV=1 UPId=UP000254785 PPId=UP000000625
163	TRUE	P0A9D8|DAPD_ECOLI	103.283	8.03	8.03	2	23200	2	2		29892.1	2,3,4,5-tetrahydropyridine-2,6-dicarboxylate N-succinyltransferase OS=Escherichia coli (strain K12) OX=83333 GN=dapD PE=1 SV=1 UPId=UP000000625 PPId=UP000000625
164	TRUE	W1F1Z2|W1F1Z2_ECOLX	101.916	13.91	13.91	2	182000	2	2		13213.1	DNA-binding protein H-NS OS=Escherichia coli ISC7 OX=1432555 PE=3 SV=1 UPId=UP000019199 PPId=UP000000625
164	TRUE	P0ACF8|HNS_ECOLI	101.916	11.68	11.68	2	182000	2	2		15539.6	DNA-binding protein H-NS OS=Escherichia coli (strain K12) OX=83333 GN=hns PE=1 SV=2 UPId=UP000000625 PPId=UP000000625
165	TRUE	A0A376RQN6|A0A376RQN6_ECOLX	97.708	6.43	6.43	2	19300	2	2		26974	Elongation factor Ts OS=Escherichia coli OX=562 GN=tsf PE=3 SV=1 UPId=UP000254159 PPId=UP000000625
165	TRUE	A0A370V6T1|A0A370V6T1_9ESCH	97.708	5.65	5.65	2	19300	2	2		30407	Elongation factor Ts OS=Escherichia marmotae OX=1499973 GN=tsf PE=3 SV=1 UPId=UP000254454 PPId=UP000000625
165	TRUE	P0A6P1|EFTS_ECOLI	97.708	5.65	5.65	2	19300	2	2		30423	Elongation factor Ts OS=Escherichia coli (strain K12) OX=83333 GN=tsf PE=1 SV=2 UPId=UP000000625 PPId=UP000000625
166	TRUE	A0A444R820|A0A444R820_ECOLX	97.061	35	35	1	4720	1	1		4594.49	ATP phosphoribosyltransferase (Fragment) OS=Escherichia coli OX=562 GN=hisG PE=4 SV=1 UPId=UP000288730 PPId=UP000000625
166	TRUE	A0A418GM60|A0A418GM60_ECOLX	97.061	9.46	9.46	1	4720	1	1		16246.9	ATP phosphoribosyltransferase (Fragment) OS=Escherichia coli OX=562 GN=D3C88_10515 PE=3 SV=1 UPId=UP000284508 PPId=UP000000625
166	TRUE	A0A6N8NIM2|A0A6N8NIM2_ECOLX	97.061	7.29	7.29	1	4720	1	1		21232.8	ATP phosphoribosyltransferase (Fragment) OS=Escherichia coli OX=562 GN=hisG PE=3 SV=1 UPId=UP000436482 PPId=UP000000625
166	TRUE	P60757|HIS1_ECOLI	97.061	4.68	4.68	1	4720	1	1		33366.7	ATP phosphoribosyltransferase OS=Escherichia coli (strain K12) OX=83333 GN=hisG PE=1 SV=1 UPId=UP000000625 PPId=UP000000625
167	TRUE	B7LKS4|B7LKS4_ESCF3	97.051	4.76	4.76	2	5830	2	2		58379	Phosphoglucomutase OS=Escherichia fergusonii (strain ATCC 35469 / DSM 13698 / CCUG 18766 / IAM 14443 / JCM 21226 / LMG 7866 / NBRC 102419 / NCTC 12128 / CDC 0568-73) OX=585054 GN=pgm PE=3 SV=1 UPId=UP000000745 PPId=UP000000625
167	TRUE	P36938|PGM_ECOLI	97.051	4.76	4.76	2	5830	2	2		58360.9	Phosphoglucomutase OS=Escherichia coli (strain K12) OX=83333 GN=pgm PE=1 SV=1 UPId=UP000000625 PPId=UP000000625
167	TRUE	A0A377DW68|A0A377DW68_ECOLX	97.051	8.61	8.61	2	5830	2	2		32929.5	Phosphoglucomutase OS=Escherichia coli OX=562 GN=pgm_1 PE=4 SV=1 UPId=UP000254429 PPId=UP000000625
168	TRUE	A0A377DEW1|A0A377DEW1_ECOLX	96.2759	13.11	13.11	1	16400	1	1		20226.2	Transaldolase B OS=Escherichia coli OX=562 GN=tal2_1 PE=4 SV=1 UPId=UP000254174 PPId=UP000000625
168	TRUE	A0A376W0E4|A0A376W0E4_ECOLX	96.2759	25.53	25.53	1	16400	1	1		10661.1	Transaldolase B OS=Escherichia coli OX=562 GN=tal2_1 PE=4 SV=1 UPId=UP000254716 PPId=UP000000625
168	TRUE	A0A376U342|A0A376U342_ECOLX	96.2759	28.24	28.24	1	16400	1	1		9336.51	Transaldolase B OS=Escherichia coli OX=562 GN=tal2_1 PE=4 SV=1 UPId=UP000254079 PPId=UP000000625
168	TRUE	P0A870|TALB_ECOLI	96.2759	7.57	7.57	1	16400	1	1		35219.2	Transaldolase B OS=Escherichia coli (strain K12) OX=83333 GN=talB PE=1 SV=2 UPId=UP000000625 PPId=UP000000625
168	TRUE	A0A2X3KFS0|A0A2X3KFS0_ECOLX	96.2759	9.96	9.96	1	16400	1	1		26716.4	Transaldolase OS=Escherichia coli OX=562 GN=tal2_2 PE=3 SV=1 UPId=UP000250991 PPId=UP000000625
169	TRUE	P0ABD3|BFR_ECOLI	96.2234	9.49	9.49	1	7930	1	1		18495	Bacterioferritin OS=Escherichia coli (strain K12) OX=83333 GN=bfr PE=1 SV=1 UPId=UP000000625 PPId=UP000000625
169	TRUE	A0A485JA58|A0A485JA58_ECOLX	96.2234	17.05	17.05	1	7930	1	1		10127.7	Bacterioferritin OS=Escherichia coli OX=562 GN=bfr_2 PE=3 SV=1 UPId=UP000358010 PPId=UP000000625
169	TRUE	A0A2X1LBL8|A0A2X1LBL8_ECOLX	96.2234	12	12	1	7930	1	1		14546.6	Bacterioferritin OS=Escherichia coli OX=562 GN=bfr PE=3 SV=1 UPId=UP000250561 PPId=UP000000625
169	TRUE	A0A377DBW5|A0A377DBW5_ECOLX	96.2234	10.56	10.56	1	7930	1	1		16569.7	Bacterioferritin OS=Escherichia coli OX=562 GN=bfr_1 PE=3 SV=1 UPId=UP000254174 PPId=UP000000625
170	TRUE	A0A376RPU0|A0A376RPU0_ECOLX	96.0932	3.73	3.73	1	3230	1	1		47062.7	Homoserine dehydrogenase OS=Escherichia coli OX=562 GN=thrA_1 PE=3 SV=1 UPId=UP000254159 PPId=UP000000625
170	TRUE	A0A8S0G3W9|A0A8S0G3W9_ECOLX	96.0932	9.3	9.3	1	3230	1	1		18829.9	ACT domain-containing protein OS=Escherichia coli OX=562 GN=EIMP300_82910 PE=3 SV=1 UPId=UP000467488 PPId=UP000000625
170	TRUE	P00561|AK1H_ECOLI	96.0932	1.95	1.95	1	3230	1	1		89120.2	Bifunctional aspartokinase/homoserine dehydrogenase 1 OS=Escherichia coli (strain K12) OX=83333 GN=thrA PE=1 SV=2 UPId=UP000000625 PPId=UP000000625
170	TRUE	A0A377DXV4|A0A377DXV4_ECOLX	96.0932	14.55	14.55	1	3230	1	1		11965.9	Bifunctional aspartokinase I/homoserine dehydrogenase I OS=Escherichia coli OX=562 GN=thrA_3 PE=4 SV=1 UPId=UP000254429 PPId=UP000000625
170	TRUE	A0A377ANS1|A0A377ANS1_ECOLX	96.0932	7.34	7.34	1	3230	1	1		23585.3	aspartate kinase OS=Escherichia coli OX=562 GN=thrA_3 PE=3 SV=1 UPId=UP000254052 PPId=UP000000625
170	TRUE	A0A376K3M0|A0A376K3M0_ECOLX	96.0932	2.6	2.6	1	3230	1	1		66967.1	aspartate kinase OS=Escherichia coli OX=562 GN=thrA_2 PE=3 SV=1 UPId=UP000255201 PPId=UP000000625
170	TRUE	A0A376U332|A0A376U332_ECOLX	96.0932	5.41	5.41	1	3230	1	1		32807.7	Bifunctional aspartokinase I/homoserine dehydrogenase I OS=Escherichia coli OX=562 GN=thrA_3 PE=4 SV=1 UPId=UP000254079 PPId=UP000000625
170	TRUE	A0A6N8R9I3|A0A6N8R9I3_ECOLX	96.0932	4.06	4.06	1	3230	1	1		43289.2	Homoserine dehydrogenase (Fragment) OS=Escherichia coli OX=562 GN=thrA PE=3 SV=1 UPId=UP000436141 PPId=UP000000625
171	TRUE	A0A376YD32|A0A376YD32_ECOLX	96.0097	9.48	9.48	1	3750	1	1		13510.5	Pyruvate formate lyase-activating enzyme 1 OS=Escherichia coli OX=562 GN=pflA_2 PE=4 SV=1 UPId=UP000254785 PPId=UP000000625
171	TRUE	A0A2W6PTR2|A0A2W6PTR2_ECOLX	96.0097	7.48	7.48	1	3750	1	1		17127.7	Pyruvate formate lyase 1-activating protein (Fragment) OS=Escherichia coli OX=562 GN=pflA PE=4 SV=1 UPId=UP000249482 PPId=UP000000625
171	TRUE	P0A9N4|PFLA_ECOLI	96.0097	4.47	4.47	1	3750	1	1		28204.3	Pyruvate formate-lyase 1-activating enzyme OS=Escherichia coli (strain K12) OX=83333 GN=pflA PE=1 SV=2 UPId=UP000000625 PPId=UP000000625
172	TRUE	A0A376TG17|A0A376TG17_ECOLX	95.8708	5.16	5.16	1	2100	1	1		23981.9	C32 tRNA thiolase OS=Escherichia coli OX=562 GN=ydaO_2 PE=4 SV=1 UPId=UP000254405 PPId=UP000000625
172	TRUE	A0A376Y8Z0|A0A376Y8Z0_ECOLX	95.8708	4.6	4.6	1	2100	1	1		27235.4	C32 tRNA thiolase OS=Escherichia coli OX=562 GN=ydaO PE=4 SV=1 UPId=UP000254785 PPId=UP000000625
172	TRUE	A0A2X1IVL7|A0A2X1IVL7_ECOLX	95.8708	6.88	6.88	1	2100	1	1		18509.2	C32 tRNA thiolase OS=Escherichia coli OX=562 GN=ydaO_1 PE=4 SV=1 UPId=UP000250561 PPId=UP000000625
172	TRUE	P76055|TTCA_ECOLI	95.8708	3.54	3.54	1	2100	1	1		35560.9	tRNA-cytidine(32) 2-sulfurtransferase OS=Escherichia coli (strain K12) OX=83333 GN=ttcA PE=1 SV=1 UPId=UP000000625 PPId=UP000000625
172	TRUE	A0A2X3K797|A0A2X3K797_ECOLX	95.8708	10.48	10.48	1	2100	1	1		11780.8	C32 tRNA thiolase OS=Escherichia coli OX=562 GN=ydaO_2 PE=4 SV=1 UPId=UP000250991 PPId=UP000000625
172	TRUE	B7LRU9|TTCA_ESCF3	95.8708	3.54	3.54	1	2100	1	1		35538.9	tRNA-cytidine(32) 2-sulfurtransferase OS=Escherichia fergusonii (strain ATCC 35469 / DSM 13698 / CCUG 18766 / IAM 14443 / JCM 21226 / LMG 7866 / NBRC 102419 / NCTC 12128 / CDC 0568-73) OX=585054 GN=ttcA PE=3 SV=1 UPId=UP000000745 PPId=UP000000625
172	TRUE	A0A376DJF4|A0A376DJF4_ECOLX	95.8708	7.28	7.28	1	2100	1	1		17124.5	C32 tRNA thiolase OS=Escherichia coli OX=562 GN=ydaO_2 PE=4 SV=1 UPId=UP000254647 PPId=UP000000625
173	TRUE	Q8XCW5|Q8XCW5_ECO57	95.8287	6.67	6.67	2	16300	2	2		45464.3	alanine transaminase OS=Escherichia coli O157:H7 OX=83334 GN=alaA PE=3 SV=1 UPId=UP000000558 PPId=UP000000625
173	TRUE	P0A959|ALAA_ECOLI	95.8287	6.67	6.67	2	16300	2	2		45517.4	Glutamate-pyruvate aminotransferase AlaA OS=Escherichia coli (strain K12) OX=83333 GN=alaA PE=1 SV=1 UPId=UP000000625 PPId=UP000000625
174	TRUE	W1F517|W1F517_ECOLX	95.7729	14.29	14.29	1	28700	1	1		11835.7	Small ribosomal subunit protein uS11 OS=Escherichia coli ISC7 OX=1432555 GN=rpsK PE=3 SV=1 UPId=UP000019199 PPId=UP000000625
174	TRUE	P0A7R9|RS11_ECOLI	95.7729	12.4	12.4	1	28700	1	1		13844.9	Small ribosomal subunit protein uS11 OS=Escherichia coli (strain K12) OX=83333 GN=rpsK PE=1 SV=2 UPId=UP000000625 PPId=UP000000625
174	TRUE	A0A5C9AFK3|A0A5C9AFK3_ECOLX	95.7729	15.84	15.84	1	28700	1	1		10718.2	Small ribosomal subunit protein uS11 (Fragment) OS=Escherichia coli OX=562 GN=rpsK PE=3 SV=1 UPId=UP000321461 PPId=UP000000625
175	TRUE	P30843|BASR_ECOLI	95.7547	4.95	4.95	1	3330	1	1		25030.8	Transcriptional regulatory protein BasR OS=Escherichia coli (strain K12) OX=83333 GN=basR PE=1 SV=3 UPId=UP000000625 PPId=UP000000625
175	TRUE	A0A2X1N1N0|A0A2X1N1N0_ECOLX	95.7547	6.21	6.21	1	3330	1	1		19927.3	DNA-binding transcriptional regulator BasR OS=Escherichia coli OX=562 GN=basR_1 PE=4 SV=1 UPId=UP000250780 PPId=UP000000625
175	TRUE	A0A376L439|A0A376L439_ECOLX	95.7547	10.38	10.38	1	3330	1	1		11816.7	DNA-binding transcriptional regulator BasR OS=Escherichia coli OX=562 GN=basR_1 PE=4 SV=1 UPId=UP000255460 PPId=UP000000625
175	TRUE	A0A376JQ97|A0A376JQ97_ECOLX	95.7547	9.24	9.24	1	3330	1	1		13089.1	DNA-binding transcriptional regulator BasR OS=Escherichia coli OX=562 GN=basR_1 PE=4 SV=1 UPId=UP000255201 PPId=UP000000625
175	TRUE	A0A6N8R1E3|A0A6N8R1E3_ECOLX	95.7547	5.91	5.91	1	3330	1	1		20866	Two-component system response regulator BasR (Fragment) OS=Escherichia coli OX=562 GN=basR PE=4 SV=1 UPId=UP000436141 PPId=UP000000625
175	TRUE	A0A377DEV9|A0A377DEV9_ECOLX	95.7547	10.68	10.68	1	3330	1	1		11533.5	DNA-binding transcriptional regulator BasR OS=Escherichia coli OX=562 GN=basR_2 PE=4 SV=1 UPId=UP000254174 PPId=UP000000625
175	TRUE	A0A376W9C3|A0A376W9C3_ECOLX	95.7547	11.11	11.11	1	3330	1	1		10883.7	DNA-binding transcriptional regulator BasR OS=Escherichia coli OX=562 GN=basR_1 PE=4 SV=1 UPId=UP000254716 PPId=UP000000625
176	TRUE	A0A376Y4M5|A0A376Y4M5_ECOLX	95.5128	6.89	6.89	1	8830	1	1		40069.9	Sulfite reductase (NADPH) flavoprotein alpha subunit OS=Escherichia coli OX=562 GN=cysJ_2 PE=3 SV=1 UPId=UP000254785 PPId=UP000000625
176	TRUE	A0A376VDH6|A0A376VDH6_ECOLX	95.5128	22.12	22.12	1	8830	1	1		12263	Sulfite reductase (NADPH) flavoprotein alpha subunit OS=Escherichia coli OX=562 GN=cysJ_2 PE=4 SV=1 UPId=UP000254495 PPId=UP000000625
176	TRUE	P38038|CYSJ_ECOLI	95.5128	4.17	4.17	1	8830	1	1		66269.8	Sulfite reductase [NADPH] flavoprotein alpha-component OS=Escherichia coli (strain K12) OX=83333 GN=cysJ PE=1 SV=4 UPId=UP000000625 PPId=UP000000625
177	TRUE	A0A484Y8A9|A0A484Y8A9_ECOLX	94.8487	6.67	6.67	1	7390	1	1		17671.3	Threonine 3-dehydrogenase NAD(P)-binding protein OS=Escherichia coli OX=562 GN=tdh_4 PE=4 SV=1 UPId=UP000372890 PPId=UP000000625
177	TRUE	A0A376RCB4|A0A376RCB4_ECOLX	94.8487	14.67	14.67	1	7390	1	1		8352.92	Threonine 3-dehydrogenase NAD(P)-binding protein OS=Escherichia coli OX=562 GN=tdh_2 PE=4 SV=1 UPId=UP000254159 PPId=UP000000625
177	TRUE	A0A377JXW7|A0A377JXW7_ECOLX	94.8487	3.96	3.96	1	7390	1	1		30309.7	Threonine 3-dehydrogenase NAD(P)-binding protein OS=Escherichia coli OX=562 GN=tdh_1 PE=3 SV=1 UPId=UP000254181 PPId=UP000000625
177	TRUE	A0A377E0I6|A0A377E0I6_ECOLX	94.8487	4.66	4.66	1	7390	1	1		25639.7	Threonine 3-dehydrogenase NAD(P)-binding protein OS=Escherichia coli OX=562 GN=tdh_5 PE=4 SV=1 UPId=UP000254429 PPId=UP000000625
177	TRUE	P07913|TDH_ECOLI	94.8487	3.23	3.23	1	7390	1	1		37239	L-threonine 3-dehydrogenase OS=Escherichia coli (strain K12) OX=83333 GN=tdh PE=1 SV=1 UPId=UP000000625 PPId=UP000000625
177	TRUE	A0A377BUS5|A0A377BUS5_ECOLX	94.8487	6.29	6.29	1	7390	1	1		19090.3	Threonine 3-dehydrogenase NAD(P)-binding protein OS=Escherichia coli OX=562 GN=tdh_2 PE=4 SV=1 UPId=UP000254088 PPId=UP000000625
178	TRUE	P0ACA3|SSPA_ECOLI	94.6423	6.6	6.6	1	8220	1	1		24304.9	Stringent starvation protein A OS=Escherichia coli (strain K12) OX=83333 GN=sspA PE=1 SV=2 UPId=UP000000625 PPId=UP000000625
178	TRUE	A0A377D991|A0A377D991_ECOLX	94.6423	18.92	18.92	1	8220	1	1		8607.97	Stringent starvation protein A OS=Escherichia coli OX=562 GN=sspA_2 PE=4 SV=1 UPId=UP000254174 PPId=UP000000625
179	TRUE	A0A377C846|A0A377C846_ECOLX	94.3236	4.81	4.81	1	5670	1	1		40931.4	Serine hydroxymethyltransferase OS=Escherichia coli OX=562 GN=glyA_1 PE=3 SV=1 UPId=UP000254088 PPId=UP000000625
179	TRUE	A0A8S0FPR4|A0A8S0FPR4_ECOLX	94.3236	11.76	11.76	1	5670	1	1		16677.2	Serine hydroxymethyltransferase-like domain-containing protein OS=Escherichia coli OX=562 GN=EIMP300_32910 PE=4 SV=1 UPId=UP000467488 PPId=UP000000625
179	TRUE	P0A825|GLYA_ECOLI	94.3236	4.32	4.32	1	5670	1	1		45316.6	Serine hydroxymethyltransferase OS=Escherichia coli (strain K12) OX=83333 GN=glyA PE=1 SV=1 UPId=UP000000625 PPId=UP000000625
179	TRUE	Q3YZ04|GLYA_SHISS	94.3236	4.32	4.32	1	5670	1	1		45300.6	Serine hydroxymethyltransferase OS=Shigella sonnei (strain Ss046) OX=300269 GN=glyA PE=3 SV=1 UPId=UP000002529 PPId=UP000000625
179	TRUE	F4T226|F4T226_ECOLX	94.3236	4.3	4.3	1	5670	1	1		45634	Serine hydroxymethyltransferase OS=Escherichia coli M605 OX=656417 GN=glyA PE=3 SV=1 UPId=UP000004710 PPId=UP000000625
180	TRUE	A0A8S0FNN7|A0A8S0FNN7_ECOLX	93.9415	6.04	6.04	1	12000	1	1		21032.8	Ribosome maturation factor RimM OS=Escherichia coli OX=562 GN=rimM PE=3 SV=1 UPId=UP000467488 PPId=UP000000625
180	TRUE	P0A7X6|RIMM_ECOLI	93.9415	6.04	6.04	1	12000	1	1		20605.4	Ribosome maturation factor RimM OS=Escherichia coli (strain K12) OX=83333 GN=rimM PE=1 SV=1 UPId=UP000000625 PPId=UP000000625
180	TRUE	A0A484YYL3|A0A484YYL3_ECOLX	93.9415	12.36	12.36	1	12000	1	1		9988.44	16S rRNA-processing protein rimM OS=Escherichia coli OX=562 GN=rimM_2 PE=4 SV=1 UPId=UP000372890 PPId=UP000000625
181	TRUE	A0A376NX13|A0A376NX13_ECOLX	93.031	3.94	3.94	1	8260	1	1		38402.5	UDP-N-acetylglucosamine 1-carboxyvinyltransferase OS=Escherichia coli OX=562 GN=murA PE=3 SV=1 UPId=UP000254428 PPId=UP000000625
181	TRUE	A0A376MJ56|A0A376MJ56_ECOLX	93.031	8.19	8.19	1	8260	1	1		18366	UDP-N-acetylglucosamine 1-carboxyvinyltransferase OS=Escherichia coli OX=562 GN=murA_2 PE=3 SV=1 UPId=UP000254817 PPId=UP000000625
181	TRUE	A0A376TXC2|A0A376TXC2_ECOLX	93.031	5.41	5.41	1	8260	1	1		27822.5	UDP-N-acetylglucosamine 1-carboxyvinyltransferase OS=Escherichia coli OX=562 GN=murA_2 PE=3 SV=1 UPId=UP000254079 PPId=UP000000625
181	TRUE	A0A2X1JGZ2|A0A2X1JGZ2_ECOLX	93.031	7	7	1	8260	1	1		21414.5	UDP-N-acetylglucosamine 1-carboxyvinyltransferase OS=Escherichia coli OX=562 GN=murA_2 PE=3 SV=1 UPId=UP000250561 PPId=UP000000625
181	TRUE	A0A377JZC5|A0A377JZC5_ECOLX	93.031	5.71	5.71	1	8260	1	1		25881	UDP-N-acetylglucosamine 1-carboxyvinyltransferase OS=Escherichia coli OX=562 GN=murA_1 PE=3 SV=1 UPId=UP000254181 PPId=UP000000625
181	TRUE	P0A749|MURA_ECOLI	93.031	3.34	3.34	1	8260	1	1		44817.6	UDP-N-acetylglucosamine 1-carboxyvinyltransferase OS=Escherichia coli (strain K12) OX=83333 GN=murA PE=1 SV=1 UPId=UP000000625 PPId=UP000000625
182	TRUE	A0A376L7N4|A0A376L7N4_ECOLX	92.6889	10.07	10.07	1	1960	1	1		16566	Phosphoserine aminotransferase OS=Escherichia coli OX=562 GN=serC_1 PE=3 SV=1 UPId=UP000254877 PPId=UP000000625
182	TRUE	A0A2X1MWT2|A0A2X1MWT2_ECOLX	92.6889	10.07	10.07	1	1960	1	1		16566	Phosphoserine aminotransferase OS=Escherichia coli OX=562 GN=serC_1 PE=3 SV=1 UPId=UP000254159 PPId=UP000000625
182	TRUE	P23721|SERC_ECOLI	92.6889	4.14	4.14	1	1960	1	1		39783.3	Phosphoserine aminotransferase OS=Escherichia coli (strain K12) OX=83333 GN=serC PE=1 SV=4 UPId=UP000000625 PPId=UP000000625
183	TRUE	P0ABA6|ATPG_ECOLI	90.1077	6.27	6.27	2	17100	2	2		31577.4	ATP synthase gamma chain OS=Escherichia coli (strain K12) OX=83333 GN=atpG PE=1 SV=1 UPId=UP000000625 PPId=UP000000625
184	TRUE	P0AA10|RL13_ECOLI	88.6335	7.04	7.04	1	13100	1	1		16018.5	Large ribosomal subunit protein uL13 OS=Escherichia coli (strain K12) OX=83333 GN=rplM PE=1 SV=1 UPId=UP000000625 PPId=UP000000625
184	TRUE	A0A376TS42|A0A376TS42_ECOLX	88.6335	14.29	14.29	1	13100	1	1		7865.05	50S ribosomal protein L13 OS=Escherichia coli OX=562 GN=rplM PE=3 SV=1 UPId=UP000254405 PPId=UP000000625
185	TRUE	A0A376ZGF2|A0A376ZGF2_ECOLX	87.0399	17.81	17.81	1	2740	1	1		8278.38	Fructose-bisphosphate aldolase OS=Escherichia coli OX=562 GN=fbaB_2 PE=4 SV=1 UPId=UP000255543 PPId=UP000000625
185	TRUE	A0A377CCV3|A0A377CCV3_ECOLX	87.0399	7.47	7.47	1	2740	1	1		19699.6	Fructose-bisphosphate aldolase OS=Escherichia coli OX=562 GN=fbaB_1 PE=4 SV=1 UPId=UP000254088 PPId=UP000000625
185	TRUE	P0A991|ALF1_ECOLI	87.0399	3.71	3.71	1	2740	1	1		38109.2	Fructose-bisphosphate aldolase class 1 OS=Escherichia coli (strain K12) OX=83333 GN=fbaB PE=1 SV=2 UPId=UP000000625 PPId=UP000000625
186	TRUE	A0A377AJB9|A0A377AJB9_ECOLX	85.8862	7.14	7.14	1	4380	1	1		16255.7	Pyridoxine 5'-phosphate synthase OS=Escherichia coli OX=562 GN=pdxJ_1 PE=3 SV=1 UPId=UP000254052 PPId=UP000000625
186	TRUE	P0A794|PDXJ_ECOLI	85.8862	4.53	4.53	1	4380	1	1		26384.3	Pyridoxine 5'-phosphate synthase OS=Escherichia coli (strain K12) OX=83333 GN=pdxJ PE=1 SV=2 UPId=UP000000625 PPId=UP000000625
186	TRUE	A0A2X1KFH3|A0A2X1KFH3_ECOLX	85.8862	9.4	9.4	1	4380	1	1		12576.1	Pyridoxine 5'-phosphate synthase OS=Escherichia coli OX=562 GN=pdxJ_1 PE=4 SV=1 UPId=UP000250561 PPId=UP000000625
187	TRUE	A0A3S4KGZ9|A0A3S4KGZ9_ECOLX	84.7824	3.16	3.16	1	14500	1	1		31730	Succinate dehydrogenase flavoprotein subunit OS=Escherichia coli OX=562 GN=sdhA_1 PE=4 SV=1 UPId=UP000277930 PPId=UP000000625
187	TRUE	A0A8S0FZI5|A0A8S0FZI5_ECOLX	84.7824	4.31	4.31	1	14500	1	1		22341.7	FAD-dependent oxidoreductase 2 FAD binding domain-containing protein OS=Escherichia coli OX=562 GN=EIMP300_69470 PE=4 SV=1 UPId=UP000467488 PPId=UP000000625
187	TRUE	A0A376X6A0|A0A376X6A0_ECOLX	84.7824	2.62	2.62	1	14500	1	1		38006.1	Succinate dehydrogenase flavoprotein subunit OS=Escherichia coli OX=562 GN=sdhA_1 PE=4 SV=1 UPId=UP000254503 PPId=UP000000625
187	TRUE	A0A418GFC0|A0A418GFC0_ECOLX	84.7824	1.91	1.91	1	14500	1	1		50661.3	Succinate dehydrogenase flavoprotein subunit (Fragment) OS=Escherichia coli OX=562 GN=D3C88_23295 PE=3 SV=1 UPId=UP000284508 PPId=UP000000625
187	TRUE	A0A377DV99|A0A377DV99_ECOLX	84.7824	7.38	7.38	1	14500	1	1		13360.6	Succinate dehydrogenase flavoprotein subunit OS=Escherichia coli OX=562 GN=sdhA_3 PE=4 SV=1 UPId=UP000254429 PPId=UP000000625
187	TRUE	A0A2X1KX02|A0A2X1KX02_ECOLX	84.7824	2.63	2.63	1	14500	1	1		37011.6	Succinate dehydrogenase flavoprotein subunit OS=Escherichia coli OX=562 GN=sdhA_2 PE=4 SV=1 UPId=UP000250561 PPId=UP000000625
187	TRUE	A0A376KY14|A0A376KY14_ECOLX	84.7824	4.76	4.76	1	14500	1	1		20546.3	Succinate dehydrogenase flavoprotein subunit OS=Escherichia coli OX=562 GN=sdhA_2 PE=4 SV=1 UPId=UP000255460 PPId=UP000000625
187	TRUE	P0AC41|SDHA_ECOLI	84.7824	1.53	1.53	1	14500	1	1		64421.8	Succinate dehydrogenase flavoprotein subunit OS=Escherichia coli (strain K12) OX=83333 GN=sdhA PE=1 SV=1 UPId=UP000000625 PPId=UP000000625
187	TRUE	A0A376TIF6|A0A376TIF6_ECOLX	84.7824	6.29	6.29	1	14500	1	1		15024.2	Succinate dehydrogenase flavoprotein subunit OS=Escherichia coli OX=562 GN=sdhA_2 PE=4 SV=1 UPId=UP000254405 PPId=UP000000625
187	TRUE	A0A377DIG5|A0A377DIG5_ECOLX	84.7824	3.24	3.24	1	14500	1	1		29984.4	Succinate dehydrogenase flavoprotein subunit OS=Escherichia coli OX=562 GN=sdhA_2 PE=4 SV=1 UPId=UP000254174 PPId=UP000000625
188	TRUE	A0A2X1N6X3|A0A2X1N6X3_ECOLX	84.5932	6.88	6.88	1	5600	1	1		18389	Exoribonuclease II OS=Escherichia coli OX=562 GN=rnb_1 PE=4 SV=1 UPId=UP000250780 PPId=UP000000625
188	TRUE	A0A376THD2|A0A376THD2_ECOLX	84.5932	2.96	2.96	1	5600	1	1		42164	Exoribonuclease 2 OS=Escherichia coli OX=562 GN=rnb_1 PE=3 SV=1 UPId=UP000254405 PPId=UP000000625
188	TRUE	A0A8S0FW72|A0A8S0FW72_ECOLX	84.5932	4.3	4.3	1	5600	1	1		28784.9	Cold shock domain-containing protein OS=Escherichia coli OX=562 GN=EIMP300_55390 PE=4 SV=1 UPId=UP000467488 PPId=UP000000625
188	TRUE	P30850|RNB_ECOLI	84.5932	1.71	1.71	1	5600	1	1		72490.8	Exoribonuclease 2 OS=Escherichia coli (strain K12) OX=83333 GN=rnb PE=1 SV=3 UPId=UP000000625 PPId=UP000000625
188	TRUE	A0A377E4P5|A0A377E4P5_ECOLX	84.5932	2.56	2.56	1	5600	1	1		48374.2	Exoribonuclease 2 OS=Escherichia coli OX=562 GN=rnb_1 PE=3 SV=1 UPId=UP000254088 PPId=UP000000625
189	TRUE	A0A376VDQ4|A0A376VDQ4_ECOLX	83.4316	4.48	4.48	1	10800	1	1		21917.5	3-dehydroquinate synthase OS=Escherichia coli OX=562 GN=aroB_2 PE=4 SV=1 UPId=UP000254495 PPId=UP000000625
189	TRUE	A0A377D8Y5|A0A377D8Y5_ECOLX	83.4316	6.72	6.72	1	10800	1	1		14316.6	3-dehydroquinate synthase OS=Escherichia coli OX=562 GN=aroB_2 PE=4 SV=1 UPId=UP000254052 PPId=UP000000625
189	TRUE	A0A377DLN0|A0A377DLN0_ECOLX	83.4316	5.33	5.33	1	10800	1	1		18561.5	3-dehydroquinate synthase OS=Escherichia coli OX=562 GN=aroB_2 PE=4 SV=1 UPId=UP000254429 PPId=UP000000625
189	TRUE	A0A376WSN6|A0A376WSN6_ECOLX	83.4316	5.59	5.59	1	10800	1	1		17688.6	3-dehydroquinate synthase OS=Escherichia coli OX=562 GN=aroB_2 PE=4 SV=1 UPId=UP000254503 PPId=UP000000625
189	TRUE	P07639|AROB_ECOLI	83.4316	2.49	2.49	1	10800	1	1		38881	3-dehydroquinate synthase OS=Escherichia coli (strain K12) OX=83333 GN=aroB PE=1 SV=1 UPId=UP000000625 PPId=UP000000625
190	TRUE	A0A377C587|A0A377C587_ECOLX	82.7566	4.32	4.32	1	3860	1	1		32339.1	Cell shape-determining protein MreB OS=Escherichia coli OX=562 GN=mreB_2 PE=3 SV=1 UPId=UP000254255 PPId=UP000000625
190	TRUE	A0A376MJ72|A0A376MJ72_ECOLX	82.7566	6.91	6.91	1	3860	1	1		19853.3	Rod shape-determining protein MreB OS=Escherichia coli OX=562 GN=mreB_2 PE=3 SV=1 UPId=UP000254817 PPId=UP000000625
190	TRUE	A0A8G2H6T2|A0A8G2H6T2_ECOLX	82.7566	7.18	7.18	1	3860	1	1		19343	Rod shape-determining protein MreB OS=Escherichia coli OX=562 GN=mreB_2 PE=3 SV=1 UPId=UP000254718 PPId=UP000000625
190	TRUE	P0A9X4|MREB_ECOLI	82.7566	3.75	3.75	1	3860	1	1		36952.4	Cell shape-determining protein MreB OS=Escherichia coli (strain K12) OX=83333 GN=mreB PE=1 SV=1 UPId=UP000000625 PPId=UP000000625
190	TRUE	A0A377C0F6|A0A377C0F6_ECOLX	82.7566	26	26	1	3860	1	1		5690.67	Rod shape-determining protein MreB OS=Escherichia coli OX=562 GN=mreB_2 PE=4 SV=1 UPId=UP000254088 PPId=UP000000625
191	TRUE	A0A454AAJ9|A0A454AAJ9_ECOL5	80.1721	7.92	7.92	1	41800	1	1		11766.2	Small ribosomal subunit protein bS6 OS=Escherichia coli O6:K15:H31 (strain 536 / UPEC) OX=362663 GN=ECP_4445 PE=3 SV=1 UPId=UP000009182 PPId=UP000000625
191	TRUE	P02358|RS6_ECOLI	80.1721	5.93	5.93	1	41800	1	1		15703.5	Small ribosomal subunit protein bS6 OS=Escherichia coli (strain K12) OX=83333 GN=rpsF PE=1 SV=1 UPId=UP000000625 PPId=UP000000625
191	TRUE	A0A140NGG7|A0A140NGG7_ECOBD	80.1721	6.11	6.11	1	41800	1	1		15173	Small ribosomal subunit protein bS6 OS=Escherichia coli (strain B / BL21-DE3) OX=469008 GN=rpsF PE=1 SV=1 UPId=UP000002032 PPId=UP000000625
192	TRUE	A0A377BTQ4|A0A377BTQ4_ECOLX	79.1952	6.72	6.72	1	17200	1	1		14585.2	Acetyl-coenzyme A carboxylase carboxyl transferase subunit beta OS=Escherichia coli OX=562 GN=accD_2 PE=4 SV=1 UPId=UP000254255 PPId=UP000000625
192	TRUE	A0A8S0FPJ7|A0A8S0FPJ7_ECOLX	79.1952	5.42	5.42	1	17200	1	1		18015.2	CoA carboxyltransferase N-terminal domain-containing protein OS=Escherichia coli OX=562 GN=EIMP300_36760 PE=4 SV=1 UPId=UP000467488 PPId=UP000000625
192	TRUE	A0A377C9Q6|A0A377C9Q6_ECOLX	79.1952	9.28	9.28	1	17200	1	1		10634.4	Acetyl-coenzyme A carboxylase carboxyl transferase subunit beta OS=Escherichia coli OX=562 GN=accD_3 PE=4 SV=1 UPId=UP000254088 PPId=UP000000625
192	TRUE	P0A9Q5|ACCD_ECOLI	79.1952	2.96	2.96	1	17200	1	1		33321.9	Acetyl-coenzyme A carboxylase carboxyl transferase subunit beta OS=Escherichia coli (strain K12) OX=83333 GN=accD PE=1 SV=1 UPId=UP000000625 PPId=UP000000625
192	TRUE	I6CJW3|I6CJW3_SHIFL	79.1952	3.85	3.85	1	17200	1	1		25275.6	Acetyl-CoA carboxylase, carboxyl transferase, beta subunit OS=Shigella flexneri K-315 OX=766150 GN=accD PE=4 SV=1 UPId=UP000005407 PPId=UP000000625
193	TRUE	P0AG44|RL17_ECOLI	78.0136	6.3	6.3	1	36200	1	1		14364.6	Large ribosomal subunit protein bL17 OS=Escherichia coli (strain K12) OX=83333 GN=rplQ PE=1 SV=1 UPId=UP000000625 PPId=UP000000625
193	TRUE	A0A2X7EYV8|A0A2X7EYV8_ECOLX	78.0136	6.3	6.3	1	36200	1	1		14378.6	Large ribosomal subunit protein bL17 OS=Escherichia coli OX=562 GN=rplQ PE=3 SV=1 UPId=UP000250671 PPId=UP000000625
193	TRUE	A0A2B7LZB9|A0A2B7LZB9_9ESCH	78.0136	6.25	6.25	1	36200	1	1		14451.7	Large ribosomal subunit protein bL17 OS=Escherichia marmotae OX=1499973 GN=rplQ PE=3 SV=1 UPId=UP000254454 PPId=UP000000625
193	TRUE	A0A2X1LBS1|A0A2X1LBS1_ECOLX	78.0136	10.81	10.81	1	36200	1	1		8244.54	50S ribosomal protein L17 OS=Escherichia coli OX=562 GN=rplQ_2 PE=3 SV=1 UPId=UP000250561 PPId=UP000000625
194	TRUE	A0A377BVR2|A0A377BVR2_ECOLX	76.3538	1.67	1.67	1	10900	1	1		46924.1	Alpha-1,4 glucan phosphorylase OS=Escherichia coli OX=562 GN=malP_3 PE=3 SV=1 UPId=UP000254088 PPId=UP000000625
194	TRUE	A0A376LDN7|A0A376LDN7_ECOLX	76.3538	6.25	6.25	1	10900	1	1		12040.9	Alpha-1,4 glucan phosphorylase OS=Escherichia coli OX=562 GN=malP_2 PE=3 SV=1 UPId=UP000254877 PPId=UP000000625
194	TRUE	A0A3S4KPQ8|A0A3S4KPQ8_ECOLX	76.3538	5.74	5.74	1	10900	1	1		13852.1	Alpha-1,4 glucan phosphorylase OS=Escherichia coli OX=562 GN=malP_2 PE=3 SV=1 UPId=UP000277930 PPId=UP000000625
194	TRUE	A0A484Y8E0|A0A484Y8E0_ECOLX	76.3538	5.6	5.6	1	10900	1	1		14703	Alpha-1,4 glucan phosphorylase OS=Escherichia coli OX=562 GN=malP_2 PE=3 SV=1 UPId=UP000372890 PPId=UP000000625
194	TRUE	A0A377DAN9|A0A377DAN9_ECOLX	76.3538	8.86	8.86	1	10900	1	1		9275.84	Alpha-1,4 glucan phosphorylase OS=Escherichia coli OX=562 GN=malP_2 PE=3 SV=1 UPId=UP000254174 PPId=UP000000625
194	TRUE	A0A8S0FIB0|A0A8S0FIB0_ECOLX	76.3538	4.67	4.67	1	10900	1	1		16154.4	Alpha-1,4 glucan phosphorylase OS=Escherichia coli OX=562 GN=EIMP300_15980 PE=3 SV=1 UPId=UP000467488 PPId=UP000000625
194	TRUE	P00490|PHSM_ECOLI	76.3538	0.88	0.88	1	10900	1	1		90522.4	Maltodextrin phosphorylase OS=Escherichia coli (strain K12) OX=83333 GN=malP PE=1 SV=7 UPId=UP000000625 PPId=UP000000625
194	TRUE	A0A2X1JE64|A0A2X1JE64_ECOLX	76.3538	1.36	1.36	1	10900	1	1		58335.2	Alpha-1,4 glucan phosphorylase OS=Escherichia coli OX=562 GN=malP_2 PE=3 SV=1 UPId=UP000250561 PPId=UP000000625
194	TRUE	A0A377C7L0|A0A377C7L0_ECOLX	76.3538	3.48	3.48	1	10900	1	1		23164.8	Alpha-1,4 glucan phosphorylase OS=Escherichia coli OX=562 GN=malP_2 PE=3 SV=1 UPId=UP000254255 PPId=UP000000625
195	TRUE	A0A377BTN3|A0A377BTN3_ECOLX	74.1877	12.16	12.16	1	5090	1	1		8544.72	Glycerol-3-phosphate dehydrogenase OS=Escherichia coli OX=562 GN=gpsA_2 PE=4 SV=1 UPId=UP000254088 PPId=UP000000625
195	TRUE	W1EYM6|W1EYM6_ECOLX	74.1877	7.56	7.56	1	5090	1	1		13641	Glycerol-3-phosphate dehydrogenase [NAD(P)+] OS=Escherichia coli ISC7 OX=1432555 PE=4 SV=1 UPId=UP000019199 PPId=UP000000625
195	TRUE	P0A6S7|GPDA_ECOLI	74.1877	2.65	2.65	1	5090	1	1		36361.6	Glycerol-3-phosphate dehydrogenase [NAD(P)+] OS=Escherichia coli (strain K12) OX=83333 GN=gpsA PE=1 SV=1 UPId=UP000000625 PPId=UP000000625
195	TRUE	A0A447X667|A0A447X667_ECOLX	74.1877	5.92	5.92	1	5090	1	1		16263.7	Glycerol-3-phosphate dehydrogenase OS=Escherichia coli OX=562 GN=gpsA_1 PE=3 SV=1 UPId=UP000271797 PPId=UP000000625
195	TRUE	A0A376NXM8|A0A376NXM8_ECOLX	74.1877	3.61	3.61	1	5090	1	1		26750.7	Glycerol-3-phosphate dehydrogenase [NAD(P)+] OS=Escherichia coli OX=562 GN=gpsA_1 PE=3 SV=1 UPId=UP000254428 PPId=UP000000625
196	TRUE	A0A6N3QUM9|A0A6N3QUM9_SHIFL	73.9425	17.39	17.39	1	60300	1	1		5158.98	Small ribosomal subunit protein uS19 OS=Shigella flexneri CCH060 OX=754091 GN=rpsS PE=3 SV=1 UPId=UP000005406 PPId=UP000000625
196	TRUE	P0A7U3|RS19_ECOLI	73.9425	8.7	8.7	1	60300	1	1		10430.3	Small ribosomal subunit protein uS19 OS=Escherichia coli (strain K12) OX=83333 GN=rpsS PE=1 SV=2 UPId=UP000000625 PPId=UP000000625
197	TRUE	A0A377K8N9|A0A377K8N9_ECOLX	72.1094	5.26	5.26	1	5440	1	1		23315.1	Seryl-tRNA(Ser/Sec) synthetase OS=Escherichia coli OX=562 GN=serS_2 PE=4 SV=1 UPId=UP000254181 PPId=UP000000625
197	TRUE	A0A485JH94|A0A485JH94_ECOLX	72.1094	4.4	4.4	1	5440	1	1		27900.5	Serine--tRNA ligase OS=Escherichia coli OX=562 GN=serS_2 PE=4 SV=1 UPId=UP000358010 PPId=UP000000625
197	TRUE	P0A8L1|SYS_ECOLI	72.1094	2.56	2.56	1	5440	1	1		48414	Serine--tRNA ligase OS=Escherichia coli (strain K12) OX=83333 GN=serS PE=1 SV=1 UPId=UP000000625 PPId=UP000000625
197	TRUE	A0A376P355|A0A376P355_ECOLX	72.1094	3.03	3.03	1	5440	1	1		40763.2	Serine--tRNA ligase OS=Escherichia coli OX=562 GN=serS PE=4 SV=1 UPId=UP000254428 PPId=UP000000625
197	TRUE	A0A2X3K253|A0A2X3K253_ECOLX	72.1094	7.91	7.91	1	5440	1	1		15506.6	Seryl-tRNA synthetase OS=Escherichia coli OX=562 GN=serS_2 PE=4 SV=1 UPId=UP000250991 PPId=UP000000625
197	TRUE	A0A8S0FZV7|A0A8S0FZV7_ECOLX	72.1094	4.62	4.62	1	5440	1	1		27180.1	Seryl-tRNA(Ser/Sec) synthetase OS=Escherichia coli OX=562 GN=EIMP300_66280 PE=4 SV=1 UPId=UP000467488 PPId=UP000000625
198	TRUE	Q83RG1|RL20_SHIFL	71.7956	6.78	6.78	1	19500	1	1		13527	Large ribosomal subunit protein bL20 OS=Shigella flexneri OX=623 GN=rplT PE=3 SV=1 UPId=UP000001006 PPId=UP000000625
198	TRUE	A0A376U8Z7|A0A376U8Z7_ECOLX	71.7956	9.76	9.76	1	19500	1	1		9588.2	50S ribosomal protein L20 OS=Escherichia coli OX=562 GN=rplT PE=3 SV=1 UPId=UP000254079 PPId=UP000000625
198	TRUE	A0A377BDJ4|A0A377BDJ4_ECOLX	71.7956	15.09	15.09	1	19500	1	1		6181.32	50S ribosomal protein L20 OS=Escherichia coli OX=562 GN=rplT_1 PE=3 SV=1 UPId=UP000254052 PPId=UP000000625
198	TRUE	P0A7L3|RL20_ECOLI	71.7956	6.78	6.78	1	19500	1	1		13497	Large ribosomal subunit protein bL20 OS=Escherichia coli (strain K12) OX=83333 GN=rplT PE=1 SV=2 UPId=UP000000625 PPId=UP000000625
198	TRUE	A0A2X1MH24|A0A2X1MH24_ECOLX	71.7956	9.76	9.76	1	19500	1	1		9536.21	50S ribosomal protein L20 OS=Escherichia coli OX=562 GN=rplT PE=3 SV=1 UPId=UP000250561 PPId=UP000000625
198	TRUE	A0A376TGK7|A0A376TGK7_ECOLX	71.7956	7.77	7.77	1	19500	1	1		12116.3	Large ribosomal subunit protein bL20 OS=Escherichia coli OX=562 GN=rplT PE=3 SV=1 UPId=UP000254405 PPId=UP000000625
198	TRUE	A0A376VJP8|A0A376VJP8_ECOLX	71.7956	9.64	9.64	1	19500	1	1		9828.38	50S ribosomal protein L20 OS=Escherichia coli OX=562 GN=rplT PE=3 SV=1 UPId=UP000254495 PPId=UP000000625
199	TRUE	A0A8S0FD90|A0A8S0FD90_ECOLX	70.1323	17.19	17.19	1	40300	1	1		6918.76	HslU--HslV peptidase OS=Escherichia coli OX=562 GN=EIMP300_05050 PE=4 SV=1 UPId=UP000467488 PPId=UP000000625
199	TRUE	P0A7B8|HSLV_ECOLI	70.1323	6.25	6.25	1	40300	1	1		19092.8	ATP-dependent protease subunit HslV OS=Escherichia coli (strain K12) OX=83333 GN=hslV PE=1 SV=2 UPId=UP000000625 PPId=UP000000625
200	TRUE	A0A2X1JNZ0|A0A2X1JNZ0_ECOLX	70.1149	2.09	2.09	1	8820	1	1		41906.8	2-isopropylmalate synthase OS=Escherichia coli OX=562 GN=leuA_2 PE=3 SV=1 UPId=UP000250561 PPId=UP000000625
200	TRUE	P09151|LEU1_ECOLI	70.1149	1.53	1.53	1	8820	1	1		57297.9	2-isopropylmalate synthase OS=Escherichia coli (strain K12) OX=83333 GN=leuA PE=1 SV=5 UPId=UP000000625 PPId=UP000000625
200	TRUE	A0A376P0D1|A0A376P0D1_ECOLX	70.1149	2.95	2.95	1	8820	1	1		29479.8	2-isopropylmalate synthase OS=Escherichia coli OX=562 GN=leuA_2 PE=3 SV=1 UPId=UP000254428 PPId=UP000000625
200	TRUE	A0A376LHN0|A0A376LHN0_ECOLX	70.1149	3.39	3.39	1	8820	1	1		25931.5	2-isopropylmalate synthase OS=Escherichia coli OX=562 GN=leuA_4 PE=3 SV=1 UPId=UP000254877 PPId=UP000000625
200	TRUE	A0A376YDG3|A0A376YDG3_ECOLX	70.1149	2.63	2.63	1	8820	1	1		33006.9	2-isopropylmalate synthase OS=Escherichia coli OX=562 GN=leuA_1 PE=3 SV=1 UPId=UP000254785 PPId=UP000000625
201	TRUE	A0A376P1B1|A0A376P1B1_ECOLX	69.2849	7.95	7.95	1	3760	1	1		16373.2	Gamma-glutamyl phosphate reductase OS=Escherichia coli OX=562 GN=proA_3 PE=4 SV=1 UPId=UP000254428 PPId=UP000000625
202	TRUE	A0A377E414|A0A377E414_ECOLX	66.2445	1.53	1.53	1	7450	1	1		93538.8	Carbamoyl-phosphate synthase large subunit OS=Escherichia coli OX=562 GN=carB_1 PE=3 SV=1 UPId=UP000254088 PPId=UP000000625
202	TRUE	A0A2X3KHS3|A0A2X3KHS3_ECOLX	66.2445	7.43	7.43	1	7450	1	1		19056.8	Carbamoyl-phosphate synthase large subunit OS=Escherichia coli OX=562 GN=carB_2 PE=3 SV=1 UPId=UP000250991 PPId=UP000000625
202	TRUE	A0A377CFX7|A0A377CFX7_ECOLX	66.2445	1.72	1.72	1	7450	1	1		83011.4	Carbamoyl-phosphate synthase large subunit OS=Escherichia coli OX=562 GN=carB_1 PE=3 SV=1 UPId=UP000254255 PPId=UP000000625
202	TRUE	A0A656C5K4|A0A656C5K4_SHISO	66.2445	2.9	2.9	1	7450	1	1		48978.3	Carbamoyl phosphate synthase large subunit OS=Shigella sonnei OX=624 GN=carB PE=3 SV=1 UPId=UP000187708 PPId=UP000000625
202	TRUE	A0A376RQK6|A0A376RQK6_ECOLX	66.2445	22.03	22.03	1	7450	1	1		6397.4	Carbamoyl-phosphate synthase large subunit OS=Escherichia coli OX=562 GN=carB_4 PE=4 SV=1 UPId=UP000254159 PPId=UP000000625
202	TRUE	A0A2X1NIU9|A0A2X1NIU9_ECOLX	66.2445	2.49	2.49	1	7450	1	1		57964	Carbamoyl-phosphate synthase large subunit OS=Escherichia coli OX=562 GN=carB_3 PE=3 SV=1 UPId=UP000250780 PPId=UP000000625
202	TRUE	A0A656BM61|A0A656BM61_SHISO	66.2445	1.52	1.52	1	7450	1	1		94210.6	Carbamoyl phosphate synthase large subunit OS=Shigella sonnei OX=624 GN=carB PE=3 SV=1 UPId=UP000038542 PPId=UP000000625
202	TRUE	A0A376X5J0|A0A376X5J0_ECOLX	66.2445	1.65	1.65	1	7450	1	1		86941.1	Carbamoyl-phosphate synthase large subunit OS=Escherichia coli OX=562 GN=carB_2 PE=3 SV=1 UPId=UP000254503 PPId=UP000000625
202	TRUE	A0A376W0H7|A0A376W0H7_ECOLX	66.2445	1.44	1.44	1	7450	1	1		99377.8	Carbamoyl-phosphate synthase large subunit OS=Escherichia coli OX=562 GN=carB_1 PE=3 SV=1 UPId=UP000254716 PPId=UP000000625
202	TRUE	A0A376TL99|A0A376TL99_ECOLX	66.2445	3.75	3.75	1	7450	1	1		38208.2	Carbamoyl-phosphate synthase large subunit OS=Escherichia coli OX=562 GN=carB_2 PE=3 SV=1 UPId=UP000254405 PPId=UP000000625
202	TRUE	P00968|CARB_ECOLI	66.2445	1.21	1.21	1	7450	1	1		117842	Carbamoyl phosphate synthase large chain OS=Escherichia coli (strain K12) OX=83333 GN=carB PE=1 SV=2 UPId=UP000000625 PPId=UP000000625
203	TRUE	P0A9V1|LPTB_ECOLI	64.2874	5.39	5.39	1	1620	1	1		26800.6	Lipopolysaccharide export system ATP-binding protein LptB OS=Escherichia coli (strain K12) OX=83333 GN=lptB PE=1 SV=2 UPId=UP000000625 PPId=UP000000625
204	TRUE	I6D677|I6D677_SHIFL	59.2375	5.22	5.22	2	19500	2	2		50414.3	DNA polymerase III subunit gamma/tau OS=Shigella flexneri K-315 OX=766150 GN=dnaX PE=3 SV=1 UPId=UP000005407 PPId=UP000000625
204	TRUE	A0A2X1P6K7|A0A2X1P6K7_ECOLX	59.2375	11.43	11.43	2	19500	2	2		23716.3	DNA polymerase III subunit gamma/tau OS=Escherichia coli OX=562 GN=dnaX_4 PE=3 SV=1 UPId=UP000250780 PPId=UP000000625
204	TRUE	P06710|DPO3X_ECOLI	59.2375	3.73	3.73	2	19500	2	2		71137.7	DNA polymerase III subunit tau OS=Escherichia coli (strain K12) OX=83333 GN=dnaX PE=1 SV=1 UPId=UP000000625 PPId=UP000000625
205	TRUE	A0A370V3Q3|A0A370V3Q3_9ESCH	56.6172	3.86	3.86	1	14300	1	1		23339.7	Voltage-gated potassium channel OS=Escherichia marmotae OX=1499973 GN=C4A13_04015 PE=4 SV=1 UPId=UP000254454 PPId=UP000000625
206	TRUE	P06720|AGAL_ECOLI	52.8641	4.43	4.43	2	35800	2	2		50657.1	Alpha-galactosidase OS=Escherichia coli (strain K12) OX=83333 GN=melA PE=1 SV=1 UPId=UP000000625 PPId=UP000000625
206	TRUE	A0A2X3M6Z8|A0A2X3M6Z8_ECOLX	52.8641	8.44	8.44	2	35800	2	2		27307.2	Alpha-galactosidase OS=Escherichia coli OX=562 GN=melA_2 PE=3 SV=1 UPId=UP000250991 PPId=UP000000625
206	TRUE	A0A8S0G6U5|A0A8S0G6U5_ECOLX	52.8641	5.71	5.71	2	35800	2	2		39660.2	Glycosyl hydrolase family 4 C-terminal domain-containing protein OS=Escherichia coli OX=562 GN=EIMP300_89200 PE=3 SV=1 UPId=UP000467488 PPId=UP000000625
207	TRUE	P28904|TREC_ECOLI	46.3424	2.18	2.18	1	3300	1	1		63837.7	Trehalose-6-phosphate hydrolase OS=Escherichia coli (strain K12) OX=83333 GN=treC PE=1 SV=3 UPId=UP000000625 PPId=UP000000625
207	TRUE	A0A376L1V6|A0A376L1V6_ECOLX	46.3424	15.38	15.38	1	3300	1	1		9344.8	Trehalose-6-phosphate hydrolase OS=Escherichia coli OX=562 GN=treC_5 PE=4 SV=1 UPId=UP000255460 PPId=UP000000625
207	TRUE	A0A376LJF1|A0A376LJF1_ECOLX	46.3424	2.58	2.58	1	3300	1	1		54121	Trehalose-6-phosphate hydrolase OS=Escherichia coli OX=562 GN=treC_1 PE=4 SV=1 UPId=UP000254877 PPId=UP000000625
208	TRUE	A0A3S4KUT7|A0A3S4KUT7_ECOLX	43.9028	6.38	6.38	1	22800	1	1		20241	Selenophosphate synthetase OS=Escherichia coli OX=562 GN=selD_1 PE=4 SV=1 UPId=UP000271797 PPId=UP000000625
208	TRUE	A0A376VJI8|A0A376VJI8_ECOLX	43.9028	4.76	4.76	1	22800	1	1		27059.9	Selenophosphate synthetase OS=Escherichia coli OX=562 GN=selD_1 PE=4 SV=1 UPId=UP000254495 PPId=UP000000625
208	TRUE	A0A377BBX1|A0A377BBX1_ECOLX	43.9028	6.35	6.35	1	22800	1	1		20678.6	Selenophosphate synthetase OS=Escherichia coli OX=562 GN=selD_1 PE=4 SV=1 UPId=UP000254052 PPId=UP000000625
208	TRUE	A0A2X1KQR9|A0A2X1KQR9_ECOLX	43.9028	10	10	1	22800	1	1		12887.8	Selenophosphate synthetase OS=Escherichia coli OX=562 GN=selD_1 PE=4 SV=1 UPId=UP000250561 PPId=UP000000625
208	TRUE	P16456|SELD_ECOLI	43.9028	3.46	3.46	1	22800	1	1		36687.2	Selenide, water dikinase OS=Escherichia coli (strain K12) OX=83333 GN=selD PE=1 SV=1 UPId=UP000000625 PPId=UP000000625
209	TRUE	A0A485JDY2|A0A485JDY2_ECOLX	42.1668	16.81	16.81	1	7820	1	1		13094.4	ProP effector protein OS=Escherichia coli OX=562 GN=proP_2 PE=4 SV=1 UPId=UP000358010 PPId=UP000000625
210	TRUE	A0A376X6I8|A0A376X6I8_ECOLX	38.5894	11.11	11.11	1	2980	1	1		10719.8	D-methionine-binding transport system MetQ OS=Escherichia coli OX=562 GN=metQ_2 PE=3 SV=1 UPId=UP000254503 PPId=UP000000625
210	TRUE	A0A376TKJ4|A0A376TKJ4_ECOLX	38.5894	8.03	8.03	1	2980	1	1		14962.1	D-methionine-binding transport system MetQ OS=Escherichia coli OX=562 GN=metQ_2 PE=3 SV=1 UPId=UP000254405 PPId=UP000000625
210	TRUE	A0A376VQ68|A0A376VQ68_ECOLX	38.5894	10.38	10.38	1	2980	1	1		11789.5	D-methionine-binding transport system MetQ OS=Escherichia coli OX=562 GN=metQ_4 PE=3 SV=1 UPId=UP000254495 PPId=UP000000625
210	TRUE	A0A3S4NS00|A0A3S4NS00_ECOLX	38.5894	17.74	17.74	1	2980	1	1		6977.03	D-methionine-binding transport system MetQ OS=Escherichia coli OX=562 GN=metQ_1 PE=3 SV=1 UPId=UP000271797 PPId=UP000000625
210	TRUE	A0A0H2V4A0|A0A0H2V4A0_ECOL6	38.5894	4.07	4.07	1	2980	1	1		29318.5	Lipoprotein OS=Escherichia coli O6:H1 (strain CFT073 / ATCC 700928 / UPEC) OX=199310 GN=yaeC PE=3 SV=1 UPId=UP000001410 PPId=UP000000625
210	TRUE	P28635|METQ_ECOLI	38.5894	4.06	4.06	1	2980	1	1		29431.6	D-methionine-binding lipoprotein MetQ OS=Escherichia coli (strain K12) OX=83333 GN=metQ PE=1 SV=2 UPId=UP000000625 PPId=UP000000625
211	TRUE	P0AEN1|FRE_ECOLI	35.4874	3.86	3.86	1		1	1		26242	NAD(P)H-flavin reductase OS=Escherichia coli (strain K12) OX=83333 GN=fre PE=1 SV=2 UPId=UP000000625 PPId=UP000000625
211	TRUE	A0A2X1L3A5|A0A2X1L3A5_ECOLX	35.4874	5.33	5.33	1		1	1		19099.9	NAD(P)H-flavin reductase OS=Escherichia coli OX=562 GN=fre_2 PE=4 SV=1 UPId=UP000250561 PPId=UP000000625
212	TRUE	P0ADY3|RL14_ECOLI	34.0439	7.32	7.32	1	59800	1	1		13541	Large ribosomal subunit protein uL14 OS=Escherichia coli (strain K12) OX=83333 GN=rplN PE=1 SV=1 UPId=UP000000625 PPId=UP000000625
212	TRUE	W1F3F5|W1F3F5_ECOLX	34.0439	12	12	1	59800	1	1		8336.86	50S ribosomal protein L14 OS=Escherichia coli ISC7 OX=1432555 PE=3 SV=1 UPId=UP000019199 PPId=UP000000625
212	TRUE	A0A8S0FJJ8|A0A8S0FJJ8_ECOLX	34.0439	13.43	13.43	1	59800	1	1		7466.84	50S ribosomal protein L14 OS=Escherichia coli OX=562 GN=EIMP300_17770 PE=3 SV=1 UPId=UP000467488 PPId=UP000000625
213	TRUE	A0A8S0FIK0|A0A8S0FIK0_ECOLX	32.5695	1.69	1.69	1		1	1		46201.1	4Fe-4S Mo/W bis-MGD-type domain-containing protein OS=Escherichia coli OX=562 GN=EIMP300_06240 PE=3 SV=1 UPId=UP000467488 PPId=UP000000625
213	TRUE	A0A8T6Q049|A0A8T6Q049_ECOLX	32.5695	2.68	2.68	1		1	1		28655.4	ATP-dependent helicase (Fragment) OS=Escherichia coli OX=562 GN=G3V95_28860 PE=4 SV=1 UPId=UP000469708 PPId=UP000000625
213	TRUE	A0A3L9IFT7|A0A3L9IFT7_ECOLX	32.5695	1.71	1.71	1		1	1		46095.4	Formate dehydrogenase (Fragment) OS=Escherichia coli OX=562 GN=EAI46_01760 PE=3 SV=1 UPId=UP000281340 PPId=UP000000625
213	TRUE	A0A2W6NZ18|A0A2W6NZ18_ECOLX	32.5695	0.91	0.91	1		1	1		85558.9	Formate dehydrogenase-N subunit alpha (Fragment) OS=Escherichia coli OX=562 GN=fdnG PE=3 SV=1 UPId=UP000249482 PPId=UP000000625
213	TRUE	P32176|FDOG_ECOLI	32.5695	0.69	0.69	1		1	1		112518	Formate dehydrogenase-O major subunit OS=Escherichia coli (strain K12) OX=83333 GN=fdoG PE=1 SV=5 UPId=UP000000625 PPId=UP000000625
214	TRUE	A0A377DW87|A0A377DW87_ECOLX	31.4416	5.62	5.62	1	15000	1	1		26800.1	Acriflavin resistance protein A OS=Escherichia coli OX=562 GN=acrA_1 PE=3 SV=1 UPId=UP000254429 PPId=UP000000625
214	TRUE	A0A376MSA5|A0A376MSA5_ECOLX	31.4416	10.07	10.07	1	15000	1	1		14953.1	Acriflavin resistance protein A OS=Escherichia coli OX=562 GN=acrA_2 PE=4 SV=1 UPId=UP000254817 PPId=UP000000625
214	TRUE	A0A3S4JY42|A0A3S4JY42_ECOLX	31.4416	4.43	4.43	1	15000	1	1		33681.1	Acriflavin resistance protein A OS=Escherichia coli OX=562 GN=acrA_2 PE=3 SV=1 UPId=UP000271797 PPId=UP000000625
214	TRUE	P0AE06|ACRA_ECOLI	31.4416	3.53	3.53	1	15000	1	1		42196.7	Multidrug efflux pump subunit AcrA OS=Escherichia coli (strain K12) OX=83333 GN=acrA PE=1 SV=1 UPId=UP000000625 PPId=UP000000625
215	TRUE	A0A8S7YCV6|A0A8S7YCV6_ECOLX	27.3066	2.19	2.19	1	591000	1	1		42493.1	Uncharacterized protein OS=Escherichia coli OX=562 GN=HEP34_005114 PE=4 SV=1 UPId=UP000519182 PPId=UP000000625
215	TRUE	A0A8S7NX07|A0A8S7NX07_ECOLX	27.3066	7.27	7.27	1	591000	1	1		12519.1	Uncharacterized protein OS=Escherichia coli OX=562 GN=BTB68_003518 PE=4 SV=1 UPId=UP000524010 PPId=UP000000625
216	TRUE	A0A376UFD7|A0A376UFD7_ECOLX	25.2457	10.29	10.29	1	14400	1	1		21580.7	Copper/silver efflux system outer membrane protein CusC OS=Escherichia coli OX=562 GN=cusC_1 PE=3 SV=1 UPId=UP000254079 PPId=UP000000625
216	TRUE	A0A376ZPN5|A0A376ZPN5_ECOLX	25.2457	6.56	6.56	1	14400	1	1		35176.6	Copper/silver efflux system outer membrane protein CusC OS=Escherichia coli OX=562 GN=cusC_2 PE=3 SV=1 UPId=UP000255543 PPId=UP000000625
216	TRUE	P77211|CUSC_ECOLI	25.2457	4.6	4.6	1	14400	1	1		50269.6	Cation efflux system protein CusC OS=Escherichia coli (strain K12) OX=83333 GN=cusC PE=1 SV=1 UPId=UP000000625 PPId=UP000000625
216	TRUE	A0A484VWZ7|A0A484VWZ7_ECOLX	25.2457	9.91	9.91	1	14400	1	1		23261.6	Copper/silver efflux system outer membrane protein CusC OS=Escherichia coli OX=562 GN=cusC_1 PE=3 SV=1 UPId=UP000372890 PPId=UP000000625
217	TRUE	A0A0H3Q1W7|A0A0H3Q1W7_ECO5C	25.1367	1.19	1.19	1	105000	1	2		57269	Deoxycytidylate deaminase OS=Escherichia coli O157:H7 (strain EC869) OX=478008 GN=ECH7EC869_1673 PE=3 SV=1 UPId=UP000004641 PPId=UP000000625
217	TRUE	A0A1V2GG40|A0A1V2GG40_ECOLX	25.1367	2.38	2.38	1	105000	1	2		28157.8	Phage protein OS=Escherichia coli OX=562 GN=BXT93_11585 PE=4 SV=1 UPId=UP000188967 PPId=UP000000625
218	TRUE	P29745|PEPT_ECOLI	24.8947	2.94	2.94	1		1	1		44923.4	Peptidase T OS=Escherichia coli (strain K12) OX=83333 GN=pepT PE=1 SV=2 UPId=UP000000625 PPId=UP000000625
219	TRUE	B7UNL6|B7UNL6_ECO27	22.6125	0.91	0.91	1	4330	1	1		89858.3	Tetratricopeptide repeat protein OS=Escherichia coli O127:H6 (strain E2348/69 / EPEC) OX=574521 GN=E2348C_4200 PE=4 SV=1 UPId=UP000008205 PPId=UP000000625
220	TRUE	W1F6P7|W1F6P7_ECOLX	22.3387	2.62	2.62	1	7790	1	1		55146.3	ATP-dependent Clp protease ATP-binding subunit ClpA OS=Escherichia coli ISC7 OX=1432555 PE=3 SV=1 UPId=UP000019199 PPId=UP000000625
220	TRUE	A0A485JKP7|A0A485JKP7_ECOLX	22.3387	6.63	6.63	1	7790	1	1		21742.9	ATP-dependent Clp protease ATP-binding subunit OS=Escherichia coli OX=562 GN=clpA_2 PE=4 SV=1 UPId=UP000358010 PPId=UP000000625
220	TRUE	A0A377F6H0|A0A377F6H0_ECOLX	22.3387	2.31	2.31	1	7790	1	1		62188.3	ATP-dependent Clp protease ATP-binding subunit OS=Escherichia coli OX=562 GN=clpA_1 PE=3 SV=1 UPId=UP000254255 PPId=UP000000625
220	TRUE	A0A2X1MWZ8|A0A2X1MWZ8_ECOLX	22.3387	13.68	13.68	1	7790	1	1		10601.4	ATP-dependent Clp protease ATP-binding subunit OS=Escherichia coli OX=562 GN=clpA_2 PE=4 SV=1 UPId=UP000250780 PPId=UP000000625
220	TRUE	A0A377AVC2|A0A377AVC2_ECOLX	22.3387	2.76	2.76	1	7790	1	1		52294.4	ATP-dependent Clp protease ATP-binding subunit OS=Escherichia coli OX=562 GN=clpA_4 PE=3 SV=1 UPId=UP000254052 PPId=UP000000625
220	TRUE	A0A377K9J4|A0A377K9J4_ECOLX	22.3387	2.53	2.53	1	7790	1	1		57024.8	ATP-dependent Clp protease ATP-binding subunit OS=Escherichia coli OX=562 GN=clpA_2 PE=3 SV=1 UPId=UP000254181 PPId=UP000000625
220	TRUE	A0A376YCZ1|A0A376YCZ1_ECOLX	22.3387	2.38	2.38	1	7790	1	1		60361.1	ATP-dependent Clp protease ATP-binding subunit OS=Escherichia coli OX=562 GN=clpA_1 PE=3 SV=1 UPId=UP000254785 PPId=UP000000625
220	TRUE	A0A376TJ65|A0A376TJ65_ECOLX	22.3387	3.15	3.15	1	7790	1	1		45861.7	ATP-dependent Clp protease ATP-binding subunit OS=Escherichia coli OX=562 GN=clpA_2 PE=4 SV=1 UPId=UP000254405 PPId=UP000000625
220	TRUE	P0ABH9|CLPA_ECOLI	22.3387	1.72	1.72	1	7790	1	1		84206.9	ATP-dependent Clp protease ATP-binding subunit ClpA OS=Escherichia coli (strain K12) OX=83333 GN=clpA PE=1 SV=1 UPId=UP000000625 PPId=UP000000625
220	TRUE	A0A376ZQY3|A0A376ZQY3_ECOLX	22.3387	2.15	2.15	1	7790	1	1		66888.5	ATP-dependent Clp protease ATP-binding subunit OS=Escherichia coli OX=562 GN=clpA_2 PE=3 SV=1 UPId=UP000255543 PPId=UP000000625
220	TRUE	A0A8S0FY06|A0A8S0FY06_ECOLX	22.3387	6.53	6.53	1	7790	1	1		22119.7	ATP-dependent Clp protease ATP-binding subunit OS=Escherichia coli OX=562 GN=EIMP300_66520 PE=4 SV=1 UPId=UP000467488 PPId=UP000000625
221	TRUE	A0A0H3EIQ1|A0A0H3EIQ1_ECO8N	21.0382	1.86	1.86	1	99900	1	1		41243.3	Filamentous hemagglutinin family outer membrane protein OS=Escherichia coli O83:H1 (strain NRG 857C / AIEC) OX=685038 GN=NRG857_07200 PE=4 SV=1 UPId=UP000008614 PPId=UP000000625
						summed area	360451800
						100% x HmuS/summed area	0.727778

## Sheet: small MW SEC fractions
Protein Group	Top	Accession	-10LgP	Coverage(%)	Coverage(%) Sample 3	#Peptides	Area Sample 3	#Unique	#Spec Sample 3	PTM	Average Mass	Description
1	TRUE	P0AC52|ZUR_ECOLI	504.705	41.11	41.11	63	54900000	63	123	Carbamidomethylation; Deamidation (NQ); Oxidation (M)	153903	HmuS E coli expressed protein OS=Escherichia coli (strain K12) OX=83333 GN=zur PE=1 SV=1 UPId=UP000000625 PPId=UP000000625
2	TRUE	P0A799|PGK_ECOLI	449.923	81.4	81.4	34	37900000	34	72	Carbamidomethylation; Deamidation (NQ); Oxidation (M)	41118.2	Phosphoglycerate kinase OS=Escherichia coli (strain K12) OX=83333 GN=pgk PE=1 SV=2 UPId=UP000000625 PPId=UP000000625
3	TRUE	P22259|PCKA_ECOLI	430.984	53.52	53.52	27	7790000	27	38	Carbamidomethylation; Oxidation (M)	59643.5	Phosphoenolpyruvate carboxykinase (ATP) OS=Escherichia coli (strain K12) OX=83333 GN=pckA PE=1 SV=2 UPId=UP000000625 PPId=UP000000625
4	TRUE	P0AB71|ALF_ECOLI	422.602	68.25	68.25	28	16700000	28	50	Carbamidomethylation; Deamidation (NQ); Oxidation (M)	39147.3	Fructose-bisphosphate aldolase class 2 OS=Escherichia coli (strain K12) OX=83333 GN=fbaA PE=1 SV=2 UPId=UP000000625 PPId=UP000000625
5	TRUE	P36683|ACNB_ECOLI	420.131	39.42	39.42	26	3270000	26	31	Carbamidomethylation; Oxidation (M)	93498.1	Aconitate hydratase B OS=Escherichia coli (strain K12) OX=83333 GN=acnB PE=1 SV=3 UPId=UP000000625 PPId=UP000000625
6	TRUE	P00509|AAT_ECOLI	420.13	63.38	63.38	26	10300000	26	44	Carbamidomethylation; Deamidation (NQ); Oxidation (M)	43573.4	Aspartate aminotransferase OS=Escherichia coli (strain K12) OX=83333 GN=aspC PE=1 SV=1 UPId=UP000000625 PPId=UP000000625
7	TRUE	P08200|IDH_ECOLI	410.929	59.86	59.86	25	15000000	25	46	Carbamidomethylation; Oxidation (M)	45756.7	Isocitrate dehydrogenase [NADP] OS=Escherichia coli (strain K12) OX=83333 GN=icd PE=1 SV=1 UPId=UP000000625 PPId=UP000000625
8	TRUE	P0A870|TALB_ECOLI	401.507	63.72	63.72	23	12600000	23	43	Carbamidomethylation; Deamidation (NQ); Oxidation (M)	35219.2	Transaldolase B OS=Escherichia coli (strain K12) OX=83333 GN=talB PE=1 SV=2 UPId=UP000000625 PPId=UP000000625
9	TRUE	P0A6P1|EFTS_ECOLI	390.641	72.44	72.44	21	25000000	20	49	Carbamidomethylation; Deamidation (NQ); Oxidation (M)	30423	Elongation factor Ts OS=Escherichia coli (strain K12) OX=83333 GN=tsf PE=1 SV=2 UPId=UP000000625 PPId=UP000000625
10	TRUE	P00962|SYQ_ECOLI	389.126	42.6	42.6	22	2820000	22	32	Carbamidomethylation; Oxidation (M)	63477.9	Glutamine--tRNA ligase OS=Escherichia coli (strain K12) OX=83333 GN=glnS PE=1 SV=3 UPId=UP000000625 PPId=UP000000625
11	TRUE	P0A6P9|ENO_ECOLI	388.095	66.2	66.2	21	23600000	21	47	Carbamidomethylation; Deamidation (NQ); Oxidation (M)	45654.9	Enolase OS=Escherichia coli (strain K12) OX=83333 GN=eno PE=1 SV=2 UPId=UP000000625 PPId=UP000000625
12	TRUE	P0A7D4|PURA_ECOLI	385.055	56.02	56.02	22	4970000	22	31	Carbamidomethylation; Deamidation (NQ)	47344.9	Adenylosuccinate synthetase OS=Escherichia coli (strain K12) OX=83333 GN=purA PE=1 SV=2 UPId=UP000000625 PPId=UP000000625
13	TRUE	P0ACA3|SSPA_ECOLI	384.754	74.53	74.53	23	12400000	23	35	Oxidation (M)	24304.9	Stringent starvation protein A OS=Escherichia coli (strain K12) OX=83333 GN=sspA PE=1 SV=2 UPId=UP000000625 PPId=UP000000625
14	TRUE	A0A0H3EUC4|A0A0H3EUC4_ECO8N	384.455	50.23	50.23	18	11200000	18	31	Carbamidomethylation; Oxidation (M)	25663.2	Chloramphenicol acetyltransferase OS=Escherichia coli O83:H1 (strain NRG 857C / AIEC) OX=685038 GN=NRG857_30075 PE=3 SV=1 UPId=UP000008614 PPId=UP000000625
15	TRUE	P0ABB0|ATPA_ECOLI	384.175	41.52	41.52	19	1170000	19	20	Carbamidomethylation; Oxidation (M)	55222.1	ATP synthase subunit alpha OS=Escherichia coli (strain K12) OX=83333 GN=atpA PE=1 SV=1 UPId=UP000000625 PPId=UP000000625
16	TRUE	P0ABK5|CYSK_ECOLI	382.55	76.78	76.78	18	8400000	18	27	Oxidation (M)	34489.7	Cysteine synthase A OS=Escherichia coli (strain K12) OX=83333 GN=cysK PE=1 SV=2 UPId=UP000000625 PPId=UP000000625
17	TRUE	P0A850|TIG_ECOLI	377.899	47.45	47.45	17	1060000	17	20	Oxidation (M)	48192.7	Trigger factor OS=Escherichia coli (strain K12) OX=83333 GN=tig PE=1 SV=1 UPId=UP000000625 PPId=UP000000625
18	TRUE	P23721|SERC_ECOLI	375.922	53.87	53.87	16	4780000	16	27	Carbamidomethylation; Deamidation (NQ); Oxidation (M)	39783.3	Phosphoserine aminotransferase OS=Escherichia coli (strain K12) OX=83333 GN=serC PE=1 SV=4 UPId=UP000000625 PPId=UP000000625
19	TRUE	P0A6D3|AROA_ECOLI	364.56	44.26	44.26	17	1160000	8	21	Carbamidomethylation; Oxidation (M)	46095.8	3-phosphoshikimate 1-carboxyvinyltransferase OS=Escherichia coli (strain K12) OX=83333 GN=aroA PE=1 SV=1 UPId=UP000000625 PPId=UP000000625
20	TRUE	P27298|OPDA_ECOLI	363.793	30.29	30.29	17	1070000	17	20		77167.2	Oligopeptidase A OS=Escherichia coli (strain K12) OX=83333 GN=prlC PE=3 SV=3 UPId=UP000000625 PPId=UP000000625
20	TRUE	A0A485J7I2|A0A485J7I2_ECOLX	363.793	32.8	32.8	17	1070000	17	20		71203.9	oligopeptidase A OS=Escherichia coli OX=562 GN=prlC_1 PE=3 SV=1 UPId=UP000358010 PPId=UP000000625
21	TRUE	P00946|MANA_ECOLI	363.218	45.27	45.27	16	2270000	16	19		42849.9	Mannose-6-phosphate isomerase OS=Escherichia coli (strain K12) OX=83333 GN=manA PE=1 SV=1 UPId=UP000000625 PPId=UP000000625
22	TRUE	P0A6T1|G6PI_ECOLI	362.236	37.89	37.89	17	1920000	17	21	Carbamidomethylation	61529.8	Glucose-6-phosphate isomerase OS=Escherichia coli (strain K12) OX=83333 GN=pgi PE=1 SV=1 UPId=UP000000625 PPId=UP000000625
23	TRUE	P77690|ARNB_ECOLI	361.599	51.95	51.95	16	3150000	16	21	Carbamidomethylation	42237.5	UDP-4-amino-4-deoxy-L-arabinose--oxoglutarate aminotransferase OS=Escherichia coli (strain K12) OX=83333 GN=arnB PE=1 SV=3 UPId=UP000000625 PPId=UP000000625
24	TRUE	P0A6M8|EFG_ECOLI	359.372	27.56	27.56	15	676000	15	16	Carbamidomethylation	77581.3	Elongation factor G OS=Escherichia coli (strain K12) OX=83333 GN=fusA PE=1 SV=2 UPId=UP000000625 PPId=UP000000625
25	TRUE	P62707|GPMA_ECOLI	359.354	43.6	43.6	19	17300000	19	25	Deamidation (NQ)	28556.4	2,3-bisphosphoglycerate-dependent phosphoglycerate mutase OS=Escherichia coli (strain K12) OX=83333 GN=gpmA PE=1 SV=2 UPId=UP000000625 PPId=UP000000625
26	TRUE	P0A825|GLYA_ECOLI	358.998	38.37	38.37	16	3010000	16	26	Oxidation (M)	45316.6	Serine hydroxymethyltransferase OS=Escherichia coli (strain K12) OX=83333 GN=glyA PE=1 SV=1 UPId=UP000000625 PPId=UP000000625
26	TRUE	Q3YZ04|GLYA_SHISS	358.998	38.37	38.37	16	3010000	16	26	Oxidation (M)	45300.6	Serine hydroxymethyltransferase OS=Shigella sonnei (strain Ss046) OX=300269 GN=glyA PE=3 SV=1 UPId=UP000002529 PPId=UP000000625
26	TRUE	F4T226|F4T226_ECOLX	358.998	38.19	38.19	16	3010000	16	26	Oxidation (M)	45634	Serine hydroxymethyltransferase OS=Escherichia coli M605 OX=656417 GN=glyA PE=3 SV=1 UPId=UP000004710 PPId=UP000000625
27	TRUE	P0A6Y8|DNAK_ECOLI	358.159	37.3	37.3	15	760000	15	15	Carbamidomethylation	69114.9	Chaperone protein DnaK OS=Escherichia coli (strain K12) OX=83333 GN=dnaK PE=1 SV=2 UPId=UP000000625 PPId=UP000000625
28	TRUE	P17117|NFSA_ECOLI	357.869	61.25	61.25	17	3400000	16	23	Carbamidomethylation; Oxidation (M)	26800.7	Oxygen-insensitive NADPH nitroreductase OS=Escherichia coli (strain K12) OX=83333 GN=nfsA PE=1 SV=2 UPId=UP000000625 PPId=UP000000625
29	TRUE	P0A6K6|DEOB_ECOLI	357.224	38.82	38.82	16	2150000	16	20	Carbamidomethylation; Oxidation (M)	44370	Phosphopentomutase OS=Escherichia coli (strain K12) OX=83333 GN=deoB PE=1 SV=1 UPId=UP000000625 PPId=UP000000625
30	TRUE	P0A862|TPX_ECOLI	351.144	58.93	58.93	13	29300000	13	25	Carbamidomethylation; Deamidation (NQ)	17835.3	Thiol peroxidase OS=Escherichia coli (strain K12) OX=83333 GN=tpx PE=1 SV=2 UPId=UP000000625 PPId=UP000000625
31	TRUE	P04805|SYE_ECOLI	350.845	30.57	30.57	14	820000	14	17	Deamidation (NQ)	53815.7	Glutamate--tRNA ligase OS=Escherichia coli (strain K12) OX=83333 GN=gltX PE=1 SV=1 UPId=UP000000625 PPId=UP000000625
32	TRUE	P15288|PEPD_ECOLI	349.931	38.35	38.35	14	462000	3	26	Carbamidomethylation; Deamidation (NQ); Oxidation (M)	52915.4	Cytosol non-specific dipeptidase OS=Escherichia coli (strain K12) OX=83333 GN=pepD PE=1 SV=3 UPId=UP000000625 PPId=UP000000625
33	TRUE	P27302|TKT1_ECOLI	349.178	24.59	24.59	14	1120000	12	15		72211.7	Transketolase 1 OS=Escherichia coli (strain K12) OX=83333 GN=tktA PE=1 SV=5 UPId=UP000000625 PPId=UP000000625
34	TRUE	P37689|GPMI_ECOLI	348.133	42.02	42.02	14	2150000	14	16	Oxidation (M)	56193.9	2,3-bisphosphoglycerate-independent phosphoglycerate mutase OS=Escherichia coli (strain K12) OX=83333 GN=gpmI PE=1 SV=1 UPId=UP000000625 PPId=UP000000625
35	TRUE	P0A6W9|GSH1_ECOLI	346.455	38.61	38.61	14	1720000	14	20	Carbamidomethylation; Deamidation (NQ)	58269.3	Glutamate--cysteine ligase OS=Escherichia coli (strain K12) OX=83333 GN=gshA PE=1 SV=1 UPId=UP000000625 PPId=UP000000625
36	TRUE	P0AFK9|POTD_ECOLI	345.252	44.54	44.54	12	1300000	12	17	Oxidation (M)	38867.1	Spermidine/putrescine-binding periplasmic protein OS=Escherichia coli (strain K12) OX=83333 GN=potD PE=1 SV=1 UPId=UP000000625 PPId=UP000000625
37	TRUE	P0A715|KDSA_ECOLI	344.68	64.44	64.44	14	1560000	14	17	Carbamidomethylation; Oxidation (M)	30832.7	2-dehydro-3-deoxyphosphooctonate aldolase OS=Escherichia coli (strain K12) OX=83333 GN=kdsA PE=1 SV=1 UPId=UP000000625 PPId=UP000000625
38	TRUE	P0AC33|FUMA_ECOLI	343.057	32.3	32.3	12	473000	12	13	Deamidation (NQ)	60298.6	Fumarate hydratase class I, aerobic OS=Escherichia coli (strain K12) OX=83333 GN=fumA PE=1 SV=2 UPId=UP000000625 PPId=UP000000625
38	TRUE	A0A377DTK4|A0A377DTK4_ECOLX	343.057	32.36	32.36	12	473000	12	13	Deamidation (NQ)	60312.6	Fumarate hydratase class I OS=Escherichia coli OX=562 GN=fumA PE=3 SV=1 UPId=UP000254429 PPId=UP000000625
39	TRUE	P0A836|SUCC_ECOLI	339.401	43.56	43.56	13	791000	13	15	Carbamidomethylation	41392.6	Succinate--CoA ligase [ADP-forming] subunit beta OS=Escherichia coli (strain K12) OX=83333 GN=sucC PE=1 SV=1 UPId=UP000000625 PPId=UP000000625
40	TRUE	P09394|GLPQ_ECOLI	338.697	42.46	42.46	11	930000	6	17	Deamidation (NQ)	40843.3	Glycerophosphodiester phosphodiesterase, periplasmic OS=Escherichia coli (strain K12) OX=83333 GN=glpQ PE=1 SV=2 UPId=UP000000625 PPId=UP000000625
41	TRUE	P36938|PGM_ECOLI	338.575	31.68	31.68	12	490000	12	14	Carbamidomethylation; Deamidation (NQ)	58360.9	Phosphoglucomutase OS=Escherichia coli (strain K12) OX=83333 GN=pgm PE=1 SV=1 UPId=UP000000625 PPId=UP000000625
42	TRUE	P27248|GCST_ECOLI	337.9	39.29	39.29	12	3330000	12	18	Carbamidomethylation; Deamidation (NQ); Oxidation (M)	40146.7	Aminomethyltransferase OS=Escherichia coli (strain K12) OX=83333 GN=gcvT PE=1 SV=3 UPId=UP000000625 PPId=UP000000625
43	TRUE	P63284|CLPB_ECOLI	337.844	21.94	21.94	14	276000	14	15		95585	Chaperone protein ClpB OS=Escherichia coli (strain K12) OX=83333 GN=clpB PE=1 SV=1 UPId=UP000000625 PPId=UP000000625
44	TRUE	P09424|MTLD_ECOLI	337.436	36.65	36.65	12	631000	9	13		41139	Mannitol-1-phosphate 5-dehydrogenase OS=Escherichia coli (strain K12) OX=83333 GN=mtlD PE=1 SV=3 UPId=UP000000625 PPId=UP000000625
45	TRUE	P21165|PEPQ_ECOLI	336.17	41.31	41.31	12	1450000	12	17	Carbamidomethylation; Deamidation (NQ); Oxidation (M)	50176.2	Xaa-Pro dipeptidase OS=Escherichia coli (strain K12) OX=83333 GN=pepQ PE=1 SV=2 UPId=UP000000625 PPId=UP000000625
46	TRUE	P0A9D8|DAPD_ECOLI	334.973	44.16	44.16	13	8800000	13	22	Carbamidomethylation; Oxidation (M)	29892.1	2,3,4,5-tetrahydropyridine-2,6-dicarboxylate N-succinyltransferase OS=Escherichia coli (strain K12) OX=83333 GN=dapD PE=1 SV=1 UPId=UP000000625 PPId=UP000000625
47	TRUE	A0A2W6NS11|A0A2W6NS11_ECOLX	334.026	49.16	49.16	12	317000	1	22	Carbamidomethylation; Deamidation (NQ)	32292.1	Peptidase M20 dimerisation domain-containing protein (Fragment) OS=Escherichia coli OX=562 GN=DNQ45_30505 PE=4 SV=1 UPId=UP000249482 PPId=UP000000625
48	TRUE	P18843|NADE_ECOLI	332.075	58.55	58.55	14	589000	3	17	Carbamidomethylation; Oxidation (M)	30636.8	NH(3)-dependent NAD(+) synthetase OS=Escherichia coli (strain K12) OX=83333 GN=nadE PE=1 SV=2 UPId=UP000000625 PPId=UP000000625
49	TRUE	P0AB77|KBL_ECOLI	331.685	42.21	42.21	14	1320000	14	20	Oxidation (M)	43117	2-amino-3-ketobutyrate coenzyme A ligase OS=Escherichia coli (strain K12) OX=83333 GN=kbl PE=1 SV=1 UPId=UP000000625 PPId=UP000000625
50	TRUE	P04825|AMPN_ECOLI	329.727	16.67	16.67	12	427000	12	14	Oxidation (M)	98918.9	Aminopeptidase N OS=Escherichia coli (strain K12) OX=83333 GN=pepN PE=1 SV=2 UPId=UP000000625 PPId=UP000000625
51	TRUE	P00934|THRC_ECOLI	329.488	39.72	39.72	12	1130000	12	15		47113.8	Threonine synthase OS=Escherichia coli (strain K12) OX=83333 GN=thrC PE=1 SV=1 UPId=UP000000625 PPId=UP000000625
52	TRUE	P0A9W3|ETTA_ECOLI	328.833	25.59	25.59	11	934000	11	11	Deamidation (NQ)	62442.9	Energy-dependent translational throttle protein EttA OS=Escherichia coli (strain K12) OX=83333 GN=ettA PE=1 SV=2 UPId=UP000000625 PPId=UP000000625
53	TRUE	P21888|SYC_ECOLI	328.547	30.59	30.59	11	142000	3	13		52202.1	Cysteine--tRNA ligase OS=Escherichia coli (strain K12) OX=83333 GN=cysS PE=1 SV=2 UPId=UP000000625 PPId=UP000000625
54	TRUE	P0A9T4|TAS_ECOLI	327.848	41.04	41.04	11	1500000	11	14	Carbamidomethylation; Oxidation (M)	38499.5	Protein tas OS=Escherichia coli (strain K12) OX=83333 GN=tas PE=1 SV=1 UPId=UP000000625 PPId=UP000000625
55	TRUE	P29012|ALR2_ECOLI	326.189	31.18	31.18	11	895000	11	12	Carbamidomethylation	38844.6	Alanine racemase, catabolic OS=Escherichia coli (strain K12) OX=83333 GN=dadX PE=2 SV=2 UPId=UP000000625 PPId=UP000000625
56	TRUE	P23836|PHOP_ECOLI	326.135	54.26	54.26	10	2190000	10	17	Deamidation (NQ); Oxidation (M)	25535.2	Transcriptional regulatory protein PhoP OS=Escherichia coli (strain K12) OX=83333 GN=phoP PE=1 SV=1 UPId=UP000000625 PPId=UP000000625
57	TRUE	P76177|YDGH_ECOLI	325.977	43.31	43.31	10	443000	10	11		33903.3	Protein YdgH OS=Escherichia coli (strain K12) OX=83333 GN=ydgH PE=1 SV=1 UPId=UP000000625 PPId=UP000000625
58	TRUE	P11875|SYR_ECOLI	325.451	23.4	23.4	12	1050000	12	14	Carbamidomethylation; Deamidation (NQ)	64683	Arginine--tRNA ligase OS=Escherichia coli (strain K12) OX=83333 GN=argS PE=1 SV=1 UPId=UP000000625 PPId=UP000000625
59	TRUE	P0AE08|AHPC_ECOLI	324.95	70.59	70.59	11	8780000	11	18	Carbamidomethylation; Oxidation (M)	20761.4	Alkyl hydroperoxide reductase C OS=Escherichia coli (strain K12) OX=83333 GN=ahpC PE=1 SV=2 UPId=UP000000625 PPId=UP000000625
60	TRUE	P75913|GHRA_ECOLI	324.437	44.87	44.87	10	306000	10	10		35343.4	Glyoxylate/hydroxypyruvate reductase A OS=Escherichia coli (strain K12) OX=83333 GN=ghrA PE=1 SV=2 UPId=UP000000625 PPId=UP000000625
61	TRUE	P08192|FOLC_ECOLI	324.102	36.97	36.97	12	673000	12	14	Deamidation (NQ)	45405.7	Dihydrofolate synthase/folylpolyglutamate synthase OS=Escherichia coli (strain K12) OX=83333 GN=folC PE=1 SV=2 UPId=UP000000625 PPId=UP000000625
62	TRUE	P0A6A3|ACKA_ECOLI	323.728	41.5	41.5	10	3490000	10	13	Carbamidomethylation; Oxidation (M)	43290.4	Acetate kinase OS=Escherichia coli (strain K12) OX=83333 GN=ackA PE=1 SV=1 UPId=UP000000625 PPId=UP000000625
63	TRUE	P15770|AROE_ECOLI	322.917	52.94	52.94	10	569000	10	11	Carbamidomethylation	29413.6	Shikimate dehydrogenase (NADP(+)) OS=Escherichia coli (strain K12) OX=83333 GN=aroE PE=1 SV=1 UPId=UP000000625 PPId=UP000000625
64	TRUE	A0A140N5P6|A0A140N5P6_ECOBD	322.83	59.24	59.24	10	1630000	10	16	Carbamidomethylation; Oxidation (M)	20226	Putative transferase OS=Escherichia coli (strain B / BL21-DE3) OX=469008 GN=ECBD_0472 PE=4 SV=1 UPId=UP000002032 PPId=UP000000625
65	TRUE	P24171|DCP_ECOLI	322.369	23.05	23.05	11	1000000	11	12		77515.8	Dipeptidyl carboxypeptidase OS=Escherichia coli (strain K12) OX=83333 GN=dcp PE=1 SV=4 UPId=UP000000625 PPId=UP000000625
66	TRUE	P45578|LUXS_ECOLI	322.065	69.59	69.59	11	3030000	11	18	Carbamidomethylation; Oxidation (M)	19416.2	S-ribosylhomocysteine lyase OS=Escherichia coli (strain K12) OX=83333 GN=luxS PE=1 SV=3 UPId=UP000000625 PPId=UP000000625
67	TRUE	P0AB24|EFEO_ECOLI	319.997	41.33	41.33	13	1070000	13	15		41137.6	Iron uptake system component EfeO OS=Escherichia coli (strain K12) OX=83333 GN=efeO PE=1 SV=1 UPId=UP000000625 PPId=UP000000625
68	TRUE	P00954|SYW_ECOLI	319.529	31.14	31.14	10	637000	10	11	Deamidation (NQ); Oxidation (M)	37437.8	Tryptophan--tRNA ligase OS=Escherichia coli (strain K12) OX=83333 GN=trpS PE=1 SV=3 UPId=UP000000625 PPId=UP000000625
68	TRUE	Q3YWN9|Q3YWN9_SHISS	319.529	31.14	31.14	10	637000	10	11	Deamidation (NQ); Oxidation (M)	37465.9	Tryptophan--tRNA ligase OS=Shigella sonnei (strain Ss046) OX=300269 GN=trpS PE=3 SV=1 UPId=UP000002529 PPId=UP000000625
69	TRUE	P23882|FMT_ECOLI	319.486	43.81	43.81	10	717000	10	11	Carbamidomethylation	34168.5	Methionyl-tRNA formyltransferase OS=Escherichia coli (strain K12) OX=83333 GN=fmt PE=1 SV=4 UPId=UP000000625 PPId=UP000000625
70	TRUE	P0ACE0|MBHM_ECOLI	316.868	30.34	30.34	11	451000	11	12		62491.2	Hydrogenase-2 large chain OS=Escherichia coli (strain K12) OX=83333 GN=hybC PE=1 SV=2 UPId=UP000000625 PPId=UP000000625
71	TRUE	A0A376DL19|A0A376DL19_ECOLX	316.271	68.69	68.69	12	43100	1	14	Carbamidomethylation; Oxidation (M)	23396.7	NH(3)-dependent NAD(+) synthetase OS=Escherichia coli OX=562 GN=nadE PE=3 SV=1 UPId=UP000254647 PPId=UP000000625
72	TRUE	P0AAI9|FABD_ECOLI	316.111	46.6	46.6	10	2270000	10	12	Carbamidomethylation	32417.2	Malonyl CoA-acyl carrier protein transacylase OS=Escherichia coli (strain K12) OX=83333 GN=fabD PE=1 SV=2 UPId=UP000000625 PPId=UP000000625
72	TRUE	A0A376MV87|A0A376MV87_ECOLX	316.111	54.34	54.34	10	2270000	10	12	Carbamidomethylation	27615.8	Malonyl CoA-acyl carrier protein transacylase OS=Escherichia coli OX=562 GN=fabD_2 PE=3 SV=1 UPId=UP000254817 PPId=UP000000625
73	TRUE	P0A749|MURA_ECOLI	314.481	29.59	29.59	10	1370000	10	13	Carbamidomethylation	44817.6	UDP-N-acetylglucosamine 1-carboxyvinyltransferase OS=Escherichia coli (strain K12) OX=83333 GN=murA PE=1 SV=1 UPId=UP000000625 PPId=UP000000625
74	TRUE	W1F549|W1F549_ECOLX	314.419	30.19	30.19	11	824000	11	17	Carbamidomethylation	45884.7	Elongation factor Tu OS=Escherichia coli ISC7 OX=1432555 GN=tuf PE=3 SV=1 UPId=UP000019199 PPId=UP000000625
74	TRUE	P0CE48|EFTU2_ECOLI	314.419	31.73	31.73	11	824000	11	17	Carbamidomethylation	43313.6	Elongation factor Tu 2 OS=Escherichia coli (strain K12) OX=83333 GN=tufB PE=1 SV=1 UPId=UP000000625 PPId=UP000000625
74	TRUE	P0CE47|EFTU1_ECOLI	314.419	31.73	31.73	11	824000	11	17	Carbamidomethylation	43283.5	Elongation factor Tu 1 OS=Escherichia coli (strain K12) OX=83333 GN=tufA PE=1 SV=1 UPId=UP000000625 PPId=UP000000625
75	TRUE	A0A377E352|A0A377E352_ECOLX	313.912	50.21	50.21	12	18600	1	17	Carbamidomethylation	27413.5	Trehalose-6-phosphate hydrolase OS=Escherichia coli OX=562 GN=treC_1 PE=4 SV=1 UPId=UP000254088 PPId=UP000000625
76	TRUE	A0A376VQB4|A0A376VQB4_ECOLX	312.927	34.93	34.93	9	48200	1	10		38310.6	Cysteine--tRNA ligase OS=Escherichia coli OX=562 GN=cysS_2 PE=3 SV=1 UPId=UP000254495 PPId=UP000000625
77	TRUE	P0A7E5|PYRG_ECOLI	312.886	21.83	21.83	10	851000	10	11	Carbamidomethylation	60374.1	CTP synthase OS=Escherichia coli (strain K12) OX=83333 GN=pyrG PE=1 SV=2 UPId=UP000000625 PPId=UP000000625
78	TRUE	P0A6B4|ALR1_ECOLI	311.967	31.2	31.2	9	385000	9	11		39152.9	Alanine racemase, biosynthetic OS=Escherichia coli (strain K12) OX=83333 GN=alr PE=1 SV=1 UPId=UP000000625 PPId=UP000000625
79	TRUE	P0A7D7|PUR7_ECOLI	311.489	47.26	47.26	10	689000	10	13	Carbamidomethylation; Oxidation (M)	26995	Phosphoribosylaminoimidazole-succinocarboxamide synthase OS=Escherichia coli (strain K12) OX=83333 GN=purC PE=1 SV=1 UPId=UP000000625 PPId=UP000000625
80	TRUE	P0ABF6|CDD_ECOLI	310.824	38.44	38.44	9	904000	9	10	Carbamidomethylation	31539.9	Cytidine deaminase OS=Escherichia coli (strain K12) OX=83333 GN=cdd PE=1 SV=1 UPId=UP000000625 PPId=UP000000625
81	TRUE	P69503|APT_ECOLI	310.226	63.39	63.39	10	2560000	10	13		19858.9	Adenine phosphoribosyltransferase OS=Escherichia coli (strain K12) OX=83333 GN=apt PE=1 SV=1 UPId=UP000000625 PPId=UP000000625
82	TRUE	P0A9B2|G3P1_ECOLI	310.06	32.63	32.63	10	2140000	10	13	Deamidation (NQ); Oxidation (M)	35532.5	Glyceraldehyde-3-phosphate dehydrogenase A OS=Escherichia coli (strain K12) OX=83333 GN=gapA PE=1 SV=2 UPId=UP000000625 PPId=UP000000625
83	TRUE	P0A8W8|YFBU_ECOLI	309.354	58.54	58.54	11	1530000	11	12	Carbamidomethylation; Oxidation (M)	19536.2	UPF0304 protein YfbU OS=Escherichia coli (strain K12) OX=83333 GN=yfbU PE=1 SV=1 UPId=UP000000625 PPId=UP000000625
83	TRUE	Q83QS1|YFBU_SHIFL	309.354	58.54	58.54	11	1530000	11	12	Carbamidomethylation; Oxidation (M)	19548.2	UPF0304 protein YfbU OS=Shigella flexneri OX=623 GN=yfbU PE=3 SV=1 UPId=UP000001006 PPId=UP000000625
84	TRUE	P0ACY1|YDJA_ECOLI	309.23	52.46	52.46	9	840000	9	9		20059	Putative NAD(P)H nitroreductase YdjA OS=Escherichia coli (strain K12) OX=83333 GN=ydjA PE=1 SV=1 UPId=UP000000625 PPId=UP000000625
85	TRUE	Q46856|YQHD_ECOLI	309.052	36.95	36.95	10	518000	10	16	Carbamidomethylation	42097	Alcohol dehydrogenase YqhD OS=Escherichia coli (strain K12) OX=83333 GN=yqhD PE=1 SV=1 UPId=UP000000625 PPId=UP000000625
86	TRUE	P0AEK4|FABI_ECOLI	307.668	50.38	50.38	12	1390000	12	18	Oxidation (M)	27863.9	Enoyl-[acyl-carrier-protein] reductase [NADH] FabI OS=Escherichia coli (strain K12) OX=83333 GN=fabI PE=1 SV=2 UPId=UP000000625 PPId=UP000000625
87	TRUE	A0A418GFC0|A0A418GFC0_ECOLX	306.554	31.06	31.06	11	751000	11	15	Carbamidomethylation; Deamidation (NQ); Oxidation (M)	50661.3	Succinate dehydrogenase flavoprotein subunit (Fragment) OS=Escherichia coli OX=562 GN=D3C88_23295 PE=3 SV=1 UPId=UP000284508 PPId=UP000000625
87	TRUE	P0AC41|SDHA_ECOLI	306.554	24.83	24.83	11	751000	11	15	Carbamidomethylation; Deamidation (NQ); Oxidation (M)	64421.8	Succinate dehydrogenase flavoprotein subunit OS=Escherichia coli (strain K12) OX=83333 GN=sdhA PE=1 SV=1 UPId=UP000000625 PPId=UP000000625
88	TRUE	P0A9S3|GATD_ECOLI	305.351	25.72	25.72	10	2800000	10	11	Carbamidomethylation	37390.1	Galactitol 1-phosphate 5-dehydrogenase OS=Escherichia coli (strain K12) OX=83333 GN=gatD PE=1 SV=1 UPId=UP000000625 PPId=UP000000625
89	TRUE	A0A376W2B1|A0A376W2B1_ECOLX	303.914	50.53	50.53	9	561000	9	14		30965.5	L,D-transpeptidase OS=Escherichia coli OX=562 GN=ybiS PE=3 SV=1 UPId=UP000254716 PPId=UP000000625
89	TRUE	P0AAX8|YBIS_ECOLI	303.914	46.41	46.41	9	561000	9	14		33325.3	Probable L,D-transpeptidase YbiS OS=Escherichia coli (strain K12) OX=83333 GN=ybiS PE=1 SV=1 UPId=UP000000625 PPId=UP000000625
90	TRUE	P39831|YDFG_ECOLI	301.69	41.53	41.53	9	2090000	9	16	Deamidation (NQ); Oxidation (M)	27248.9	NADP-dependent 3-hydroxy acid dehydrogenase YdfG OS=Escherichia coli (strain K12) OX=83333 GN=ydfG PE=1 SV=2 UPId=UP000000625 PPId=UP000000625
90	TRUE	A0A377A1N7|A0A377A1N7_ECOLX	301.69	53.37	53.37	9	2090000	9	16	Deamidation (NQ); Oxidation (M)	21166.2	NADP-dependent 3-hydroxy acid dehydrogenase YdfG OS=Escherichia coli OX=562 GN=ydfG_1 PE=3 SV=1 UPId=UP000255543 PPId=UP000000625
91	TRUE	A0A376D5Z6|A0A376D5Z6_ECOLX	301.476	62.78	62.78	9	10100000	9	15	Oxidation (M)	19731.9	Glucose-specific PTS system EIIA component OS=Escherichia coli OX=562 GN=crr PE=4 SV=1 UPId=UP000254647 PPId=UP000000625
91	TRUE	P69783|PTGA_ECOLI	301.476	66.86	66.86	9	10100000	9	15	Oxidation (M)	18251.1	PTS system glucose-specific EIIA component OS=Escherichia coli (strain K12) OX=83333 GN=crr PE=1 SV=2 UPId=UP000000625 PPId=UP000000625
92	TRUE	P00956|SYI_ECOLI	301.008	15.46	15.46	10	224000	10	10		104297	Isoleucine--tRNA ligase OS=Escherichia coli (strain K12) OX=83333 GN=ileS PE=1 SV=5 UPId=UP000000625 PPId=UP000000625
93	TRUE	A0A377CXK8|A0A377CXK8_ECOLX	299.399	36.33	36.33	10	36100	1	12	Carbamidomethylation; Oxidation (M)	31894.6	3-phosphoshikimate 1-carboxyvinyltransferase OS=Escherichia coli OX=562 GN=aroA_1 PE=4 SV=1 UPId=UP000254174 PPId=UP000000625
94	TRUE	P77258|NEMA_ECOLI	299.193	35.07	35.07	9	1000000	9	10		39516.4	N-ethylmaleimide reductase OS=Escherichia coli (strain K12) OX=83333 GN=nemA PE=1 SV=1 UPId=UP000000625 PPId=UP000000625
94	TRUE	A0A5R8UJD9|A0A5R8UJD9_9ESCH	299.193	35.07	35.07	9	1000000	9	10		39529.5	N-ethylmaleimide reductase OS=Escherichia sp. E3659 OX=2044462 GN=nemA PE=4 SV=1 UPId=UP000306847 PPId=UP000000625
95	TRUE	P0A763|NDK_ECOLI	298.35	64.34	64.34	8	2340000	8	11	Carbamidomethylation; Oxidation (M)	15463.4	Nucleoside diphosphate kinase OS=Escherichia coli (strain K12) OX=83333 GN=ndk PE=1 SV=2 UPId=UP000000625 PPId=UP000000625
96	TRUE	P0A8X2|YCEI_ECOLI	296.876	40.31	40.31	8	312000	8	9		20912.5	Protein YceI OS=Escherichia coli (strain K12) OX=83333 GN=yceI PE=1 SV=1 UPId=UP000000625 PPId=UP000000625
97	TRUE	Q8X8H6|KTHY_ECO57	295.657	48.83	48.83	8	426000	8	8	Deamidation (NQ)	23816.2	Thymidylate kinase OS=Escherichia coli O157:H7 OX=83334 GN=tmk PE=3 SV=1 UPId=UP000000558 PPId=UP000000625
97	TRUE	P0A720|KTHY_ECOLI	295.657	48.83	48.83	8	426000	8	8	Deamidation (NQ)	23783.1	Thymidylate kinase OS=Escherichia coli (strain K12) OX=83333 GN=tmk PE=1 SV=1 UPId=UP000000625 PPId=UP000000625
98	TRUE	P0A9P0|DLDH_ECOLI	295.453	28.27	28.27	9	563000	9	14	Oxidation (M)	50688.5	Dihydrolipoyl dehydrogenase OS=Escherichia coli (strain K12) OX=83333 GN=lpdA PE=1 SV=2 UPId=UP000000625 PPId=UP000000625
99	TRUE	P0A993|F16PA_ECOLI	295.35	30.42	30.42	8	1150000	8	9		36833.9	Fructose-1,6-bisphosphatase class 1 OS=Escherichia coli (strain K12) OX=83333 GN=fbp PE=1 SV=1 UPId=UP000000625 PPId=UP000000625
100	TRUE	P19624|PDXA_ECOLI	291.882	33.13	33.13	7	198000	7	8	Deamidation (NQ)	35113.8	4-hydroxythreonine-4-phosphate dehydrogenase OS=Escherichia coli (strain K12) OX=83333 GN=pdxA PE=1 SV=1 UPId=UP000000625 PPId=UP000000625
101	TRUE	P0A6J8|DDLA_ECOLI	291.783	40.93	40.93	10	926000	10	11	Carbamidomethylation	39315.8	D-alanine--D-alanine ligase A OS=Escherichia coli (strain K12) OX=83333 GN=ddlA PE=1 SV=1 UPId=UP000000625 PPId=UP000000625
102	TRUE	P27550|ACSA_ECOLI	290.431	16.1	16.1	8	332000	8	8		72093.6	Acetyl-coenzyme A synthetase OS=Escherichia coli (strain K12) OX=83333 GN=acs PE=1 SV=2 UPId=UP000000625 PPId=UP000000625
103	TRUE	P0AG55|RL6_ECOLI	289.761	51.98	51.98	9	3130000	9	13	Oxidation (M)	18903.8	Large ribosomal subunit protein uL6 OS=Escherichia coli (strain K12) OX=83333 GN=rplF PE=1 SV=2 UPId=UP000000625 PPId=UP000000625
104	TRUE	P0ADI7|YECD_ECOLI	288.479	43.62	43.62	7	839000	7	7		20452.2	Isochorismatase family protein YecD OS=Escherichia coli (strain K12) OX=83333 GN=yecD PE=1 SV=2 UPId=UP000000625 PPId=UP000000625
105	TRUE	P27828|WECB_ECOLI	288.004	26.33	26.33	7	282000	7	8	Deamidation (NQ)	42244.6	UDP-N-acetylglucosamine 2-epimerase OS=Escherichia coli (strain K12) OX=83333 GN=wecB PE=1 SV=2 UPId=UP000000625 PPId=UP000000625
106	TRUE	P77247|HXPB_ECOLI	286.64	38.29	38.29	7	783000	7	7		24330.2	Hexitol phosphatase B OS=Escherichia coli (strain K12) OX=83333 GN=hxpB PE=1 SV=1 UPId=UP000000625 PPId=UP000000625
107	TRUE	P00350|6PGD_ECOLI	285.981	23.29	23.29	8	214000	5	9		51481.3	6-phosphogluconate dehydrogenase, decarboxylating OS=Escherichia coli (strain K12) OX=83333 GN=gnd PE=1 SV=2 UPId=UP000000625 PPId=UP000000625
108	TRUE	P46853|YHHX_ECOLI	285.449	25.8	25.8	7	495000	7	7	Carbamidomethylation	38765	Uncharacterized oxidoreductase YhhX OS=Escherichia coli (strain K12) OX=83333 GN=yhhX PE=1 SV=1 UPId=UP000000625 PPId=UP000000625
109	TRUE	P26646|ACUI_ECOLI	284.558	31.17	31.17	7	551000	7	7		34723.8	Probable acrylyl-CoA reductase AcuI OS=Escherichia coli (strain K12) OX=83333 GN=acuI PE=1 SV=1 UPId=UP000000625 PPId=UP000000625
110	TRUE	Q8XDE8|PNCB_ECO57	283.499	23.5	23.5	7	78000	4	7		45969.3	Nicotinate phosphoribosyltransferase OS=Escherichia coli O157:H7 OX=83334 GN=pncB PE=3 SV=3 UPId=UP000000558 PPId=UP000000625
110	TRUE	P18133|PNCB_ECOLI	283.499	23.5	23.5	7	78000	4	7		45897.3	Nicotinate phosphoribosyltransferase OS=Escherichia coli (strain K12) OX=83333 GN=pncB PE=1 SV=3 UPId=UP000000625 PPId=UP000000625
111	TRUE	P0A8M0|SYN_ECOLI	282.609	22.75	22.75	8	325000	8	8		52570.4	Asparagine--tRNA ligase OS=Escherichia coli (strain K12) OX=83333 GN=asnS PE=1 SV=2 UPId=UP000000625 PPId=UP000000625
112	TRUE	P21889|SYD_ECOLI	280.257	16.1	16.1	8	146000	8	8		65913.4	Aspartate--tRNA ligase OS=Escherichia coli (strain K12) OX=83333 GN=aspS PE=1 SV=1 UPId=UP000000625 PPId=UP000000625
113	TRUE	P0AGE9|SUCD_ECOLI	279.847	38.75	38.75	8	725000	8	11	Carbamidomethylation	29777.5	Succinate--CoA ligase [ADP-forming] subunit alpha OS=Escherichia coli (strain K12) OX=83333 GN=sucD PE=1 SV=2 UPId=UP000000625 PPId=UP000000625
114	TRUE	P37760|RMLD_ECOLI	278.705	30.1	30.1	8	229000	4	9		32694.1	dTDP-4-dehydrorhamnose reductase OS=Escherichia coli (strain K12) OX=83333 GN=rfbD PE=3 SV=2 UPId=UP000000625 PPId=UP000000625
115	TRUE	P45748|TSAC_ECOLI	277.664	45.79	45.79	8	968000	8	11	Carbamidomethylation	20767.7	Threonylcarbamoyl-AMP synthase OS=Escherichia coli (strain K12) OX=83333 GN=tsaC PE=1 SV=2 UPId=UP000000625 PPId=UP000000625
116	TRUE	P0A9Q1|ARCA_ECOLI	277.212	43.7	43.7	8	939000	8	10	Carbamidomethylation; Deamidation (NQ)	27292	Aerobic respiration control protein ArcA OS=Escherichia coli (strain K12) OX=83333 GN=arcA PE=1 SV=1 UPId=UP000000625 PPId=UP000000625
117	TRUE	Q46829|BGLA_ECOLI	275.313	15.24	15.24	7	400000	7	7		55360.8	6-phospho-beta-glucosidase BglA OS=Escherichia coli (strain K12) OX=83333 GN=bglA PE=1 SV=2 UPId=UP000000625 PPId=UP000000625
118	TRUE	P00888|AROF_ECOLI	275.102	27.25	27.25	6	58500	2	6		38804	Phospho-2-dehydro-3-deoxyheptonate aldolase, Tyr-sensitive OS=Escherichia coli (strain K12) OX=83333 GN=aroF PE=1 SV=1 UPId=UP000000625 PPId=UP000000625
119	TRUE	P0A6H5|HSLU_ECOLI	274.597	23.93	23.93	8	658000	8	8	Carbamidomethylation	49593.8	ATP-dependent protease ATPase subunit HslU OS=Escherichia coli (strain K12) OX=83333 GN=hslU PE=1 SV=1 UPId=UP000000625 PPId=UP000000625
120	TRUE	P40191|PDXK_ECOLI	274.436	44.52	44.52	9	132000	5	10	Carbamidomethylation; Oxidation (M)	30847.4	Pyridoxine/pyridoxal/pyridoxamine kinase OS=Escherichia coli (strain K12) OX=83333 GN=pdxK PE=1 SV=2 UPId=UP000000625 PPId=UP000000625
121	TRUE	P0AE88|CPXR_ECOLI	274.367	35.78	35.78	7	468000	7	9	Oxidation (M)	26312.1	Transcriptional regulatory protein CpxR OS=Escherichia coli (strain K12) OX=83333 GN=cpxR PE=1 SV=1 UPId=UP000000625 PPId=UP000000625
122	TRUE	P10371|HIS4_ECOLI	274.267	36.73	36.73	6	306000	4	7		26032.6	1-(5-phosphoribosyl)-5-[(5-phosphoribosylamino)methylideneamino] imidazole-4-carboxamide isomerase OS=Escherichia coli (strain K12) OX=83333 GN=hisA PE=3 SV=2 UPId=UP000000625 PPId=UP000000625
123	TRUE	Q46920|QUEF_ECOLI	273.37	25.89	25.89	7	170000	7	7		32587.5	NADPH-dependent 7-cyano-7-deazaguanine reductase OS=Escherichia coli (strain K12) OX=83333 GN=queF PE=1 SV=1 UPId=UP000000625 PPId=UP000000625
124	TRUE	P38489|NFSB_ECOLI	273.207	43.78	43.78	7	2810000	6	14	Oxidation (M)	23905.2	Oxygen-insensitive NAD(P)H nitroreductase OS=Escherichia coli (strain K12) OX=83333 GN=nfsB PE=1 SV=1 UPId=UP000000625 PPId=UP000000625
125	TRUE	P0AB91|AROG_ECOLI	273.15	24.86	24.86	6	961000	5	7	Carbamidomethylation	38009.5	Phospho-2-dehydro-3-deoxyheptonate aldolase, Phe-sensitive OS=Escherichia coli (strain K12) OX=83333 GN=aroG PE=1 SV=1 UPId=UP000000625 PPId=UP000000625
126	TRUE	A0A377BRP0|A0A377BRP0_ECOLX	272.434	19.95	19.95	6	392000	5	7		44153	Sugar phosphatase OS=Escherichia coli OX=562 GN=cof_1 PE=4 SV=1 UPId=UP000254088 PPId=UP000000625
126	TRUE	P27848|YIGL_ECOLI	272.434	29.32	29.32	6	392000	5	7		29707.7	Pyridoxal phosphate phosphatase YigL OS=Escherichia coli (strain K12) OX=83333 GN=yigL PE=1 SV=4 UPId=UP000000625 PPId=UP000000625
127	TRUE	A0A376J650|A0A376J650_ECOLX	270.92	41.18	41.18	6	61900	1	8	Deamidation (NQ)	25456.7	glycerophosphodiester phosphodiesterase OS=Escherichia coli OX=562 GN=glpQ_2 PE=4 SV=1 UPId=UP000255201 PPId=UP000000625
128	TRUE	P0A953|FABB_ECOLI	270.599	19.7	19.7	6	970000	6	6	Carbamidomethylation	42613.3	3-oxoacyl-[acyl-carrier-protein] synthase 1 OS=Escherichia coli (strain K12) OX=83333 GN=fabB PE=1 SV=1 UPId=UP000000625 PPId=UP000000625
128	TRUE	A0A376Y7H2|A0A376Y7H2_ECOLX	270.599	33.76	33.76	6	970000	6	6	Carbamidomethylation	24909.5	3-oxoacyl-[acyl-carrier-protein] synthase 1 OS=Escherichia coli OX=562 GN=fabB_1 PE=4 SV=1 UPId=UP000254785 PPId=UP000000625
129	TRUE	P05194|AROD_ECOLI	270.433	26.59	26.59	6	415000	5	7	Oxidation (M)	27466.6	3-dehydroquinate dehydratase OS=Escherichia coli (strain K12) OX=83333 GN=aroD PE=1 SV=2 UPId=UP000000625 PPId=UP000000625
130	TRUE	P0AE01|TRMJ_ECOLI	270.193	37.4	37.4	7	1080000	7	11	Oxidation (M)	27047.9	tRNA (cytidine/uridine-2'-O-)-methyltransferase TrmJ OS=Escherichia coli (strain K12) OX=83333 GN=trmJ PE=1 SV=1 UPId=UP000000625 PPId=UP000000625
130	TRUE	A0A2B7LGA9|A0A2B7LGA9_9ESCH	270.193	37.4	37.4	7	1080000	7	11	Oxidation (M)	26980.9	tRNA (cytidine/uridine-2'-O-)-methyltransferase TrmJ OS=Escherichia marmotae OX=1499973 GN=trmJ PE=3 SV=1 UPId=UP000254454 PPId=UP000000625
131	TRUE	Q46845|YGHU_ECOLI	269.661	31.94	31.94	8	330000	8	8	Deamidation (NQ)	32391.6	Disulfide-bond oxidoreductase YghU OS=Escherichia coli (strain K12) OX=83333 GN=yghU PE=1 SV=2 UPId=UP000000625 PPId=UP000000625
132	TRUE	P0AEN1|FRE_ECOLI	268.993	42.92	42.92	7	1490000	7	9		26242	NAD(P)H-flavin reductase OS=Escherichia coli (strain K12) OX=83333 GN=fre PE=1 SV=2 UPId=UP000000625 PPId=UP000000625
133	TRUE	P00452|RIR1_ECOLI	268.278	11.43	11.43	7	168000	7	7		85775.3	Ribonucleoside-diphosphate reductase 1 subunit alpha OS=Escherichia coli (strain K12) OX=83333 GN=nrdA PE=1 SV=2 UPId=UP000000625 PPId=UP000000625
134	TRUE	P37779|RMLA1_SHIFL	268.223	27.05	27.05	7	287000	3	8		32487.2	Glucose-1-phosphate thymidylyltransferase 1 OS=Shigella flexneri OX=623 GN=rfbA PE=3 SV=2 UPId=UP000001006 PPId=UP000000625
135	TRUE	A0A377BQ77|A0A377BQ77_ECOLX	267.877	26.36	26.36	7	205000	7	7	Deamidation (NQ)	40829.4	Phosphomannomutase OS=Escherichia coli OX=562 GN=algC PE=3 SV=1 UPId=UP000254255 PPId=UP000000625
135	TRUE	P24175|MANB_ECOLI	267.877	21.27	21.27	7	205000	7	7	Deamidation (NQ)	50462.6	Phosphomannomutase OS=Escherichia coli (strain K12) OX=83333 GN=manB PE=3 SV=1 UPId=UP000000625 PPId=UP000000625
136	TRUE	P0AGJ9|SYY_ECOLI	266.904	21.93	21.93	6	124000	6	6		47527	Tyrosine--tRNA ligase OS=Escherichia coli (strain K12) OX=83333 GN=tyrS PE=1 SV=2 UPId=UP000000625 PPId=UP000000625
137	TRUE	P63224|GMHA_ECOLI	266.685	41.15	41.15	7	2010000	7	12	Oxidation (M)	20814.7	Phosphoheptose isomerase OS=Escherichia coli (strain K12) OX=83333 GN=gmhA PE=1 SV=1 UPId=UP000000625 PPId=UP000000625
137	TRUE	A0A5N3D3I3|A0A5N3D3I3_ECOLX	266.685	41.15	41.15	7	2010000	7	12	Oxidation (M)	20795.7	Phosphoheptose isomerase OS=Escherichia coli OX=562 GN=lpcA PE=3 SV=1 UPId=UP000852798 PPId=UP000000625
138	TRUE	P30843|BASR_ECOLI	265.803	31.08	31.08	7	581000	7	7		25030.8	Transcriptional regulatory protein BasR OS=Escherichia coli (strain K12) OX=83333 GN=basR PE=1 SV=3 UPId=UP000000625 PPId=UP000000625
138	TRUE	A0A2X1N1N0|A0A2X1N1N0_ECOLX	265.803	38.98	38.98	7	581000	7	7		19927.3	DNA-binding transcriptional regulator BasR OS=Escherichia coli OX=562 GN=basR_1 PE=4 SV=1 UPId=UP000250780 PPId=UP000000625
138	TRUE	A0A6N8R1E3|A0A6N8R1E3_ECOLX	265.803	37.1	37.1	7	581000	7	7		20866	Two-component system response regulator BasR (Fragment) OS=Escherichia coli OX=562 GN=basR PE=4 SV=1 UPId=UP000436141 PPId=UP000000625
139	TRUE	P07650|TYPH_ECOLI	265.664	15.91	15.91	6	139000	6	7		47207.1	Thymidine phosphorylase OS=Escherichia coli (strain K12) OX=83333 GN=deoA PE=1 SV=3 UPId=UP000000625 PPId=UP000000625
140	TRUE	P0ACA7|GSTB_ECOLI	265.641	35.58	35.58	8	828000	8	14	Oxidation (M)	23713.2	Glutathione S-transferase GstB OS=Escherichia coli (strain K12) OX=83333 GN=gstB PE=1 SV=1 UPId=UP000000625 PPId=UP000000625
141	TRUE	P0AFU8|RISA_ECOLI	265.449	37.09	37.09	6	811000	6	9	Carbamidomethylation; Oxidation (M)	23444.9	Riboflavin synthase OS=Escherichia coli (strain K12) OX=83333 GN=ribC PE=1 SV=1 UPId=UP000000625 PPId=UP000000625
142	TRUE	P0A7E3|PYRE_ECOLI	264.693	28.64	28.64	6	415000	6	6		23567	Orotate phosphoribosyltransferase OS=Escherichia coli (strain K12) OX=83333 GN=pyrE PE=1 SV=2 UPId=UP000000625 PPId=UP000000625
142	TRUE	A0A376TR02|A0A376TR02_ECOLX	264.693	32.28	32.28	6	415000	6	6		20696.6	Orotate phosphoribosyltransferase OS=Escherichia coli OX=562 GN=pyrE PE=3 SV=1 UPId=UP000254405 PPId=UP000000625
143	TRUE	P0AEZ3|MIND_ECOLI	264.631	35.19	35.19	7	662000	7	8		29614	Septum site-determining protein MinD OS=Escherichia coli (strain K12) OX=83333 GN=minD PE=1 SV=2 UPId=UP000000625 PPId=UP000000625
144	TRUE	P0A784|ORN_ECOLI	263.931	32.6	32.6	6	798000	6	6		20815.6	Oligoribonuclease OS=Escherichia coli (strain K12) OX=83333 GN=orn PE=1 SV=2 UPId=UP000000625 PPId=UP000000625
144	TRUE	A0A376VXP8|A0A376VXP8_ECOLX	263.931	39.33	39.33	6	798000	6	6		17278.6	Oligoribonuclease OS=Escherichia coli OX=562 GN=orn_2 PE=3 SV=1 UPId=UP000254716 PPId=UP000000625
144	TRUE	B7LLU6|B7LLU6_ESCF3	263.931	32.6	32.6	6	798000	6	6		20833.7	Oligoribonuclease OS=Escherichia fergusonii (strain ATCC 35469 / DSM 13698 / CCUG 18766 / IAM 14443 / JCM 21226 / LMG 7866 / NBRC 102419 / NCTC 12128 / CDC 0568-73) OX=585054 GN=orn PE=3 SV=1 UPId=UP000000745 PPId=UP000000625
145	TRUE	P0A6C8|ARGB_ECOLI	262.542	29.07	29.07	6	466000	6	7		27159.5	Acetylglutamate kinase OS=Escherichia coli (strain K12) OX=83333 GN=argB PE=1 SV=1 UPId=UP000000625 PPId=UP000000625
146	TRUE	P0A9M2|HPRT_ECOLI	261.978	43.82	43.82	6	200000	6	7	Carbamidomethylation	20115.2	Hypoxanthine phosphoribosyltransferase OS=Escherichia coli (strain K12) OX=83333 GN=hpt PE=1 SV=1 UPId=UP000000625 PPId=UP000000625
147	TRUE	P0AEK2|FABG_ECOLI	261.603	38.93	38.93	7	533000	7	8		25560.3	3-oxoacyl-[acyl-carrier-protein] reductase FabG OS=Escherichia coli (strain K12) OX=83333 GN=fabG PE=1 SV=1 UPId=UP000000625 PPId=UP000000625
148	TRUE	Q3YX64|Q3YX64_SHISS	258.701	21.55	21.55	6	396000	6	7		32405.2	Dihydropteroate synthase OS=Shigella sonnei (strain Ss046) OX=300269 GN=folP PE=3 SV=1 UPId=UP000002529 PPId=UP000000625
148	TRUE	P0AC13|DHPS_ECOLI	258.701	22.7	22.7	6	396000	6	7		30615.1	Dihydropteroate synthase OS=Escherichia coli (strain K12) OX=83333 GN=folP PE=1 SV=1 UPId=UP000000625 PPId=UP000000625
149	TRUE	P06715|GSHR_ECOLI	256.599	19.56	19.56	5	180000	5	5		48772.5	Glutathione reductase OS=Escherichia coli (strain K12) OX=83333 GN=gor PE=1 SV=1 UPId=UP000000625 PPId=UP000000625
150	TRUE	P62623|ISPH_ECOLI	256.425	26.9	26.9	6	292000	6	8	Carbamidomethylation	34774.6	4-hydroxy-3-methylbut-2-enyl diphosphate reductase OS=Escherichia coli (strain K12) OX=83333 GN=ispH PE=1 SV=1 UPId=UP000000625 PPId=UP000000625
150	TRUE	A7ZVX7|ISPH_ECOHS	256.425	26.9	26.9	6	292000	6	8	Carbamidomethylation	34705.4	4-hydroxy-3-methylbut-2-enyl diphosphate reductase OS=Escherichia coli O9:H4 (strain HS) OX=331112 GN=ispH PE=3 SV=1 UPId=UP000001123 PPId=UP000000625
151	TRUE	P0A6F3|GLPK_ECOLI	255.304	13.15	13.15	5	105000	5	5		56230.8	Glycerol kinase OS=Escherichia coli (strain K12) OX=83333 GN=glpK PE=1 SV=2 UPId=UP000000625 PPId=UP000000625
152	TRUE	P0A9L3|FKBB_ECOLI	254.763	35.92	35.92	5	1080000	5	6	Deamidation (NQ)	22216.2	FKBP-type 22 kDa peptidyl-prolyl cis-trans isomerase OS=Escherichia coli (strain K12) OX=83333 GN=fklB PE=1 SV=2 UPId=UP000000625 PPId=UP000000625
152	TRUE	A0A444R0C4|A0A444R0C4_ECOLX	254.763	39.36	39.36	5	1080000	5	6	Deamidation (NQ)	20349.1	Peptidyl-prolyl cis-trans isomerase OS=Escherichia coli OX=562 GN=EPS76_35425 PE=3 SV=1 UPId=UP000288730 PPId=UP000000625
152	TRUE	A0A2T3RPF7|A0A2T3RPF7_ESCAL	254.763	35.92	35.92	5	1080000	5	6	Deamidation (NQ)	22246.2	Peptidyl-prolyl cis-trans isomerase OS=Escherichia albertii OX=208962 GN=fklB PE=3 SV=1 UPId=UP000663211 PPId=UP000000625
153	TRUE	P0A6L0|DEOC_ECOLI	254.7	27.03	27.03	5	58500	5	5	Carbamidomethylation	27733.8	Deoxyribose-phosphate aldolase OS=Escherichia coli (strain K12) OX=83333 GN=deoC PE=1 SV=1 UPId=UP000000625 PPId=UP000000625
154	TRUE	P30177|YBIB_ECOLI	254.263	20.94	20.94	5	170000	5	7		35048.5	Uncharacterized protein YbiB OS=Escherichia coli (strain K12) OX=83333 GN=ybiB PE=1 SV=1 UPId=UP000000625 PPId=UP000000625
155	TRUE	P0AAB6|GALF_ECOLI	254.173	29.97	29.97	6	178000	6	6		32829.2	UTP--glucose-1-phosphate uridylyltransferase OS=Escherichia coli (strain K12) OX=83333 GN=galF PE=1 SV=1 UPId=UP000000625 PPId=UP000000625
156	TRUE	P32131|HEMN_ECOLI	253.014	16.63	16.63	5	70600	5	5		52729	Oxygen-independent coproporphyrinogen III oxidase OS=Escherichia coli (strain K12) OX=83333 GN=hemN PE=1 SV=4 UPId=UP000000625 PPId=UP000000625
157	TRUE	P67080|PLPHP_ECOLI	252.825	31.62	31.62	6	225000	6	6		25787.4	Pyridoxal phosphate homeostasis protein OS=Escherichia coli (strain K12) OX=83333 GN=yggS PE=1 SV=1 UPId=UP000000625 PPId=UP000000625
158	TRUE	P0A6D7|AROK_ECOLI	252.81	40.46	40.46	6	1480000	6	10	Oxidation (M)	19538	Shikimate kinase 1 OS=Escherichia coli (strain K12) OX=83333 GN=aroK PE=1 SV=2 UPId=UP000000625 PPId=UP000000625
159	TRUE	P0A6I0|KCY_ECOLI	252.642	29.07	29.07	5	758000	5	7	Oxidation (M)	24746.3	Cytidylate kinase OS=Escherichia coli (strain K12) OX=83333 GN=cmk PE=1 SV=1 UPId=UP000000625 PPId=UP000000625
160	TRUE	P05791|ILVD_ECOLI	252.539	10.71	10.71	5	63900	5	5		65531.6	Dihydroxy-acid dehydratase OS=Escherichia coli (strain K12) OX=83333 GN=ilvD PE=1 SV=5 UPId=UP000000625 PPId=UP000000625
161	TRUE	P0A9Q9|DHAS_ECOLI	251.695	20.98	20.98	5	475000	5	7	Carbamidomethylation; Deamidation (NQ)	40017.9	Aspartate-semialdehyde dehydrogenase OS=Escherichia coli (strain K12) OX=83333 GN=asd PE=1 SV=1 UPId=UP000000625 PPId=UP000000625
162	TRUE	P61887|RMLA2_ECOLI	251.21	20.48	20.48	6	59600	4	6		32734.4	Glucose-1-phosphate thymidylyltransferase 2 OS=Escherichia coli (strain K12) OX=83333 GN=rffH PE=1 SV=1 UPId=UP000000625 PPId=UP000000625
163	TRUE	P0AD49|YFIA_ECOLI	250.943	53.1	53.1	5	1250000	5	10	Deamidation (NQ); Oxidation (M)	12784.6	Ribosome-associated inhibitor A OS=Escherichia coli (strain K12) OX=83333 GN=raiA PE=1 SV=2 UPId=UP000000625 PPId=UP000000625
164	TRUE	P0A873|TRMD_ECOLI	250.025	24.31	24.31	5	305000	5	6		28422.4	tRNA (guanine-N(1)-)-methyltransferase OS=Escherichia coli (strain K12) OX=83333 GN=trmD PE=1 SV=1 UPId=UP000000625 PPId=UP000000625
165	TRUE	P0A9A9|FUR_ECOLI	249.656	52.7	52.7	5	2610000	5	7	Carbamidomethylation	16794.8	Ferric uptake regulation protein OS=Escherichia coli (strain K12) OX=83333 GN=fur PE=1 SV=1 UPId=UP000000625 PPId=UP000000625
166	TRUE	P69829|PTSN_ECOLI	249.647	42.94	42.94	6	428000	6	7		17959.6	Nitrogen regulatory protein OS=Escherichia coli (strain K12) OX=83333 GN=ptsN PE=1 SV=1 UPId=UP000000625 PPId=UP000000625
167	TRUE	A0A376RJQ4|A0A376RJQ4_ECOLX	249.512	18.52	18.52	5	142000	5	8		32438.1	Anhydro-N-acetylmuramic acid kinase OS=Escherichia coli OX=562 GN=anmK_1 PE=4 SV=1 UPId=UP000254159 PPId=UP000000625
167	TRUE	P77570|ANMK_ECOLI	249.512	14.91	14.91	5	142000	5	8		39496.3	Anhydro-N-acetylmuramic acid kinase OS=Escherichia coli (strain K12) OX=83333 GN=anmK PE=1 SV=1 UPId=UP000000625 PPId=UP000000625
168	TRUE	P0A7J0|RIBB_ECOLI	249.492	32.26	32.26	6	1660000	6	11	Oxidation (M)	23353.5	3,4-dihydroxy-2-butanone 4-phosphate synthase OS=Escherichia coli (strain K12) OX=83333 GN=ribB PE=1 SV=1 UPId=UP000000625 PPId=UP000000625
169	TRUE	A0A485JGC8|A0A485JGC8_ECOLX	249.062	29.1	29.1	5	76600	1	6		20694.3	dTDP-4-dehydrorhamnose reductase OS=Escherichia coli OX=562 GN=rmlD_1 PE=3 SV=1 UPId=UP000358010 PPId=UP000000625
170	TRUE	A0A377E3B2|A0A377E3B2_ECOLX	249.061	41.89	41.89	6	1500000	6	7		15848	Large ribosomal subunit protein bL9 OS=Escherichia coli OX=562 GN=rplI PE=3 SV=1 UPId=UP000254088 PPId=UP000000625
170	TRUE	P0A7R1|RL9_ECOLI	249.061	41.61	41.61	6	1500000	6	7		15769.1	Large ribosomal subunit protein bL9 OS=Escherichia coli (strain K12) OX=83333 GN=rplI PE=1 SV=1 UPId=UP000000625 PPId=UP000000625
171	TRUE	P0AB52|YCHN_ECOLI	248.892	73.5	73.5	5	494000	5	8	Deamidation (NQ); Oxidation (M)	12692.7	Protein YchN OS=Escherichia coli (strain K12) OX=83333 GN=ychN PE=1 SV=1 UPId=UP000000625 PPId=UP000000625
172	TRUE	P31663|PANC_ECOLI	248.414	27.21	27.21	7	114000	7	10	Carbamidomethylation; Oxidation (M)	31597.7	Pantothenate synthetase OS=Escherichia coli (strain K12) OX=83333 GN=panC PE=1 SV=1 UPId=UP000000625 PPId=UP000000625
173	TRUE	I6CDV2|I6CDV2_SHIFL	248.221	42.86	42.86	5	1910000	5	7	Oxidation (M)	13188.3	Large ribosomal subunit protein uL11 OS=Shigella flexneri K-315 OX=766150 GN=rplK PE=3 SV=1 UPId=UP000005407 PPId=UP000000625
173	TRUE	P0A7J7|RL11_ECOLI	248.221	38.03	38.03	5	1910000	5	7	Oxidation (M)	14875.4	Large ribosomal subunit protein uL11 OS=Escherichia coli (strain K12) OX=83333 GN=rplK PE=1 SV=2 UPId=UP000000625 PPId=UP000000625
174	TRUE	P76008|LDCA_ECOLI	248.201	23.36	23.36	5	135000	5	5		33567.5	Murein tetrapeptide carboxypeptidase OS=Escherichia coli (strain K12) OX=83333 GN=ldcA PE=1 SV=1 UPId=UP000000625 PPId=UP000000625
175	TRUE	P77735|YAJO_ECOLI	247.557	27.78	27.78	6	49300	6	6		36420.2	1-deoxyxylulose-5-phosphate synthase YajO OS=Escherichia coli (strain K12) OX=83333 GN=yajO PE=1 SV=2 UPId=UP000000625 PPId=UP000000625
176	TRUE	P12295|UNG_ECOLI	247.483	23.58	23.58	5	143000	5	5		25693.2	Uracil-DNA glycosylase OS=Escherichia coli (strain K12) OX=83333 GN=ung PE=1 SV=2 UPId=UP000000625 PPId=UP000000625
176	TRUE	A1AEB0|UNG_ECOK1	247.483	23.58	23.58	5	143000	5	5		25681.2	Uracil-DNA glycosylase OS=Escherichia coli O1:K1 / APEC OX=405955 GN=ung PE=3 SV=1 UPId=UP000008216 PPId=UP000000625
177	TRUE	P61517|CAN_ECOLI	246.3	30.45	30.45	5	383000	5	6		25096.8	Carbonic anhydrase 2 OS=Escherichia coli (strain K12) OX=83333 GN=can PE=1 SV=1 UPId=UP000000625 PPId=UP000000625
178	TRUE	P04693|TYRB_ECOLI	246.121	14.36	14.36	5	10000	1	5		43537.8	Aromatic-amino-acid aminotransferase OS=Escherichia coli (strain K12) OX=83333 GN=tyrB PE=1 SV=1 UPId=UP000000625 PPId=UP000000625
179	TRUE	P76535|MURQ_ECOLI	244.399	24.5	24.5	5	29900	2	6		31219.9	N-acetylmuramic acid 6-phosphate etherase OS=Escherichia coli (strain K12) OX=83333 GN=murQ PE=1 SV=1 UPId=UP000000625 PPId=UP000000625
180	TRUE	P0AG67|RS1_ECOLI	244.151	11.49	11.49	5	105000	5	5		61158.1	Small ribosomal subunit protein bS1 OS=Escherichia coli (strain K12) OX=83333 GN=rpsA PE=1 SV=1 UPId=UP000000625 PPId=UP000000625
181	TRUE	P0ADN2|YIFE_ECOLI	243.34	44.64	44.64	6	684000	6	6	Carbamidomethylation	13133.6	UPF0438 protein YifE OS=Escherichia coli (strain K12) OX=83333 GN=yifE PE=1 SV=2 UPId=UP000000625 PPId=UP000000625
182	TRUE	P0AGD3|SODF_ECOLI	242.971	37.82	37.82	6	373000	6	7		21265.8	Superoxide dismutase [Fe] OS=Escherichia coli (strain K12) OX=83333 GN=sodB PE=1 SV=2 UPId=UP000000625 PPId=UP000000625
182	TRUE	A0A377A1A6|A0A377A1A6_ECOLX	242.971	50.34	50.34	6	373000	6	7		15876.9	Superoxide dismutase OS=Escherichia coli OX=562 GN=sodB PE=3 SV=1 UPId=UP000255543 PPId=UP000000625
183	TRUE	A0A377K469|A0A377K469_ECOLX	242.547	30.53	30.53	5	49200	1	5		28468.4	3-deoxy-7-phosphoheptulonate synthase OS=Escherichia coli OX=562 GN=aroF_1 PE=3 SV=1 UPId=UP000254181 PPId=UP000000625
184	TRUE	P23331|KITH_ECOLI	241.993	29.76	29.76	5	64000	5	6	Carbamidomethylation	23456.6	Thymidine kinase OS=Escherichia coli (strain K12) OX=83333 GN=tdk PE=3 SV=1 UPId=UP000000625 PPId=UP000000625
185	TRUE	A0A376WUC0|A0A376WUC0_ECOLX	241.808	43.59	43.59	5	958000	5	5		17601.1	Guanylate kinase OS=Escherichia coli OX=562 GN=gmk_2 PE=3 SV=1 UPId=UP000254503 PPId=UP000000625
185	TRUE	P60546|KGUA_ECOLI	241.808	32.85	32.85	5	958000	5	5		23592.7	Guanylate kinase OS=Escherichia coli (strain K12) OX=83333 GN=gmk PE=1 SV=1 UPId=UP000000625 PPId=UP000000625
185	TRUE	Q8XD88|KGUA_ECO57	241.808	32.85	32.85	5	958000	5	5		23650.7	Guanylate kinase OS=Escherichia coli O157:H7 OX=83334 GN=gmk PE=3 SV=1 UPId=UP000000558 PPId=UP000000625
186	TRUE	P76113|CURA_ECOLI	241.565	17.39	17.39	5	201000	5	6	Deamidation (NQ)	37609.7	NADPH-dependent curcumin reductase OS=Escherichia coli (strain K12) OX=83333 GN=curA PE=1 SV=3 UPId=UP000000625 PPId=UP000000625
187	TRUE	P69811|PTFAH_ECOLI	240.953	22.61	22.61	5	98300	5	8	Deamidation (NQ)	39647.8	Multiphosphoryl transfer protein OS=Escherichia coli (strain K12) OX=83333 GN=fruB PE=1 SV=1 UPId=UP000000625 PPId=UP000000625
188	TRUE	P0A858|TPIS_ECOLI	240.732	25.49	25.49	5	1030000	5	8	Oxidation (M)	26971.8	Triosephosphate isomerase OS=Escherichia coli (strain K12) OX=83333 GN=tpiA PE=1 SV=1 UPId=UP000000625 PPId=UP000000625
189	TRUE	A0A2X3K2R3|A0A2X3K2R3_ECOLX	240.707	23.43	23.43	6	305000	6	8		31294.7	Monooxygenase OS=Escherichia coli OX=562 GN=limB PE=4 SV=1 UPId=UP000250991 PPId=UP000000625
189	TRUE	P0ADV5|YHBW_ECOLI	240.707	20	20	6	305000	6	8		37129.3	Luciferase-like monooxygenase OS=Escherichia coli (strain K12) OX=83333 GN=yhbW PE=4 SV=1 UPId=UP000000625 PPId=UP000000625
189	TRUE	A0A376Y462|A0A376Y462_ECOLX	240.707	24.72	24.72	6	305000	6	8		29617.8	Monooxygenase OS=Escherichia coli OX=562 GN=limB PE=4 SV=1 UPId=UP000254785 PPId=UP000000625
190	TRUE	P37440|UCPA_ECOLI	239.75	23.95	23.95	5	346000	5	7	Carbamidomethylation	27850	Oxidoreductase UcpA OS=Escherichia coli (strain K12) OX=83333 GN=ucpA PE=1 SV=3 UPId=UP000000625 PPId=UP000000625
191	TRUE	A0A0H2UYQ9|A0A0H2UYQ9_SHIFL	239.273	12.31	12.31	5	13800	1	6	Deamidation (NQ)	66632.3	Basal-body rod modification protein FlgD OS=Shigella flexneri OX=623 GN=flgE PE=3 SV=1 UPId=UP000001006 PPId=UP000000625
192	TRUE	P27833|WECE_ECOLI	238.791	17.02	17.02	5	111000	5	5		41901	dTDP-4-amino-4,6-dideoxygalactose transaminase OS=Escherichia coli (strain K12) OX=83333 GN=wecE PE=1 SV=2 UPId=UP000000625 PPId=UP000000625
193	TRUE	P33643|RLUD_ECOLI	238.433	19.02	19.02	5	286000	5	5		37121.6	Ribosomal large subunit pseudouridine synthase D OS=Escherichia coli (strain K12) OX=83333 GN=rluD PE=1 SV=4 UPId=UP000000625 PPId=UP000000625
194	TRUE	P69441|KAD_ECOLI	237.922	26.17	26.17	5	343000	5	6	Deamidation (NQ); Oxidation (M)	23586	Adenylate kinase OS=Escherichia coli (strain K12) OX=83333 GN=adk PE=1 SV=1 UPId=UP000000625 PPId=UP000000625
195	TRUE	P0AEY5|MDAB_ECOLI	237.806	38.86	38.86	5	275000	4	5		21890.9	NADPH:quinone oxidoreductase MdaB OS=Escherichia coli (strain K12) OX=83333 GN=mdaB PE=1 SV=1 UPId=UP000000625 PPId=UP000000625
196	TRUE	P08373|MURB_ECOLI	236.097	21.05	21.05	5	124000	5	6	Deamidation (NQ)	37851	UDP-N-acetylenolpyruvoylglucosamine reductase OS=Escherichia coli (strain K12) OX=83333 GN=murB PE=1 SV=1 UPId=UP000000625 PPId=UP000000625
197	TRUE	P07639|AROB_ECOLI	235.858	16.3	16.3	5	250000	5	6		38881	3-dehydroquinate synthase OS=Escherichia coli (strain K12) OX=83333 GN=aroB PE=1 SV=1 UPId=UP000000625 PPId=UP000000625
198	TRUE	Q8X8L1|Q8X8L1_ECO57	235.829	13.97	13.97	4	20500	1	5	Deamidation (NQ)	42014.1	Flagellar hook protein FlgE OS=Escherichia coli O157:H7 OX=83334 GN=flgE PE=3 SV=1 UPId=UP000000558 PPId=UP000000625
198	TRUE	P75937|FLGE_ECOLI	235.829	13.93	13.93	4	20500	1	5	Deamidation (NQ)	42045.2	Flagellar hook protein FlgE OS=Escherichia coli (strain K12) OX=83333 GN=flgE PE=3 SV=3 UPId=UP000000625 PPId=UP000000625
199	TRUE	P0A9Y6|CSPC_ECOLI	234.787	78.26	78.26	4	172000	4	4		7402.36	Cold shock-like protein CspC OS=Escherichia coli (strain K12) OX=83333 GN=cspC PE=1 SV=2 UPId=UP000000625 PPId=UP000000625
200	TRUE	P17854|CYSH_ECOLI	234.617	20.9	20.9	5	243000	5	5		27975.8	Phosphoadenosine 5'-phosphosulfate reductase OS=Escherichia coli (strain K12) OX=83333 GN=cysH PE=1 SV=3 UPId=UP000000625 PPId=UP000000625
200	TRUE	A0A485JAT6|A0A485JAT6_ECOLX	234.617	29.82	29.82	5	243000	5	5		20057.8	Phosphoadenosine phosphosulfate reductase OS=Escherichia coli OX=562 GN=cysH_2 PE=3 SV=1 UPId=UP000358010 PPId=UP000000625
201	TRUE	A0A2J7N7A1|A0A2J7N7A1_ECOLX	234.163	25.33	25.33	4	593000	4	5		16907.6	Peptide deformylase OS=Escherichia coli OX=562 GN=def PE=3 SV=1 UPId=UP000236598 PPId=UP000000625
201	TRUE	P0A6K3|DEF_ECOLI	234.163	22.49	22.49	4	593000	4	5		19328.4	Peptide deformylase OS=Escherichia coli (strain K12) OX=83333 GN=def PE=1 SV=2 UPId=UP000000625 PPId=UP000000625
201	TRUE	A0A376TSW8|A0A376TSW8_ECOLX	234.163	23.9	23.9	4	593000	4	5		17807.3	Peptide deformylase OS=Escherichia coli OX=562 GN=def PE=3 SV=1 UPId=UP000254405 PPId=UP000000625
201	TRUE	A0A447XQX2|A0A447XQX2_ECOLX	234.163	38.38	38.38	4	593000	4	5		11165.8	Peptide deformylase OS=Escherichia coli OX=562 GN=def_2 PE=3 SV=1 UPId=UP000277930 PPId=UP000000625
202	TRUE	P0A9N4|PFLA_ECOLI	233.988	24.39	24.39	4	331000	4	4	Carbamidomethylation	28204.3	Pyruvate formate-lyase 1-activating enzyme OS=Escherichia coli (strain K12) OX=83333 GN=pflA PE=1 SV=2 UPId=UP000000625 PPId=UP000000625
203	TRUE	P0A7C6|PEPE_ECOLI	233.406	26.2	26.2	5	274000	5	6		24570.3	Peptidase E OS=Escherichia coli (strain K12) OX=83333 GN=pepE PE=1 SV=1 UPId=UP000000625 PPId=UP000000625
204	TRUE	P22188|MURE_ECOLI	233.356	9.49	9.49	4	132000	2	5	Carbamidomethylation	53343.6	UDP-N-acetylmuramoyl-L-alanyl-D-glutamate--2,6-diaminopimelate ligase OS=Escherichia coli (strain K12) OX=83333 GN=murE PE=1 SV=2 UPId=UP000000625 PPId=UP000000625
205	TRUE	P0A9X9|CSPA_ECOLI	232.087	67.14	67.14	4	3040000	4	5		7403.27	Cold shock protein CspA OS=Escherichia coli (strain K12) OX=83333 GN=cspA PE=1 SV=2 UPId=UP000000625 PPId=UP000000625
206	TRUE	P0A955|ALKH_ECOLI	231.902	26.29	26.29	4	267000	4	5	Carbamidomethylation	22284	KHG/KDPG aldolase OS=Escherichia coli (strain K12) OX=83333 GN=eda PE=1 SV=1 UPId=UP000000625 PPId=UP000000625
207	TRUE	A0A376WZB2|A0A376WZB2_ECOLX	231.64	28.08	28.08	4	96300	4	4		17010.6	Spermidine N1-acetyltransferase OS=Escherichia coli OX=562 GN=speG_1 PE=4 SV=1 UPId=UP000254503 PPId=UP000000625
207	TRUE	P0A951|ATDA_ECOLI	231.64	22.04	22.04	4	96300	4	4		21887	Spermidine N(1)-acetyltransferase OS=Escherichia coli (strain K12) OX=83333 GN=speG PE=1 SV=2 UPId=UP000000625 PPId=UP000000625
208	TRUE	P75809|YBJI_ECOLI	231.113	17.71	17.71	4	63100	4	4		30196.2	5-amino-6-(5-phospho-D-ribitylamino)uracil phosphatase YbjI OS=Escherichia coli (strain K12) OX=83333 GN=ybjI PE=1 SV=3 UPId=UP000000625 PPId=UP000000625
209	TRUE	P0C8J8|GATZ_ECOLI	231.079	15.95	15.95	5	212000	5	5		47108.7	D-tagatose-1,6-bisphosphate aldolase subunit GatZ OS=Escherichia coli (strain K12) OX=83333 GN=gatZ PE=1 SV=1 UPId=UP000000625 PPId=UP000000625
210	TRUE	P29680|DCUP_ECOLI	231.064	10.17	10.17	6	449000	6	6	Carbamidomethylation	39248.1	Uroporphyrinogen decarboxylase OS=Escherichia coli (strain K12) OX=83333 GN=hemE PE=3 SV=3 UPId=UP000000625 PPId=UP000000625
211	TRUE	P0A8L1|SYS_ECOLI	231.036	15.12	15.12	5	135000	5	5	Deamidation (NQ)	48414	Serine--tRNA ligase OS=Escherichia coli (strain K12) OX=83333 GN=serS PE=1 SV=1 UPId=UP000000625 PPId=UP000000625
212	TRUE	P06986|HIS8_ECOLI	230.687	21.07	21.07	6	104000	3	6	Carbamidomethylation	39360.1	Histidinol-phosphate aminotransferase OS=Escherichia coli (strain K12) OX=83333 GN=hisC PE=1 SV=2 UPId=UP000000625 PPId=UP000000625
213	TRUE	P05852|TSAD_ECOLI	229.901	15.13	15.13	4	118000	4	4		36008.4	tRNA N6-adenosine threonylcarbamoyltransferase OS=Escherichia coli (strain K12) OX=83333 GN=tsaD PE=1 SV=2 UPId=UP000000625 PPId=UP000000625
213	TRUE	A0A377C398|A0A377C398_ECOLX	229.901	19.62	19.62	4	118000	4	4		27507.4	tRNA N6-adenosine threonylcarbamoyltransferase OS=Escherichia coli OX=562 GN=gcp PE=3 SV=1 UPId=UP000254088 PPId=UP000000625
214	TRUE	A0A2X1PRW6|A0A2X1PRW6_ECOLX	229.808	23.72	23.72	4	80800	4	4		24231.8	tRNA-dihydrouridine synthase A OS=Escherichia coli OX=562 GN=dusA_1 PE=4 SV=1 UPId=UP000250780 PPId=UP000000625
215	TRUE	P13482|TREA_ECOLI	228.475	11.33	11.33	5	24100	5	5		63636.7	Periplasmic trehalase OS=Escherichia coli (strain K12) OX=83333 GN=treA PE=1 SV=1 UPId=UP000000625 PPId=UP000000625
215	TRUE	A0A3P6L2N3|A0A3P6L2N3_SHIDY	228.475	15.76	15.76	5	24100	5	5		46260.9	Trehalase OS=Shigella dysenteriae OX=622 GN=treA PE=4 SV=1 UPId=UP000274225 PPId=UP000000625
216	TRUE	P0AC81|LGUL_ECOLI	227.889	39.26	39.26	5	514000	5	5	Carbamidomethylation	14919.8	Lactoylglutathione lyase OS=Escherichia coli (strain K12) OX=83333 GN=gloA PE=1 SV=1 UPId=UP000000625 PPId=UP000000625
217	TRUE	P0AEP3|GALU_ECOLI	227.346	12.58	12.58	4	366000	4	4		32942.3	UTP--glucose-1-phosphate uridylyltransferase OS=Escherichia coli (strain K12) OX=83333 GN=galU PE=1 SV=2 UPId=UP000000625 PPId=UP000000625
218	TRUE	P0ACE7|HINT_ECOLI	227.124	59.66	59.66	5	4380000	5	8	Oxidation (M)	13241.3	Purine nucleoside phosphoramidase OS=Escherichia coli (strain K12) OX=83333 GN=hinT PE=1 SV=1 UPId=UP000000625 PPId=UP000000625
218	TRUE	A0A0H2V8F0|A0A0H2V8F0_ECOL6	227.124	56.8	56.8	5	4380000	5	8	Oxidation (M)	13886.1	HIT-like protein ycfF OS=Escherichia coli O6:H1 (strain CFT073 / ATCC 700928 / UPEC) OX=199310 GN=ycfF PE=4 SV=1 UPId=UP000001410 PPId=UP000000625
219	TRUE	P0AF12|MTNN_ECOLI	226.141	27.59	27.59	4	103000	4	4	Deamidation (NQ)	24354	5'-methylthioadenosine/S-adenosylhomocysteine nucleosidase OS=Escherichia coli (strain K12) OX=83333 GN=mtnN PE=1 SV=1 UPId=UP000000625 PPId=UP000000625
219	TRUE	A0A2X1N347|A0A2X1N347_ECOLX	226.141	39.26	39.26	4	103000	4	4	Deamidation (NQ)	17107.5	adenosylhomocysteine nucleosidase OS=Escherichia coli OX=562 GN=mtn_2 PE=4 SV=1 UPId=UP000250780 PPId=UP000000625
220	TRUE	P61889|MDH_ECOLI	226.091	14.1	14.1	4	126000	4	4		32337.3	Malate dehydrogenase OS=Escherichia coli (strain K12) OX=83333 GN=mdh PE=1 SV=1 UPId=UP000000625 PPId=UP000000625
221	TRUE	A0A377E3U5|A0A377E3U5_ECOLX	226.082	53.68	53.68	4	2220000	4	5		10278.7	Co-chaperonin GroES OS=Escherichia coli OX=562 GN=groS PE=3 SV=1 UPId=UP000254088 PPId=UP000000625
221	TRUE	P0A6F9|CH10_ECOLI	226.082	52.58	52.58	4	2220000	4	5		10386.9	Co-chaperonin GroES OS=Escherichia coli (strain K12) OX=83333 GN=groES PE=1 SV=1 UPId=UP000000625 PPId=UP000000625
222	TRUE	P0A7R5|RS10_ECOLI	225.852	41.75	41.75	4	642000	4	4		11735.6	Small ribosomal subunit protein uS10 OS=Escherichia coli (strain K12) OX=83333 GN=rpsJ PE=1 SV=1 UPId=UP000000625 PPId=UP000000625
223	TRUE	A0A376SAM7|A0A376SAM7_ECOLX	225.237	29.11	29.11	4	3020	1	4		22314.1	N-acetylmuramic acid 6-phosphate etherase OS=Escherichia coli OX=562 GN=murQ_1 PE=4 SV=1 UPId=UP000254817 PPId=UP000000625
224	TRUE	P04335|FRSA_ECOLI	224.834	11.59	11.59	4	79500	4	5		47008.8	Esterase FrsA OS=Escherichia coli (strain K12) OX=83333 GN=frsA PE=1 SV=2 UPId=UP000000625 PPId=UP000000625
225	TRUE	P09030|EX3_ECOLI	224.302	14.93	14.93	4	74300	4	4		30969.2	Exodeoxyribonuclease III OS=Escherichia coli (strain K12) OX=83333 GN=xthA PE=1 SV=4 UPId=UP000000625 PPId=UP000000625
225	TRUE	A0A0H2V0R7|A0A0H2V0R7_SHIFL	224.302	14.93	14.93	4	74300	4	4		30985.2	Exonuclease III OS=Shigella flexneri OX=623 GN=xthA PE=3 SV=1 UPId=UP000001006 PPId=UP000000625
226	TRUE	A0A8S0FRG3|A0A8S0FRG3_ECOLX	223.797	34.91	34.91	4	158000	2	4	Carbamidomethylation	18834.2	glucose-1-phosphate thymidylyltransferase OS=Escherichia coli OX=562 GN=EIMP300_42350 PE=3 SV=1 UPId=UP000467488 PPId=UP000000625
227	TRUE	P0ADU5|YGIW_ECOLI	223.509	51.54	51.54	5	665000	5	7	Deamidation (NQ)	14010.8	Protein YgiW OS=Escherichia coli (strain K12) OX=83333 GN=ygiW PE=1 SV=1 UPId=UP000000625 PPId=UP000000625
228	TRUE	E1JG58|E1JG58_ECOLX	222.875	21.34	21.34	4	296000	4	6		28880.8	Aminoglycoside 3'-phosphotransferase OS=Escherichia coli MS 124-1 OX=679205 GN=HMPREF9347_05980 PE=3 SV=1 UPId=UP000003390 PPId=UP000000625
229	TRUE	P61316|LOLA_ECOLI	221.922	27.59	27.59	4	520000	4	7		22497	Outer-membrane lipoprotein carrier protein OS=Escherichia coli (strain K12) OX=83333 GN=lolA PE=1 SV=1 UPId=UP000000625 PPId=UP000000625
230	TRUE	P0A734|MINE_ECOLI	221.519	52.27	52.27	5	478000	5	6		10234.9	Cell division topological specificity factor OS=Escherichia coli (strain K12) OX=83333 GN=minE PE=1 SV=1 UPId=UP000000625 PPId=UP000000625
231	TRUE	A0A484X642|A0A484X642_ECOLX	221.48	25.71	25.71	4	35500	1	4		27426	6-phosphogluconate dehydrogenase OS=Escherichia coli OX=562 GN=gnd_2 PE=3 SV=1 UPId=UP000372890 PPId=UP000000625
232	TRUE	P0AF08|APBC_ECOLI	221.402	16.26	16.26	4	172000	4	5		39938.1	Iron-sulfur cluster carrier protein OS=Escherichia coli (strain K12) OX=83333 GN=mrp PE=3 SV=1 UPId=UP000000625 PPId=UP000000625
233	TRUE	A0A8S0FVY4|A0A8S0FVY4_ECOLX	220.743	34.81	34.81	5	349000	5	11	Carbamidomethylation; Deamidation (NQ)	15805.1	UPF0227 protein YcfP OS=Escherichia coli OX=562 GN=ycfP PE=4 SV=1 UPId=UP000467488 PPId=UP000000625
233	TRUE	P0A8E1|YCFP_ECOLI	220.743	26.11	26.11	5	349000	5	11	Carbamidomethylation; Deamidation (NQ)	21226.2	UPF0227 protein YcfP OS=Escherichia coli (strain K12) OX=83333 GN=ycfP PE=1 SV=1 UPId=UP000000625 PPId=UP000000625
234	TRUE	P0AAI5|FABF_ECOLI	220.657	21.79	21.79	4	76300	4	4	Carbamidomethylation	43045.8	3-oxoacyl-[acyl-carrier-protein] synthase 2 OS=Escherichia coli (strain K12) OX=83333 GN=fabF PE=1 SV=2 UPId=UP000000625 PPId=UP000000625
235	TRUE	P0A7Z0|RPIA_ECOLI	220.155	42.01	42.01	7	1380000	7	7	Carbamidomethylation	22860.4	Ribose-5-phosphate isomerase A OS=Escherichia coli (strain K12) OX=83333 GN=rpiA PE=1 SV=1 UPId=UP000000625 PPId=UP000000625
236	TRUE	P69853|DMSD_ECOLI	219.808	17.65	17.65	4	82900	4	4		23344.6	Tat proofreading chaperone DmsD OS=Escherichia coli (strain K12) OX=83333 GN=dmsD PE=1 SV=2 UPId=UP000000625 PPId=UP000000625
237	TRUE	P69228|BAER_ECOLI	217.797	21.25	21.25	4	225000	4	4		27655.9	Transcriptional regulatory protein BaeR OS=Escherichia coli (strain K12) OX=83333 GN=baeR PE=1 SV=1 UPId=UP000000625 PPId=UP000000625
238	TRUE	P06983|HEM3_ECOLI	214.616	21.09	21.09	5	178000	5	5	Carbamidomethylation	33851.8	Porphobilinogen deaminase OS=Escherichia coli (strain K12) OX=83333 GN=hemC PE=1 SV=2 UPId=UP000000625 PPId=UP000000625
239	TRUE	P25536|NTPPA_ECOLI	213.917	25.89	25.89	4	196000	4	4		21515.4	dTTP/UTP pyrophosphatase OS=Escherichia coli (strain K12) OX=83333 GN=yhdE PE=1 SV=1 UPId=UP000000625 PPId=UP000000625
240	TRUE	A0A377E822|A0A377E822_ECOLX	212.805	59.48	59.48	4	159000	4	4		12533.8	6,7-dimethyl-8-ribityllumazine synthase OS=Escherichia coli OX=562 GN=ribH PE=3 SV=1 UPId=UP000254088 PPId=UP000000625
240	TRUE	P61714|RISB_ECOLI	212.805	44.23	44.23	4	159000	4	4		16156.5	6,7-dimethyl-8-ribityllumazine synthase OS=Escherichia coli (strain K12) OX=83333 GN=ribE PE=1 SV=1 UPId=UP000000625 PPId=UP000000625
241	TRUE	A0A8S0FI92|A0A8S0FI92_ECOLX	212.626	21.01	21.01	4	290000	4	4		25144	Large ribosomal subunit protein uL1 OS=Escherichia coli OX=562 GN=rplA PE=3 SV=1 UPId=UP000467488 PPId=UP000000625
241	TRUE	P0A7L0|RL1_ECOLI	212.626	21.37	21.37	4	290000	4	4		24729.6	Large ribosomal subunit protein uL1 OS=Escherichia coli (strain K12) OX=83333 GN=rplA PE=1 SV=2 UPId=UP000000625 PPId=UP000000625
241	TRUE	A0A377CBH6|A0A377CBH6_ECOLX	212.626	26.74	26.74	4	290000	4	4		19995.2	Ribosomal protein OS=Escherichia coli OX=562 GN=rplA PE=3 SV=1 UPId=UP000254255 PPId=UP000000625
242	TRUE	P0A8F0|UPP_ECOLI	212.429	23.08	23.08	4	249000	4	6	Oxidation (M)	22533.3	Uracil phosphoribosyltransferase OS=Escherichia coli (strain K12) OX=83333 GN=upp PE=1 SV=1 UPId=UP000000625 PPId=UP000000625
242	TRUE	Q3YZ54|Q3YZ54_SHISS	212.429	22.12	22.12	4	249000	4	6	Oxidation (M)	23559.5	Uracil phosphoribosyltransferase OS=Shigella sonnei (strain Ss046) OX=300269 GN=upp PE=3 SV=1 UPId=UP000002529 PPId=UP000000625
243	TRUE	P77756|QUEC_ECOLI	211.65	27.71	27.71	4	75600	2	6	Oxidation (M)	25514.2	7-cyano-7-deazaguanine synthase OS=Escherichia coli (strain K12) OX=83333 GN=queC PE=1 SV=1 UPId=UP000000625 PPId=UP000000625
244	TRUE	P07862|DDLB_ECOLI	208.884	19.61	19.61	4	193000	4	4		32839.7	D-alanine--D-alanine ligase B OS=Escherichia coli (strain K12) OX=83333 GN=ddlB PE=1 SV=3 UPId=UP000000625 PPId=UP000000625
244	TRUE	A0A2X1LJZ6|A0A2X1LJZ6_ECOLX	208.884	23.44	23.44	4	193000	4	4		27571.5	D-alanine--D-alanine ligase OS=Escherichia coli OX=562 GN=ddlB_1 PE=3 SV=1 UPId=UP000250561 PPId=UP000000625
245	TRUE	P0ADE8|YGFZ_ECOLI	208.793	17.79	17.79	6	555000	6	6		36094.1	tRNA-modifying protein YgfZ OS=Escherichia coli (strain K12) OX=83333 GN=ygfZ PE=1 SV=2 UPId=UP000000625 PPId=UP000000625
246	TRUE	P0A7C2|LEXA_ECOLI	208.664	17.82	17.82	4	122000	4	5		22357.7	LexA repressor OS=Escherichia coli (strain K12) OX=83333 GN=lexA PE=1 SV=1 UPId=UP000000625 PPId=UP000000625
247	TRUE	A0A376VT17|A0A376VT17_ECOLX	207.777	28.44	28.44	4	2920	1	4	Carbamidomethylation; Deamidation (NQ)	22449.5	Mannitol-1-phosphate 5-dehydrogenase OS=Escherichia coli OX=562 GN=mtlD_2 PE=4 SV=1 UPId=UP000254716 PPId=UP000000625
248	TRUE	A0A5F1F4Y8|A0A5F1F4Y8_9ESCH	207.567	33.03	33.03	3	565000	3	3		11820.6	Thioredoxin OS=Escherichia sp. E3659 OX=2044462 GN=trxA PE=3 SV=1 UPId=UP000306847 PPId=UP000000625
248	TRUE	P0AA25|THIO_ECOLI	207.567	33.03	33.03	3	565000	3	3		11806.6	Thioredoxin 1 OS=Escherichia coli (strain K12) OX=83333 GN=trxA PE=1 SV=2 UPId=UP000000625 PPId=UP000000625
248	TRUE	Q3YVI3|Q3YVI3_SHISS	207.567	28.35	28.35	3	565000	3	3		14035.2	Thioredoxin OS=Shigella sonnei (strain Ss046) OX=300269 GN=trxA PE=3 SV=1 UPId=UP000002529 PPId=UP000000625
249	TRUE	A0A376X180|A0A376X180_ECOLX	207.502	29.41	29.41	3	74600	1	4		17852.2	1-(5-phosphoribosyl)-5-[(5-phosphoribosylamino)methylideneamino]imidazole-4-carboxamideisomerase OS=Escherichia coli OX=562 GN=hisA_1 PE=3 SV=1 UPId=UP000254503 PPId=UP000000625
250	TRUE	P41407|AZOR_ECOLI	207.501	21.39	21.39	3	200000	3	3		21657.7	FMN-dependent NADH:quinone oxidoreductase OS=Escherichia coli (strain K12) OX=83333 GN=azoR PE=1 SV=3 UPId=UP000000625 PPId=UP000000625
251	TRUE	A0A376LCR5|A0A376LCR5_ECOLX	207.329	20.58	20.58	3	87900	3	3		26612.9	Putative methyltransferase OS=Escherichia coli OX=562 GN=rsmI PE=4 SV=1 UPId=UP000254877 PPId=UP000000625
251	TRUE	P67087|RSMI_ECOLI	207.329	17.48	17.48	3	87900	3	3		31347.9	Ribosomal RNA small subunit methyltransferase I OS=Escherichia coli (strain K12) OX=83333 GN=rsmI PE=1 SV=1 UPId=UP000000625 PPId=UP000000625
252	TRUE	A0A376TEG3|A0A376TEG3_ECOLX	207.294	24.84	24.84	3	167000	3	5		17710.4	tRNA threonylcarbamoyladenosine biosynthesis protein TsaB OS=Escherichia coli OX=562 GN=yeaZ PE=3 SV=1 UPId=UP000254405 PPId=UP000000625
252	TRUE	P76256|TSAB_ECOLI	207.294	17.32	17.32	3	167000	3	5		25180.8	tRNA threonylcarbamoyladenosine biosynthesis protein TsaB OS=Escherichia coli (strain K12) OX=83333 GN=tsaB PE=1 SV=1 UPId=UP000000625 PPId=UP000000625
253	TRUE	P0AD05|YECA_ECOLI	206.519	23.08	23.08	4	113000	4	5		25039.3	Uncharacterized protein YecA OS=Escherichia coli (strain K12) OX=83333 GN=yecA PE=4 SV=1 UPId=UP000000625 PPId=UP000000625
254	TRUE	A0A2X1J823|A0A2X1J823_ECOLX	206.306	17.41	17.41	3	73700	3	3	Carbamidomethylation	27454.2	Diaminopimelate epimerase OS=Escherichia coli OX=562 GN=dapF PE=3 SV=1 UPId=UP000250561 PPId=UP000000625
254	TRUE	P0A6K1|DAPF_ECOLI	206.306	15.69	15.69	3	73700	3	3	Carbamidomethylation	30208.6	Diaminopimelate epimerase OS=Escherichia coli (strain K12) OX=83333 GN=dapF PE=1 SV=1 UPId=UP000000625 PPId=UP000000625
255	TRUE	A0A140N916|A0A140N916_ECOBD	206.072	29.09	29.09	3	101000	3	3		12407.1	Uncharacterized protein OS=Escherichia coli (strain B / BL21-DE3) OX=469008 GN=ECBD_2776 PE=4 SV=1 UPId=UP000002032 PPId=UP000000625
256	TRUE	P06961|CCA_ECOLI	206.033	9.22	9.22	4	70400	4	4		46467.2	Multifunctional CCA protein OS=Escherichia coli (strain K12) OX=83333 GN=cca PE=1 SV=1 UPId=UP000000625 PPId=UP000000625
257	TRUE	P0AFR4|YCIO_ECOLI	205.849	18.93	18.93	3	165000	3	3		23211.8	Uncharacterized protein YciO OS=Escherichia coli (strain K12) OX=83333 GN=yciO PE=1 SV=1 UPId=UP000000625 PPId=UP000000625
257	TRUE	A0A376TGA9|A0A376TGA9_ECOLX	205.849	31.2	31.2	3	165000	3	3		14506.7	Putative RNA binding protein OS=Escherichia coli OX=562 GN=yciO_2 PE=4 SV=1 UPId=UP000254405 PPId=UP000000625
258	TRUE	P77544|YFCF_ECOLI	205.235	19.16	19.16	3	112000	3	3		24325.7	Glutathione S-transferase YfcF OS=Escherichia coli (strain K12) OX=83333 GN=yfcF PE=1 SV=1 UPId=UP000000625 PPId=UP000000625
258	TRUE	I6DY92|I6DY92_SHIBO	205.235	19.52	19.52	3	112000	3	3		23808.1	GST N-terminal domain-containing protein OS=Shigella boydii 4444-74 OX=766140 GN=SB444474_2741 PE=4 SV=1 UPId=UP000004199 PPId=UP000000625
259	TRUE	A0A8G2LXB3|A0A8G2LXB3_ECOLX	204.862	56.25	56.25	3	293000	3	4	Carbamidomethylation	8696.09	NifU-like protein OS=Escherichia coli OX=562 GN=iscU_2 PE=3 SV=1 UPId=UP000254718 PPId=UP000000625
259	TRUE	P0ACD4|ISCU_ECOLI	204.862	35.16	35.16	3	293000	3	4	Carbamidomethylation	13848.6	Iron-sulfur cluster assembly scaffold protein IscU OS=Escherichia coli (strain K12) OX=83333 GN=iscU PE=1 SV=1 UPId=UP000000625 PPId=UP000000625
259	TRUE	A0A0H3EN43|A0A0H3EN43_ECO8N	204.862	35.16	35.16	3	293000	3	4	Carbamidomethylation	13835.6	Iron-sulfur cluster assembly scaffold protein IscU OS=Escherichia coli O83:H1 (strain NRG 857C / AIEC) OX=685038 GN=NRG857_12585 PE=3 SV=1 UPId=UP000008614 PPId=UP000000625
260	TRUE	P0ACR9|MPRA_ECOLI	204.738	19.89	19.89	3	320000	3	5	Carbamidomethylation; Oxidation (M)	20563.4	Transcriptional repressor MprA OS=Escherichia coli (strain K12) OX=83333 GN=mprA PE=2 SV=1 UPId=UP000000625 PPId=UP000000625
261	TRUE	P0AB80|ILVE_ECOLI	204.621	14.89	14.89	3	170000	3	4		34093.7	Branched-chain-amino-acid aminotransferase OS=Escherichia coli (strain K12) OX=83333 GN=ilvE PE=1 SV=2 UPId=UP000000625 PPId=UP000000625
262	TRUE	P06610|BTUE_ECOLI	204.553	33.88	33.88	4	395000	4	6	Carbamidomethylation; Oxidation (M)	20469.5	Thioredoxin/glutathione peroxidase BtuE OS=Escherichia coli (strain K12) OX=83333 GN=btuE PE=1 SV=1 UPId=UP000000625 PPId=UP000000625
263	TRUE	P08244|PYRF_ECOLI	204.303	18.78	18.78	3	154000	3	3		26350.2	Orotidine 5'-phosphate decarboxylase OS=Escherichia coli (strain K12) OX=83333 GN=pyrF PE=1 SV=1 UPId=UP000000625 PPId=UP000000625
264	TRUE	A0A484YZ82|A0A484YZ82_ECOLX	204.089	39.73	39.73	4	170000	4	4		8476.9	Small ribosomal subunit protein bS16 OS=Escherichia coli OX=562 GN=rpsP PE=3 SV=1 UPId=UP000372890 PPId=UP000000625
264	TRUE	P0A7T3|RS16_ECOLI	204.089	35.37	35.37	4	170000	4	4		9190.55	Small ribosomal subunit protein bS16 OS=Escherichia coli (strain K12) OX=83333 GN=rpsP PE=1 SV=1 UPId=UP000000625 PPId=UP000000625
265	TRUE	P0A6L9|HSCB_ECOLI	203.657	34.5	34.5	3	78500	3	3		20137.7	Co-chaperone protein HscB OS=Escherichia coli (strain K12) OX=83333 GN=hscB PE=1 SV=1 UPId=UP000000625 PPId=UP000000625
266	TRUE	P76149|SAD_ECOLI	203.589	7.58	7.58	3	73500	3	3		49717.9	Succinate semialdehyde dehydrogenase [NAD(P)+] Sad OS=Escherichia coli (strain K12) OX=83333 GN=sad PE=1 SV=2 UPId=UP000000625 PPId=UP000000625
267	TRUE	A0A377KG12|A0A377KG12_ECOLX	203.248	37.5	37.5	3	246000	3	4		8276.66	Protein YihD OS=Escherichia coli OX=562 GN=yihD PE=4 SV=1 UPId=UP000254181 PPId=UP000000625
267	TRUE	P0ADP9|YIHD_ECOLI	203.248	30.34	30.34	3	246000	3	4		10272.9	Protein YihD OS=Escherichia coli (strain K12) OX=83333 GN=yihD PE=1 SV=1 UPId=UP000000625 PPId=UP000000625
267	TRUE	A0A376TP22|A0A376TP22_ECOLX	203.248	61.36	61.36	3	246000	3	4		5208.17	Protein YihD OS=Escherichia coli OX=562 GN=yihD_2 PE=4 SV=1 UPId=UP000254405 PPId=UP000000625
268	TRUE	Q46871|YQJH_ECOLI	202.223	15.35	15.35	3	73600	3	3		28871.5	NADPH-dependent ferric-chelate reductase OS=Escherichia coli (strain K12) OX=83333 GN=yqjH PE=1 SV=1 UPId=UP000000625 PPId=UP000000625
269	TRUE	P0A6A6|LEUC_ECOLI	202.176	9.23	9.23	4	106000	4	4		49881.8	3-isopropylmalate dehydratase large subunit OS=Escherichia coli (strain K12) OX=83333 GN=leuC PE=1 SV=2 UPId=UP000000625 PPId=UP000000625
270	TRUE	A0A384K9C8|A0A384K9C8_SHIFL	202.016	12.23	12.23	3	49400	3	3		36251.4	Regulator of ebg operon OS=Shigella flexneri OX=623 GN=ebgR PE=4 SV=1 UPId=UP000001006 PPId=UP000000625
270	TRUE	P06846|EBGR_ECOLI	202.016	12.23	12.23	3	49400	3	3		36210.4	HTH-type transcriptional regulator EbgR OS=Escherichia coli (strain K12) OX=83333 GN=ebgR PE=4 SV=2 UPId=UP000000625 PPId=UP000000625
271	TRUE	P16703|CYSM_ECOLI	201.868	16.83	16.83	3	53500	3	3	Carbamidomethylation	32664.2	Cysteine synthase B OS=Escherichia coli (strain K12) OX=83333 GN=cysM PE=1 SV=1 UPId=UP000000625 PPId=UP000000625
272	TRUE	Q8X9J6|YCDX_ECO57	200.503	16.33	16.33	4	314000	4	4		26832.5	Probable phosphatase YcdX OS=Escherichia coli O157:H7 OX=83334 GN=ycdX PE=3 SV=1 UPId=UP000000558 PPId=UP000000625
272	TRUE	P75914|YCDX_ECOLI	200.503	16.33	16.33	4	314000	4	4		26890.5	Probable phosphatase YcdX OS=Escherichia coli (strain K12) OX=83333 GN=ycdX PE=1 SV=1 UPId=UP000000625 PPId=UP000000625
273	TRUE	A0A447XWU8|A0A447XWU8_ECOLX	200.354	28.08	28.08	3	308000	3	3		16636.2	Phospho-2-dehydro-3-deoxyheptonate aldolase, Trp-sensitive OS=Escherichia coli OX=562 GN=aroH_2 PE=3 SV=1 UPId=UP000277930 PPId=UP000000625
273	TRUE	P00887|AROH_ECOLI	200.354	11.78	11.78	3	308000	3	3		38735.1	Phospho-2-dehydro-3-deoxyheptonate aldolase, Trp-sensitive OS=Escherichia coli (strain K12) OX=83333 GN=aroH PE=1 SV=4 UPId=UP000000625 PPId=UP000000625
273	TRUE	A0A376J4R0|A0A376J4R0_ECOLX	200.354	16.87	16.87	3	308000	3	3		27082.1	Phospho-2-dehydro-3-deoxyheptonate aldolase, Trp-sensitive OS=Escherichia coli OX=562 GN=aroH_2 PE=3 SV=1 UPId=UP000255201 PPId=UP000000625
274	TRUE	P0AC84|GLO2_ECOLI	199.548	15.54	15.54	3	250000	3	3		28434.4	Hydroxyacylglutathione hydrolase GloB OS=Escherichia coli (strain K12) OX=83333 GN=gloB PE=1 SV=1 UPId=UP000000625 PPId=UP000000625
275	TRUE	P0A8X0|YJGA_ECOLI	199.132	26.23	26.23	5	181000	5	5		21359.3	UPF0307 protein YjgA OS=Escherichia coli (strain K12) OX=83333 GN=yjgA PE=1 SV=1 UPId=UP000000625 PPId=UP000000625
275	TRUE	A0A8T6QAP3|A0A8T6QAP3_ECOLX	199.132	25.95	25.95	5	181000	5	5		21603.5	UPF0307 protein YjgA OS=Escherichia coli OX=562 GN=yjgA PE=3 SV=1 UPId=UP000471360 PPId=UP000000625
276	TRUE	P06999|PFKB_ECOLI	197.082	18.45	18.45	4	197000	4	4		32456	ATP-dependent 6-phosphofructokinase isozyme 2 OS=Escherichia coli (strain K12) OX=83333 GN=pfkB PE=1 SV=2 UPId=UP000000625 PPId=UP000000625
277	TRUE	A0A376RT51|A0A376RT51_ECOLX	194.647	22.22	22.22	3	15900	3	3		21300.4	UDP-N-acetyl-D-mannosamine dehydrogenase OS=Escherichia coli OX=562 GN=rffD_2 PE=4 SV=1 UPId=UP000254159 PPId=UP000000625
277	TRUE	A0A3S4NQE7|A0A3S4NQE7_ECOLX	194.647	14.57	14.57	3	15900	3	3		32978.9	UDP-N-acetyl-D-mannosamine dehydrogenase OS=Escherichia coli OX=562 GN=rffD_1 PE=3 SV=1 UPId=UP000271797 PPId=UP000000625
277	TRUE	P27829|WECC_ECOLI	194.647	10.48	10.48	3	15900	3	3		45838.7	UDP-N-acetyl-D-mannosamine dehydrogenase OS=Escherichia coli (strain K12) OX=83333 GN=wecC PE=1 SV=4 UPId=UP000000625 PPId=UP000000625
278	TRUE	A0A377K4Y0|A0A377K4Y0_ECOLX	194.135	41.21	41.21	5	6160	1	6	Oxidation (M)	18427.2	pyridoxal kinase OS=Escherichia coli OX=562 GN=pdxK_1 PE=4 SV=1 UPId=UP000254181 PPId=UP000000625
279	TRUE	P0ADS2|ZAPA_ECOLI	193.806	36.7	36.7	3	110000	3	3		12594.2	Cell division protein ZapA OS=Escherichia coli (strain K12) OX=83333 GN=zapA PE=1 SV=1 UPId=UP000000625 PPId=UP000000625
280	TRUE	P25437|FRMA_ECOLI	193.65	20.33	20.33	5	459000	5	5		39359	S-(hydroxymethyl)glutathione dehydrogenase OS=Escherichia coli (strain K12) OX=83333 GN=frmA PE=1 SV=3 UPId=UP000000625 PPId=UP000000625
281	TRUE	P0A7K2|RL7_ECOLI	192.28	25.62	25.62	3	311000	3	3		12295.2	Large ribosomal subunit protein bL12 OS=Escherichia coli (strain K12) OX=83333 GN=rplL PE=1 SV=2 UPId=UP000000625 PPId=UP000000625
281	TRUE	A0A376L3K1|A0A376L3K1_ECOLX	192.28	40.79	40.79	3	311000	3	3		7903.29	50S ribosomal protein L7/L12 OS=Escherichia coli OX=562 GN=rplL_1 PE=4 SV=1 UPId=UP000255460 PPId=UP000000625
282	TRUE	P07913|TDH_ECOLI	192.019	14.08	14.08	4	256000	4	4		37239	L-threonine 3-dehydrogenase OS=Escherichia coli (strain K12) OX=83333 GN=tdh PE=1 SV=1 UPId=UP000000625 PPId=UP000000625
283	TRUE	A0A376NTJ0|A0A376NTJ0_ECOLX	191.255	28.65	28.65	3	140000	3	3	Carbamidomethylation	18280	2-C-methyl-D-erythritol 4-phosphate cytidylyltransferase OS=Escherichia coli OX=562 GN=ispD PE=3 SV=1 UPId=UP000254428 PPId=UP000000625
283	TRUE	Q46893|ISPD_ECOLI	191.255	20.76	20.76	3	140000	3	3	Carbamidomethylation	25737.3	2-C-methyl-D-erythritol 4-phosphate cytidylyltransferase OS=Escherichia coli (strain K12) OX=83333 GN=ispD PE=1 SV=3 UPId=UP000000625 PPId=UP000000625
284	TRUE	P00909|TRPC_ECOLI	188.319	9.49	9.49	3	56100	1	3		49492.3	Tryptophan biosynthesis protein TrpCF OS=Escherichia coli (strain K12) OX=83333 GN=trpC PE=1 SV=4 UPId=UP000000625 PPId=UP000000625
285	TRUE	P0A6G3|PNCC_ECOLI	188.288	24.85	24.85	3	60300	3	3	Carbamidomethylation	17581.7	Nicotinamide-nucleotide amidohydrolase PncC OS=Escherichia coli (strain K12) OX=83333 GN=pncC PE=1 SV=1 UPId=UP000000625 PPId=UP000000625
285	TRUE	A0A377AKA0|A0A377AKA0_ECOLX	188.288	47.13	47.13	3	60300	3	3	Carbamidomethylation	9447.65	Nicotinamide-nucleotide amidohydrolase PncC OS=Escherichia coli OX=562 GN=ygaD PE=3 SV=1 UPId=UP000254052 PPId=UP000000625
286	TRUE	P26648|FTSP_ECOLI	188.109	12.55	12.55	5	76300	5	5		51858.2	Cell division protein FtsP OS=Escherichia coli (strain K12) OX=83333 GN=ftsP PE=1 SV=2 UPId=UP000000625 PPId=UP000000625
287	TRUE	P12758|UDP_ECOLI	187.345	21.34	21.34	3	85500	3	4	Oxidation (M)	27159.1	Uridine phosphorylase OS=Escherichia coli (strain K12) OX=83333 GN=udp PE=1 SV=3 UPId=UP000000625 PPId=UP000000625
288	TRUE	A0A376KWN3|A0A376KWN3_ECOLX	187.161	21.47	21.47	3	51500	3	3	Carbamidomethylation	19503.3	aminodeoxychorismate lyase OS=Escherichia coli OX=562 GN=pabC_2 PE=3 SV=1 UPId=UP000255460 PPId=UP000000625
288	TRUE	P28305|PABC_ECOLI	187.161	14.13	14.13	3	51500	3	3	Carbamidomethylation	29715.1	Aminodeoxychorismate lyase OS=Escherichia coli (strain K12) OX=83333 GN=pabC PE=1 SV=1 UPId=UP000000625 PPId=UP000000625
289	TRUE	P77150|PDXY_ECOLI	187.014	14.29	14.29	3	82300	3	4		31322.2	Pyridoxal kinase PdxY OS=Escherichia coli (strain K12) OX=83333 GN=pdxY PE=1 SV=3 UPId=UP000000625 PPId=UP000000625
289	TRUE	A0A377BB20|A0A377BB20_ECOLX	187.014	23.7	23.7	3	82300	3	4		18827.7	pyridoxal kinase OS=Escherichia coli OX=562 GN=pdxY_2 PE=4 SV=1 UPId=UP000254052 PPId=UP000000625
289	TRUE	D8ABE5|D8ABE5_ECOMS	187.014	21.81	21.81	3	82300	3	4		20613.9	pyridoxal kinase OS=Escherichia coli (strain MS 21-1) OX=749527 GN=HMPREF9530_03881 PE=4 SV=1 UPId=UP000005688 PPId=UP000000625
290	TRUE	P0A9C9|GLPX_ECOLI	183.186	11.01	11.01	3	65600	3	3		35852.3	Fructose-1,6-bisphosphatase 1 class 2 OS=Escherichia coli (strain K12) OX=83333 GN=glpX PE=1 SV=1 UPId=UP000000625 PPId=UP000000625
291	TRUE	P33570|TKT2_ECOLI	181.535	4.8	4.8	3	1050	1	3		73042.7	Transketolase 2 OS=Escherichia coli (strain K12) OX=83333 GN=tktB PE=1 SV=1 UPId=UP000000625 PPId=UP000000625
292	TRUE	P00926|SDHD_ECOLI	181.529	11.54	11.54	5	146000	5	5		47900.6	D-serine dehydratase OS=Escherichia coli (strain K12) OX=83333 GN=dsdA PE=1 SV=3 UPId=UP000000625 PPId=UP000000625
293	TRUE	A0A5P0JCU2|A0A5P0JCU2_ECOLX	181.304	14.23	14.23	3	64200	3	3		29896.6	Phosphoserine phosphatase (Fragment) OS=Escherichia coli OX=562 GN=EIZ93_20355 PE=3 SV=1 UPId=UP000359125 PPId=UP000000625
293	TRUE	P0AGB0|SERB_ECOLI	181.304	12.11	12.11	3	64200	3	3		35042.7	Phosphoserine phosphatase OS=Escherichia coli (strain K12) OX=83333 GN=serB PE=1 SV=1 UPId=UP000000625 PPId=UP000000625
294	TRUE	P0A6V8|GLK_ECOLI	181.172	8.72	8.72	3	191000	3	3		34723.1	Glucokinase OS=Escherichia coli (strain K12) OX=83333 GN=glk PE=1 SV=1 UPId=UP000000625 PPId=UP000000625
295	TRUE	P0A8D6|YMDB_ECOLI	179.834	24.29	24.29	3	151000	3	3		18880.4	O-acetyl-ADP-ribose deacetylase OS=Escherichia coli (strain K12) OX=83333 GN=ymdB PE=1 SV=1 UPId=UP000000625 PPId=UP000000625
295	TRUE	A0A8S0FWW0|A0A8S0FWW0_ECOLX	179.834	12.29	12.29	3	151000	3	3		38656.6	O-acetyl-ADP-ribose deacetylase OS=Escherichia coli OX=562 GN=ymdB PE=3 SV=1 UPId=UP000467488 PPId=UP000000625
296	TRUE	P0A6U5|RSMG_ECOLI	178.938	15.46	15.46	3	59400	3	3		23431.1	Ribosomal RNA small subunit methyltransferase G OS=Escherichia coli (strain K12) OX=83333 GN=rsmG PE=1 SV=1 UPId=UP000000625 PPId=UP000000625
297	TRUE	A0A376P1S5|A0A376P1S5_ECOLX	178.226	23.62	23.62	3	78400	3	3		21517	5,10-methylene-tetrahydrofolate dehydrogenase OS=Escherichia coli OX=562 GN=folD_2 PE=4 SV=1 UPId=UP000254428 PPId=UP000000625
297	TRUE	P24186|FOLD_ECOLI	178.226	16.32	16.32	3	78400	3	3		31043.7	Bifunctional protein FolD OS=Escherichia coli (strain K12) OX=83333 GN=folD PE=1 SV=4 UPId=UP000000625 PPId=UP000000625
297	TRUE	A0A376U3W6|A0A376U3W6_ECOLX	178.226	17.74	17.74	3	78400	3	3		28792.5	Bifunctional protein FolD OS=Escherichia coli OX=562 GN=folD PE=3 SV=1 UPId=UP000254079 PPId=UP000000625
298	TRUE	P30126|LEUD_ECOLI	177.057	25.87	25.87	3	114000	3	3		22487.5	3-isopropylmalate dehydratase small subunit OS=Escherichia coli (strain K12) OX=83333 GN=leuD PE=1 SV=3 UPId=UP000000625 PPId=UP000000625
299	TRUE	P0A9H5|BTUR_ECOLI	176.929	23.47	23.47	4	90500	4	4		21998.9	Corrinoid adenosyltransferase OS=Escherichia coli (strain K12) OX=83333 GN=btuR PE=3 SV=1 UPId=UP000000625 PPId=UP000000625
300	TRUE	P51024|YAIL_ECOLI	175.594	22.35	22.35	3	102000	3	4		19922.8	Uncharacterized protein YaiL OS=Escherichia coli (strain K12) OX=83333 GN=yaiL PE=4 SV=2 UPId=UP000000625 PPId=UP000000625
301	TRUE	P21599|KPYK2_ECOLI	175.499	8.75	8.75	4	90300	4	4		51357.1	Pyruvate kinase II OS=Escherichia coli (strain K12) OX=83333 GN=pykA PE=1 SV=3 UPId=UP000000625 PPId=UP000000625
302	TRUE	P0A8V6|FADR_ECOLI	173.64	20.5	20.5	4	274000	4	4	Carbamidomethylation	26968.6	Fatty acid metabolism regulator protein OS=Escherichia coli (strain K12) OX=83333 GN=fadR PE=1 SV=2 UPId=UP000000625 PPId=UP000000625
303	TRUE	P0ACX3|YDHR_ECOLI	171.338	32.67	32.67	3	90100	3	3		11287.9	Putative monooxygenase YdhR OS=Escherichia coli (strain K12) OX=83333 GN=ydhR PE=1 SV=1 UPId=UP000000625 PPId=UP000000625
303	TRUE	A0A376LNH7|A0A376LNH7_ECOLX	171.338	50.77	50.77	3	90100	3	3		7381.57	Monooxygenase OS=Escherichia coli OX=562 GN=ydhR PE=4 SV=1 UPId=UP000254877 PPId=UP000000625
303	TRUE	W1EYF4|W1EYF4_ECOLX	171.338	75	75	3	90100	3	3		4895.73	Protein ydhR OS=Escherichia coli ISC7 OX=1432555 PE=4 SV=1 UPId=UP000019199 PPId=UP000000625
304	TRUE	P09158|SPEE_ECOLI	171.312	14.24	14.24	3	74700	3	3		32321.4	Polyamine aminopropyltransferase OS=Escherichia coli (strain K12) OX=83333 GN=speE PE=1 SV=2 UPId=UP000000625 PPId=UP000000625
305	TRUE	A0A140N7T7|A0A140N7T7_ECOBD	170.047	8.11	8.11	2	66900	2	2		41369.8	DegT/DnrJ/EryC1/StrS aminotransferase OS=Escherichia coli (strain B / BL21-DE3) OX=469008 GN=ECBD_1619 PE=3 SV=1 UPId=UP000002032 PPId=UP000000625
306	TRUE	A0A2X1MUT2|A0A2X1MUT2_ECOLX	170.042	15.67	15.67	2	18900	2	3		24062.6	LysR family transcriptional regulator OS=Escherichia coli OX=562 GN=cysL_1 PE=3 SV=1 UPId=UP000250780 PPId=UP000000625
306	TRUE	P0ACR4|YEIE_ECOLI	170.042	11.6	11.6	2	18900	2	3		32723.7	Uncharacterized HTH-type transcriptional regulator YeiE OS=Escherichia coli (strain K12) OX=83333 GN=yeiE PE=3 SV=1 UPId=UP000000625 PPId=UP000000625
306	TRUE	A0A8S0FQG8|A0A8S0FQG8_ECOLX	170.042	20.99	20.99	2	18900	2	3		18043.6	HTH lysR-type domain-containing protein OS=Escherichia coli OX=562 GN=EIMP300_39860 PE=3 SV=1 UPId=UP000467488 PPId=UP000000625
307	TRUE	P07464|THGA_ECOLI	169.984	13.3	13.3	2	564000	2	3	Carbamidomethylation; Deamidation (NQ)	22799	Galactoside O-acetyltransferase OS=Escherichia coli (strain K12) OX=83333 GN=lacA PE=1 SV=1 UPId=UP000000625 PPId=UP000000625
308	TRUE	P0AEI6|NUDJ_ECOLI	169.904	20.26	20.26	2	45600	2	3		17432.9	Phosphatase NudJ OS=Escherichia coli (strain K12) OX=83333 GN=nudJ PE=1 SV=1 UPId=UP000000625 PPId=UP000000625
308	TRUE	A0A444RDD6|A0A444RDD6_ECOLX	169.904	25.83	25.83	2	45600	2	3		13754.6	NUDIX domain-containing protein (Fragment) OS=Escherichia coli OX=562 GN=EPS76_11130 PE=4 SV=1 UPId=UP000288730 PPId=UP000000625
309	TRUE	W1F2A9|W1F2A9_ECOLX	169.606	25.85	25.85	3	332000	3	3		16916.5	Glutathione S-transferase OS=Escherichia coli ISC7 OX=1432555 PE=4 SV=1 UPId=UP000019199 PPId=UP000000625
309	TRUE	P0A9D2|GSTA_ECOLI	169.606	18.91	18.91	3	332000	3	3		22868.4	Glutathione S-transferase GstA OS=Escherichia coli (strain K12) OX=83333 GN=gstA PE=1 SV=1 UPId=UP000000625 PPId=UP000000625
309	TRUE	I6CQN1|I6CQN1_SHIFL	169.606	25.33	25.33	3	332000	3	3		17301.9	Glutathione S-transferase OS=Shigella flexneri K-315 OX=766150 GN=SFK315_1915 PE=4 SV=1 UPId=UP000005407 PPId=UP000000625
310	TRUE	P04425|GSHB_ECOLI	169.392	8.23	8.23	2	35800	2	2		35560.9	Glutathione synthetase OS=Escherichia coli (strain K12) OX=83333 GN=gshB PE=1 SV=1 UPId=UP000000625 PPId=UP000000625
310	TRUE	Q32C16|Q32C16_SHIDS	169.392	8.23	8.23	2	35800	2	2		35576	Glutathione synthetase OS=Shigella dysenteriae serotype 1 (strain Sd197) OX=300267 GN=gshB PE=3 SV=1 UPId=UP000002716 PPId=UP000000625
310	TRUE	A0A376KN17|A0A376KN17_ECOLX	169.392	10.57	10.57	2	35800	2	2		28225.6	Glutathione synthetase OS=Escherichia coli OX=562 GN=gshB_2 PE=3 SV=1 UPId=UP000255460 PPId=UP000000625
311	TRUE	P0ABD3|BFR_ECOLI	169.266	18.99	18.99	2	20300	2	2		18495	Bacterioferritin OS=Escherichia coli (strain K12) OX=83333 GN=bfr PE=1 SV=1 UPId=UP000000625 PPId=UP000000625
311	TRUE	A0A485JA58|A0A485JA58_ECOLX	169.266	34.09	34.09	2	20300	2	2		10127.7	Bacterioferritin OS=Escherichia coli OX=562 GN=bfr_2 PE=3 SV=1 UPId=UP000358010 PPId=UP000000625
311	TRUE	A0A2X1LBL8|A0A2X1LBL8_ECOLX	169.266	24	24	2	20300	2	2		14546.6	Bacterioferritin OS=Escherichia coli OX=562 GN=bfr PE=3 SV=1 UPId=UP000250561 PPId=UP000000625
311	TRUE	A0A377DBW5|A0A377DBW5_ECOLX	169.266	21.13	21.13	2	20300	2	2		16569.7	Bacterioferritin OS=Escherichia coli OX=562 GN=bfr_1 PE=3 SV=1 UPId=UP000254174 PPId=UP000000625
312	TRUE	I6ESK5|I6ESK5_SHIBO	169.168	55.17	55.17	3	483000	3	6		9839.4	UPF0250 protein YbeD OS=Shigella boydii 4444-74 OX=766140 GN=ybeD PE=3 SV=1 UPId=UP000004199 PPId=UP000000625
313	TRUE	Q83P55|Q83P55_SHIFL	169.14	26.32	26.32	2	58700	2	2		12498.3	Soluble cytochrome b562 OS=Shigella flexneri OX=623 GN=cybC PE=3 SV=1 UPId=UP000001006 PPId=UP000000625
314	TRUE	A0A376U0S6|A0A376U0S6_ECOLX	169.085	8.96	8.96	2	40700	2	2		29366.7	Acetylornithine deacetylase OS=Escherichia coli OX=562 GN=argE_2 PE=3 SV=1 UPId=UP000254079 PPId=UP000000625
314	TRUE	A0A376CWD7|A0A376CWD7_ECOLX	169.085	24.74	24.74	2	40700	2	2		10755.6	Acetylornithine deacetylase OS=Escherichia coli OX=562 GN=argE_1 PE=4 SV=1 UPId=UP000254647 PPId=UP000000625
314	TRUE	A0A485JNR4|A0A485JNR4_ECOLX	169.085	38.71	38.71	2	40700	2	2		6928.95	Acetylornithine deacetylase OS=Escherichia coli OX=562 GN=argE_2 PE=4 SV=1 UPId=UP000358010 PPId=UP000000625
314	TRUE	A0A377DZJ1|A0A377DZJ1_ECOLX	169.085	16.9	16.9	2	40700	2	2		15513.7	Acetylornithine deacetylase OS=Escherichia coli OX=562 GN=argE_2 PE=4 SV=1 UPId=UP000254429 PPId=UP000000625
314	TRUE	P23908|ARGE_ECOLI	169.085	6.27	6.27	2	40700	2	2		42347.3	Acetylornithine deacetylase OS=Escherichia coli (strain K12) OX=83333 GN=argE PE=1 SV=2 UPId=UP000000625 PPId=UP000000625
314	TRUE	A0A376L3N7|A0A376L3N7_ECOLX	169.085	22.43	22.43	2	40700	2	2		11678.2	Acetylornithine deacetylase OS=Escherichia coli OX=562 GN=argE_2 PE=4 SV=1 UPId=UP000255460 PPId=UP000000625
315	TRUE	W1F3F7|W1F3F7_ECOLX	168.903	8.2	8.2	2	14500	2	2		33792.8	Uncharacterized protein YidR OS=Escherichia coli ISC7 OX=1432555 PE=4 SV=1 UPId=UP000019199 PPId=UP000000625
315	TRUE	P31455|YIDR_ECOLI	168.903	6.02	6.02	2	14500	2	2		46186.6	Uncharacterized protein YidR OS=Escherichia coli (strain K12) OX=83333 GN=yidR PE=4 SV=4 UPId=UP000000625 PPId=UP000000625
316	TRUE	P69828|PTKA_ECOLI	168.852	17.33	17.33	2	201000	2	2		16907.5	PTS system galactitol-specific EIIA component OS=Escherichia coli (strain K12) OX=83333 GN=gatA PE=1 SV=1 UPId=UP000000625 PPId=UP000000625
316	TRUE	F5NWV6|F5NWV6_SHIFL	168.852	18.18	18.18	2	201000	2	2		16063.5	Phosphoenolpyruvate-dependent sugar phosphotransferase system, EIIA 2 family protein OS=Shigella flexneri K-227 OX=766147 GN=SFK227_2624 PE=4 SV=1 UPId=UP000004520 PPId=UP000000625
317	TRUE	P38506|XNI_ECOLI	168.449	9.96	9.96	2	34200	2	2		28166.1	Flap endonuclease Xni OS=Escherichia coli (strain K12) OX=83333 GN=ygdG PE=1 SV=3 UPId=UP000000625 PPId=UP000000625
317	TRUE	A0A376UEW8|A0A376UEW8_ECOLX	168.449	15.92	15.92	2	34200	2	2		17680.3	Exodeoxyribonuclease IX OS=Escherichia coli OX=562 GN=exo_2 PE=4 SV=1 UPId=UP000254079 PPId=UP000000625
317	TRUE	A0A376KRL6|A0A376KRL6_ECOLX	168.449	24.51	24.51	2	34200	2	2		11550.3	Exodeoxyribonuclease IX OS=Escherichia coli OX=562 GN=exo_1 PE=4 SV=1 UPId=UP000255460 PPId=UP000000625
318	TRUE	A0A376KY49|A0A376KY49_ECOLX	168.278	14.36	14.36	2		1	2		20150.9	Putative esterase/lipase OS=Escherichia coli OX=562 GN=ybfF_1 PE=4 SV=1 UPId=UP000255460 PPId=UP000000625
319	TRUE	P52007|YECM_ECOLI	168.23	18.09	18.09	2	56100	2	2		21205	Protein YecM OS=Escherichia coli (strain K12) OX=83333 GN=yecM PE=1 SV=3 UPId=UP000000625 PPId=UP000000625
320	TRUE	P0A8Y1|YJJG_ECOLI	168.111	12.89	12.89	2	32300	2	2		25300.6	Pyrimidine 5'-nucleotidase YjjG OS=Escherichia coli (strain K12) OX=83333 GN=yjjG PE=1 SV=1 UPId=UP000000625 PPId=UP000000625
320	TRUE	A0A2X1NJ61|A0A2X1NJ61_ECOLX	168.111	24.58	24.58	2	32300	2	2		12997.8	5'-nucleotidase (Nucleoside 5'-monophosphate phosphohydrolase) OS=Escherichia coli OX=562 GN=yjjG_1 PE=4 SV=1 UPId=UP000250780 PPId=UP000000625
321	TRUE	A0A376Y6R3|A0A376Y6R3_ECOLX	168.039	10.07	10.07	2	31100	2	2		32199	Cysteine desulfurase OS=Escherichia coli OX=562 GN=iscS_1 PE=3 SV=1 UPId=UP000254785 PPId=UP000000625
321	TRUE	P0A6B7|ISCS_ECOLI	168.039	7.18	7.18	2	31100	2	2		45089.5	Cysteine desulfurase IscS OS=Escherichia coli (strain K12) OX=83333 GN=iscS PE=1 SV=1 UPId=UP000000625 PPId=UP000000625
322	TRUE	W1EWH3|W1EWH3_ECOLX	167.69	15.03	15.03	2	45600	2	2		17504.9	Protein ydcF OS=Escherichia coli ISC7 OX=1432555 PE=4 SV=1 UPId=UP000019199 PPId=UP000000625
322	TRUE	A0A895NWH1|A0A895NWH1_ECOLX	167.69	11.44	11.44	2	45600	2	2		22813.8	YdcF family protein OS=Escherichia coli OX=562 GN=JNP96_13555 PE=4 SV=1 UPId=UP000663166 PPId=UP000000625
322	TRUE	P34209|YDCF_ECOLI	167.69	8.65	8.65	2	45600	2	2		29705.7	Protein YdcF OS=Escherichia coli (strain K12) OX=83333 GN=ydcF PE=1 SV=3 UPId=UP000000625 PPId=UP000000625
[truncated: 540 more rows]

## Sheet: MethodologyBottom-up proteomic 
Bottom-up proteomic analyses of protein fractions. To identify a possible co-purifying reductase, protein identities and relative abundances were assessed for IEC and IEC-SEC purified HmuS (University of Notre Dame Mass Spectrometry Facility). The yellow 20-30 kDa contaminant fractions isolated by SEC were also pooled, centrifuge concentrated (10 kDa MWCO), and analyzed. Samples were dissolved in…
[truncated: 1 more rows]
