# Supplementary material for: Commensal gut bacteria employ de-chelatase HmuS to harvest iron from heme
Source: EMBO J. 2025 Sep 12;44(21):6226–52. doi: 10.1038/s44318-025-00563-5 (PMC12583661; doi:10.1038/s44318-025-00563-5)
Supplement: Supplementary file 5 — Dataset EV3 [file 44318_2025_563_MOESM5_ESM.xlsx]

## Sheet: Family Superfamily Conservation
Number	Residue	HmuS Conservation	Chelatase Conservation
1	M	0.423	0		Residue conservation on a [0, 1] scale
2	K	0.388	0.001		HmuS Conservation is derived from a set of operonic sequences
3	K	0.799	0.002		Chelatase conservation is derived from a set of ChlH, CobN and HmuS sequences
4	K	0.845	0.002		Shaded residues are not visible in the structure
5	S	0.284	0.002
6	K	0.581	0.001
7	I	0.725	0.002
8	I	0.744	0.002
9	L	0.554	0.001
10	G	0.466	0.001
11	G	0.408	0.002
12	C	0.522	0.002
13	I	0.408	0.002
14	V	0.683	0.002
15	V	0.67	0.002
16	A	0.643	0.002
17	A	0.707	0.002
18	L	0.618	0.001
19	I	0.572	0.002
20	G	0.491	0.001
21	L	0.544	0.001
22	S	0.379	0.001
23	V	0.691	0.001
24	W	0.828	0.006
25	N	0.603	0.006
26	T	0.504	0.006
27	W	0.668	0.009
28	F	0.616	0.045
29	S	0.794	0.055
30	A	0.593	0.1
31	T	1	0.095
32	K	0.766	0.126
33	I	0.96	0.233
34	A	0.967	0.159
35	F	0.976	0.174
36	V	0.871	0.22
37	N	0.99	0.164
38	F	0.836	0.121
39	Q	0.996	0.143
40	T	0.652	0.133
41	I	0.924	0.137
42	Q	0.557	0.131
43	Q	0.75	0.148
44	G	0.976	0.136
45	S	0.619	0.137
46	I	0.978	0.182
47	S	0.782	0.156
48	K	0.789	0.142
49	A	0.971	0.17
50	N	0.995	0.115
51	D	0.948	0.13
52	N	0.959	0.112
53	S	0.691	0.104
54	F	0.633	0.111
55	I	0.952	0.18
56	K	0.918	0.153
57	L	0.879	0.211
58	S	0.577	0.136
59	E	0.81	0.121
60	V	0.8	0.141
61	S	0.647	0.131
62	L	0.611	0.136
63	D	0.819	0.164
64	N	0.588	0.122
65	L	0.811	0.2
66	D	0.702	0.221
67	R	0.585	0.188
68	L	0.78	0.339
69	T	0.541	0.261
70	S	0.537	0.245
71	Y	0.926	0.322
72	D	1	0.321
73	M	0.908	0.365
74	V	0.953	0.48
75	F	0.776	0.38
76	I	0.906	0.396
77	N	0.862	0.235
78	G	0.768	0.231
79	M	1	0.248
80	G	1	0.302
81	L	0.963	0.192
82	R	0.98	0.208
83	I	0.918	0.187
84	V	0.618	0.194
85	E	0.898	0.229
86	E	0.837	0.195
87	Q	0.984	0.194
88	R	0.998	0.235
89	Q	0.588	0.289
90	Q	0.71	0.256
91	I	0.887	0.395
92	Q	0.776	0.221
93	Q	0.645	0.25
94	A	0.898	0.261
95	A	0.78	0.227
96	D	0.559	0.224
97	K	0.503	0.202
98	G	0.782	0.24
99	I	0.729	0.243
100	P	0.862	0.193
101	V	0.833	0.326
102	Y	0.621	0.303
103	T	0.863	0.258
104	S	0.647	0.331
105	M	0.651	0.247
106	A	0.811	0.231
107	T	0.998	0.207
108	N	0.988	0.204
109	P	1	0.204
110	A	0.717	0.239
111	N	1	0.188
112	N	0.656	0.227
113	I	0.885	0.201
114	C	0.599	0.235
115	N	0.757	0.265
116	L	0.779	0.352
117	D	0.989	0.258
118	S	0.795	0.202
119	I	0.634	0.244
120	Q	0.622	0.211
121	Q	0.58	0.218
122	N	0.566	0.255
123	L	0.41	0.308
124	I	0.851	0.472
125	R	0.674	0.267
126	G	0.512	0.389
127	Y	1	0.707
128	L	0.893	0.402
129	S	0.55	0.333
130	N	0.734	0.333
131	G	0.79	0.542
132	G	0.88	0.599
133	K	0.792	0.328
134	T	0.491	0.415
135	N	1	0.797
136	Y	0.991	0.422
137	R	0.781	0.381
138	N	0.785	0.426
139	M	0.826	0.513
140	L	0.991	0.551
141	N	0.635	0.353
142	Y	0.974	0.42
143	I	0.912	0.571
144	R	1	0.351
145	K	0.753	0.331
146	A	0.415	0.302
147	I	0.953	0.339
148	D	1	0.269
149	G	0.658	0.289
150	K	1	0.28
151	A	0.528	0.167
152	S	0.575	0.088
153	A	0.544	0.019
154	V	0.649	0.098
155	P	0.543	0.136
156	E	0.712	0.303
157	V	0.662	0.301
158	E	0.726	0.347
159	D	0.465	0.395
160	P	0.585	0.553
161	I	0.537	0.34
162	E	0.783	0.341
163	R	0.747	0.406
164	P	0.536	0.545
165	S	0.491	0.304
166	D	0.544	0.312
167	M	0.747	0.534
168	L	0.885	0.546
169	Y	0.8	0.609
170	H	0.966	0.443
171	A	0.544	0.5
172	G	0.598	0.348
173	I	0.492	0.007
174	S	0.562	0.001
175	N	0.465	0.241
176	P	0.506	0.283
177	D	0.621	0.005
178	D	0.792	0.011
179	E	0.793	0.023
180	Q	0.641	0.103
181	E	0.518	0.101
182	F	0.974	0.329
183	L	0.467	0.309
184	T	0.675	0.35
185	V	0.885	0.319
186	A	0.565	0.318
187	D	0.625	0.359
188	Y	0.96	0.395
189	E	0.63	0.257
190	K	0.572	0.283
191	F	0.893	0.175
192	M	0.871	0.149
193	Q	0.593	0.106
194	E	0.596	0.092
195	N	0.718	0.062
196	N	0.649	0.059
197	L	0.924	0.077
198	Y	0.641	0.118
199	K	0.732	0.224
200	E	0.719	0.294
201	G	0.649	0.33
202	A	0.954	0.355
203	R	0.592	0.49
204	K	0.602	0.356
205	I	0.957	0.689
206	M	0.79	0.47
207	I	0.873	0.695
208	T	0.969	0.515
209	G	0.998	0.356
210	Q	0.529	0.332
211	M	0.992	0.376
212	A	0.727	0.368
213	D	0.643	0.338
214	A	0.666	0.287
215	T	0.573	0.531
216	D	0.572	0.485
217	L	0.926	0.676
218	I	0.784	0.584
219	K	0.501	0.427
220	A	0.615	0.437
221	L	0.875	0.608
222	E	0.991	0.562
223	N	0.666	0.432
224	A	0.561	0.444
225	G	0.984	0.629
226	Y	0.504	0.431
227	N	0.516	0.401
228	V	0.997	0.473
229	Y	0.984	0.55
230	P	0.734	0.449
231	V	0.888	0.528
232	Q	0.55	0.479
233	S	0.719	0.359
234	M	0.664	0.32
235	T	0.531	0.37
236	R	0.567	0.315
237	F	0.811	0.321
238	M	0.766	0.343
239	S	0.535	0.393
240	F	0.455	0.373
241	I	0.702	0.457
242	E	0.692	0.339
243	E	0.737	0.33
244	V	0.939	0.269
245	Q	0.575	0.302
246	P	0.677	0.413
247	D	0.619	0.501
248	A	0.98	0.515
249	V	0.916	0.678
250	I	0.966	0.706
251	N	0.988	0.461
252	M	0.985	0.423
253	A	0.988	0.341
254	H	1	0.319
255	G	1	0.347
256	R	1	0.366
257	M	0.858	0.297
258	G	0.997	0.305
259	D	0.954	0.36
260	K	0.382	0.325
261	M	0.645	0.288
262	V	0.975	0.292
263	D	0.723	0.349
264	Y	0.883	0.297
265	L	0.999	0.574
266	K	0.69	0.408
267	A	0.563	0.419
268	R	0.581	0.514
269	N	0.956	0.525
270	I	0.975	0.671
271	L	0.67	0.81
272	L	0.953	0.668
273	F	0.982	0.628
274	A	0.776	0.485
275	P	0.919	0.43
276	L	0.954	0.593
277	T	0.698	0.329
278	I	0.917	0.38
279	N	0.943	0.309
280	S	0.642	0.378
281	L	0.764	0.434
282	V	0.661	0.334
283	D	0.625	0.453
284	E	0.765	0.459
285	W	1	0.781
286	E	0.923	0.409
287	N	0.609	0.401
288	D	0.993	0.541
289	P	0.615	0.33
290	M	0.813	0.375
291	G	0.997	0.838
292	M	0.998	0.671
293	S	0.701	0.388
294	G	1	0.356
295	G	1	0.285
296	F	0.996	0.446
297	M	0.836	0.474
298	S	0.999	0.427
299	Q	1	0.4
300	S	0.998	0.392
301	I	0.94	0.706
302	V	0.971	0.563
303	T	0.907	0.513
304	P	1	0.759
305	E	0.999	0.873
306	I	0.997	0.5
307	D	1	0.524
308	G	1	0.896
309	A	0.945	0.396
310	I	0.945	0.607
311	R	0.986	0.364
312	P	0.892	0.485
313	F	0.772	0.41
314	A	0.792	0.467
315	L	0.897	0.636
316	F	0.995	0.537
317	A	0.741	0.382
318	Q	0.656	0.41
319	Y	0.696	0.296
320	E	0.512	0.29
321	D	0.668	0.28
322	K	0.641	0.289
323	E	0.856	0.266
324	G	0.879	0.292
325	L	0.939	0.258
326	R	0.647	0.288
327	H	0.626	0.304
328	S	0.609	0.322
329	Y	0.631	0.376
330	A	0.808	0.502
331	V	0.848	0.478
332	P	0.996	0.406
333	E	0.834	0.51
334	R	1	0.607
335	L	0.925	0.641
336	K	0.644	0.457
337	T	0.75	0.347
338	F	0.973	0.598
339	V	0.963	0.56
340	S	0.63	0.417
341	T	0.817	0.515
342	I	0.95	0.577
343	D	0.734	0.371
344	N	0.727	0.472
345	Y	0.861	0.532
346	L	0.814	0.496
347	N	0.535	0.449
348	L	0.999	0.9
349	K	0.724	0.563
350	T	0.518	0.418
351	K	0.899	0.475
352	P	0.693	0.475
353	N	0.989	0.48
354	F	0.704	0.473
355	E	0.76	0.6
356	K	1	0.75
357	K	0.711	0.688
358	V	0.939	0.767
359	A	0.902	0.754
360	I	0.991	0.673
361	Y	0.672	0.66
362	Y	0.998	0.544
363	Y	0.867	0.459
364	K	1	0.542
365	G	1	0.321
366	P	0.959	0.567
367	G	1	0.413
368	Q	0.956	0.438
369	N	0.93	0.416
370	A	0.941	0.405
371	L	0.924	0.365
372	T	0.837	0.397
373	A	1	0.717
374	A	0.657	0.466
375	G	0.991	0.4
376	M	0.973	0.859
377	E	0.99	0.668
378	V	0.997	0.564
379	V	0.564	0.389
380	P	0.982	0.461
381	S	1	0.867
382	L	0.999	0.613
383	Y	0.97	0.349
384	N	0.981	0.402
385	L	0.944	0.663
386	L	1	0.72
387	L	0.596	0.399
388	R	0.883	0.421
389	M	0.857	0.778
390	K	0.909	0.498
391	Q	0.57	0.439
392	E	0.957	0.48
393	G	0.996	0.854
394	Y	0.998	0.852
395	N	0.624	0.386
396	I	0.955	0.638
397	S	0.544	0.319
398	G	0.604	0.259
399	L	0.988	0.327
400	P	0.998	0.514
401	A	0.601	0.351
402	N	0.761	0.412
403	A	0.618	0.336
404	Q	0.678	0.428
405	E	0.691	0.462
406	L	0.973	0.645
407	G	0.53	0.385
408	K	0.708	0.415
409	M	0.823	0.327
410	I	0.984	0.591
411	Q	0.873	0.343
412	A	0.632	0.342
413	Q	0.832	0.27
414	G	1	0.315
415	A	0.844	0.283
416	V	0.984	0.271
417	F	0.951	0.21
418	N	0.72	0.244
419	A	0.529	0.212
420	Y	1	0.153
421	A	0.991	0.146
422	E	0.776	0.102
423	G	0.998	0.149
424	A	0.946	0.167
425	F	0.655	0.226
426	N	0.605	0.241
427	D	0.591	0.3
428	F	0.999	0.287
429	M	0.848	0.344
430	Q	0.706	0.262
431	N	0.577	0.247
432	G	0.864	0.317
433	H	0.572	0.271
434	P	0.994	0.308
435	E	0.656	0.314
436	L	0.954	0.3
437	I	0.937	0.58
438	T	0.793	0.451
439	K	0.768	0.412
440	E	0.671	0.445
441	Q	0.79	0.429
442	Y	0.902	0.776
443	E	0.732	0.385
444	S	0.689	0.405
445	W	1	0.482
446	V	0.748	0.49
447	K	0.756	0.316
448	E	0.588	0.032
449	S	0.687	0.28
450	L	0.868	0.63
451	R	0.713	0.534
452	P	0.679	0.372
453	E	0.652	0.368
454	K	0.659	0.379
455	Y	0.698	0.448
456	Q	0.591	0.429
457	E	0.962	0.432
458	V	0.86	0.664
459	V	0.641	0.36
460	D	0.547	0.426
461	A	0.709	0.35
462	F	0.5	0.763
463	G	0.998	0.824
464	E	0.79	0.393
465	F	0.98	0.485
466	P	1	0.467
467	G	0.998	0.481
468	N	0.521	0.417
469	Y	0.879	0.293
470	M	0.936	0.404
471	V	0.627	0.441
472	T	0.839	0.135
473	P	0.477	0.219
474	D	0.874	0.418
475	G	0.917	0.446
476	K	0.694	0.364
477	L	0.996	0.547
478	G	0.75	0.453
479	I	0.883	0.666
480	A	0.873	0.484
481	R	0.913	0.429
482	L	0.885	0.558
483	Q	0.886	0.41
484	F	0.907	0.436
485	G	1	0.822
486	N	0.997	0.668
487	V	0.967	0.668
488	V	0.882	0.451
489	L	0.969	0.704
490	L	0.839	0.373
491	P	1	0.435
492	Q	1	0.806
493	N	0.468	0.803
494	A	0.775	0.372
495	A	0.993	0.646
496	G	0.984	0.696
497	S	0.572	0.262
498	G	0.992	0.331
499	D	0.699	0.327
500	N	0.801	0.455
501	S	0.705	0.3
502	F	1	0.259
503	Q	0.747	0.415
504	V	0.897	0.452
505	V	0.955	0.502
506	H	1	0.746
507	G	1	0.499
508	T	0.983	0.373
509	D	0.721	0.388
510	M	0.638	0.479
511	A	0.987	0.473
512	P	0.998	0.742
513	P	0.994	0.388
514	H	0.857	0.768
515	T	0.787	0.407
516	Y	0.996	0.775
517	I	0.951	0.605
518	A	0.995	0.78
519	S	0.877	0.441
520	Y	1	0.825
521	L	1	0.364
522	W	0.995	0.661
523	M	0.569	0.662
524	Q	0.814	0.524
525	H	0.631	0.388
526	G	0.916	0.3
527	F	0.999	0.492
528	K	0.77	0.367
529	A	0.99	0.636
530	D	0.999	0.641
531	A	0.88	0.725
532	L	0.866	0.639
533	I	0.975	0.703
534	H	1	0.761
535	F	1	0.527
536	G	1	0.835
537	T	0.95	0.529
538	H	1	0.811
539	G	1	0.755
540	S	0.997	0.569
541	L	0.997	0.505
542	E	1	0.82
543	F	0.896	0.581
544	T	1	0.656
545	P	1	0.756
546	R	0.801	0.725
547	K	0.999	0.766
548	Q	1	0.432
549	V	0.909	0.453
550	A	0.998	0.61
551	L	0.999	0.725
552	C	0.541	0.592
553	S	0.792	0.358
554	N	0.591	0.359
555	D	0.932	0.453
556	W	1	0.42
557	P	0.699	0.645
558	D	0.997	0.441
559	R	0.956	0.475
560	L	0.999	0.496
561	V	0.962	0.582
562	G	1	0.556
563	A	0.664	0.422
564	V	0.764	0.603
565	P	1	0.825
566	H	1	0.364
567	Y	0.698	0.59
568	Y	1	0.791
569	L	0.884	0.471
570	Y	0.998	0.707
571	S	0.806	0.5
572	I	0.939	0.564
573	G	0.909	0.522
574	N	0.962	0.537
575	V	0.999	0.454
576	G	1	0.596
577	E	1	0.811
578	G	0.797	0.618
579	M	0.886	0.467
580	M	0.836	0.453
581	A	1	0.778
582	K	1	0.797
583	R	1	0.806
584	R	0.997	0.844
585	S	0.812	0.465
586	Y	1	0.326
587	A	0.946	0.745
588	T	0.506	0.548
589	L	0.792	0.585
590	Q	0.809	0.722
591	S	0.955	0.53
592	Y	0.97	0.716
593	L	0.999	0.58
594	T	1	0.491
595	P	0.953	0.719
596	P	0.979	0.52
597	F	0.995	0.518
598	L	0.713	0.399
599	E	0.995	0.354
600	S	0.996	0.589
601	S	0.653	0.447
602	V	0.817	0.525
603	R	0.952	0.503
604	G	0.64	0.403
605	I	0.682	0.406
606	Y	0.993	0.579
607	R	0.731	0.369
608	E	0.698	0.431
609	L	1	0.752
610	M	0.569	0.428
611	E	0.76	0.388
612	K	0.659	0.487
613	I	0.934	0.651
614	K	0.777	0.4
615	I	0.557	0.493
616	Y	0.992	0.623
617	N	0.763	0.326
618	N	0.632	0.377
619	S	0.475	0.455
620	Q	0.445	0.335
621	K	0.448	0.326
622	A	0.351	0.341
623	N	0.307	0.371
624	K	0.364	0.377
625	D	0.402	0.347
626	Q	0.499	0.334
627	E	0.58	0.46
628	S	0.918	0.361
629	L	0.912	0.36
630	A	0.64	0.366
631	V	0.97	0.717
632	K	0.989	0.327
633	T	0.615	0.419
634	L	0.817	0.37
635	T	0.791	0.487
636	V	0.967	0.341
637	K	0.779	0.418
638	M	0.86	0.385
639	G	1	0.395
640	I	0.875	0.644
641	H	0.782	0.266
642	R	0.986	0.324
643	D	0.817	0.493
644	L	1	0.438
645	G	0.653	0.317
646	L	0.993	0.311
647	D	0.985	0.283
648	S	0.893	0.187
649	M	0.636	0.133
650	A	0.475	0.119
651	N	0.632	0.111
652	K	0.576	0.125
653	P	0.937	0.19
654	Y	0.99	0.15
655	T	0.738	0.14
656	E	0.791	0.311
657	D	0.751	0.306
658	E	0.863	0.252
659	I	0.952	0.48
660	A	0.62	0.324
661	R	0.96	0.335
662	V	0.935	0.558
663	E	0.916	0.362
664	N	0.866	0.306
665	F	0.966	0.409
666	A	0.988	0.639
667	E	0.971	0.283
668	E	1	0.501
669	L	0.981	0.564
670	A	0.874	0.388
671	T	0.654	0.348
672	E	0.972	0.351
673	K	0.994	0.325
674	I	0.967	0.468
675	T	0.938	0.355
676	G	0.962	0.259
677	Q	0.78	0.644
678	L	0.88	0.696
679	Y	1	0.671
680	T	0.913	0.54
681	M	0.873	0.501
682	G	1	0.777
683	V	0.838	0.374
684	P	0.959	0.333
685	Y	1	0.39
686	E	0.818	0.339
687	P	0.496	0.284
688	E	0.545	0.351
689	R	0.739	0.281
690	I	0.957	0.322
691	T	0.572	0.277
692	S	0.889	0.293
693	S	0.952	0.306
694	V	0.963	0.447
695	Y	0.657	0.236
696	A	0.862	0.323
697	M	0.997	0.39
698	A	0.703	0.228
699	T	0.918	0.122
700	E	0.821	0.07
701	P	0.998	0.068
702	I	0.966	0.051
703	A	1	0.035
704	Y	0.989	0.032
705	S	0.822	0.043
706	L	0.913	0.048
707	F	0.734	0.056
708	A	0.759	0.105
709	L	0.904	0.115
710	D	0.975	0.129
711	K	0.94	0.126
712	Q	0.546	0.066
713	R	0.82	0.035
714	G	0.704	0.054
715	K	0.82	0.068
716	A	0.871	0.054
717	T	0.524	0.019
718	E	0.479	0.025
719	S	0.471	0.026
720	A	0.67	0.023
721	E	0.549	0.014
722	K	0.908	0.017
723	H	0.793	0.016
724	R	0.758	0.018
725	S	0.644	0.028
726	V	0.659	0.024
727	F	0.962	0.025
728	T	0.708	0.028
729	Q	0.66	0.027
730	Q	0.619	0.028
731	Y	0.985	0.033
732	L	0.935	0.031
733	M	0.494	0.047
734	P	0.806	0.042
735	A	0.988	0.053
736	R	0.854	0.045
737	L	0.445	0.059
738	L	0.816	0.063
739	V	0.985	0.13
740	E	0.525	0.078
741	R	0.662	0.103
742	L	0.965	0.09
743	M	0.85	0.087
744	A	0.591	0.058
745	N	0.558	0.076
746	P	0.485	0.051
747	S	0.501	0.1
748	L	0.509	0.042
749	A	0.68	0.042
750	T	0.746	0.101
751	D	0.972	0.103
752	E	0.693	0.108
753	L	0.591	0.09
754	I	0.944	0.231
755	C	0.97	0.176
756	H	0.742	0.087
757	T	0.589	0.088
758	A	0.708	0.095
759	G	0.723	0.157
760	I	0.911	0.114
761	T	0.791	0.102
762	P	0.584	0.09
763	Q	0.563	0.134
764	E	0.862	0.131
765	L	0.978	0.16
766	A	0.602	0.1
767	K	0.679	0.096
768	A	0.998	0.11
769	R	0.763	0.09
770	Q	0.664	0.112
771	I	0.923	0.095
772	E	0.589	0.069
773	A	0.548	0.053
774	E	0.531	0.032
775	R	0.576	0.013
776	N	0.637	0.02
777	A	0.761	0.014
778	P	0.891	0.025
779	K	0.598	0.032
780	G	0.498	0.03
781	M	0.772	0.08
782	M	0.844	0.027
783	A	0.691	0.027
784	M	0.89	0.023
785	M	0.994	0.043
786	M	0.651	0.062
787	A	0.416	0.026
788	A	0.47	0.02
789	A	0.498	0.056
790	A	0.417	0.008
791	K	0.563	0.001
792	K	0.401	0
793	D	0.346	0.008
794	Q	0.426	0.038
795	A	0.418	0.011
796	D	0.448	0.042
797	N	0.249	0.001
798	E	0.221	0
799	P	0.109	0
800	S	0.102	0
801	G	0.165	0
802	N	0.219	0.001
803	G	0.199	0.003
804	H	0.161	0.003
805	P	0.154	0.003
806	A	0.182	0.003
807	S	0.127	0.004
808	A	0.059	0.003
809	K	0.081	0.015
810	M	0.208	0.02
811	E	0.106	0.001
812	K	0.101	0.001
813	G	0.106	0.034
814	P	0.162	0.03
815	H	0.19	0
816	G	0.174	0.001
817	K	0.257	0.001
818	M	0.273	0.005
819	P	0.312	0.007
820	A	0.257	0.008
821	G	0.152	0.007
822	M	0.377	0.017
823	K	0.312	0.019
824	E	0.261	0.041
825	A	0.201	0.021
826	M	0.272	0.019
827	K	0.375	0.009
828	K	0.423	0.002
829	M	0.425	0.005
830	G	0.389	0.005
831	A	0.37	0.002
832	N	0.388	0.003
833	M	0.467	0.006
834	D	0.348	0.02
835	P	0.488	0.015
836	E	0.431	0.015
837	K	0.146	0.017
838	A	0.359	0.027
839	M	0.335	0.005
840	E	0.306	0.013
841	M	0.337	0.006
842	A	0.376	0.015
843	K	0.57	0.046
844	S	0.356	0.026
845	M	0.588	0.042
846	G	0.395	0.052
847	A	0.38	0.031
848	S	0.264	0.05
849	P	0.317	0.075
850	E	0.352	0.134
851	A	0.379	0.102
852	L	0.386	0.094
853	K	0.415	0.081
854	K	0.52	0.082
855	M	0.406	0.03
856	E	0.334	0.018
857	A	0.405	0.007
858	S	0.441	0.007
859	M	0.648	0.008
860	K	0.366	0.004
861	A	0.421	0.005
862	N	0.404	0.007
863	K	0.462	0.015
864	D	0.284	0.002
865	T	0.225	0.004
866	S	0.129	0.001
867	T	0.066	0
868	D	0.124	0
869	A	0.129	0
870	S	0.158	0
871	G	0.041	0
872	K	0.046	0.013
873	P	0.03	0
874	A	0.044	0
875	M	0.049	0
876	A	0.045	0
877	G	0.068	0
878	K	0.167	0
879	T	0.143	0.001
880	E	0.187	0
881	K	0.31	0.001
882	P	0.187	0.043
883	Q	0.207	0.015
884	G	0.28	0.003
885	M	0.256	0.004
886	S	0.216	0.003
887	A	0.2	0.004
888	M	0.369	0.024
889	M	0.435	0.024
890	A	0.43	0.023
891	A	0.305	0.019
892	M	0.157	0.026
893	G	0.185	0.003
894	K	0.512	0.004
895	A	0.574	0.002
896	P	0.484	0.002
897	K	0.654	0.019
898	E	0.675	0.051
899	Y	0.893	0.039
900	S	0.808	0.05
901	K	0.867	0.051
902	E	0.838	0.05
903	E	0.83	0.017
904	V	0.633	0.019
905	E	0.545	0.026
906	F	0.643	0.036
907	A	0.942	0.047
908	L	0.552	0.05
909	A	0.95	0.052
910	V	0.865	0.056
911	A	0.524	0.078
912	E	0.831	0.109
913	V	0.901	0.206
914	E	0.988	0.153
915	R	0.852	0.172
916	T	0.813	0.151
917	I	0.866	0.252
918	K	0.726	0.171
919	N	0.961	0.163
920	V	0.956	0.225
921	G	0.71	0.169
922	N	0.639	0.227
923	Y	0.996	0.255
924	K	0.713	0.198
925	N	0.524	0.262
926	A	0.624	0.256
927	L	0.996	0.461
928	L	0.502	0.181
929	T	0.495	0.254
930	S	0.988	0.312
931	P	0.998	0.181
932	E	0.631	0.227
933	E	0.476	0.247
934	E	1	0.772
935	L	0.901	0.463
936	S	0.549	0.348
937	S	0.967	0.413
938	L	0.815	0.594
939	M	0.729	0.591
940	N	0.987	0.353
941	A	0.983	0.553
942	L	0.927	0.686
943	K	0.717	0.413
944	G	0.998	0.702
945	G	0.993	0.382
946	Y	0.912	0.574
947	T	0.912	0.667
948	A	0.703	0.362
949	P	1	0.527
950	T	0.854	0.543
951	P	0.91	0.388
952	G	0.998	0.512
953	G	1	0.593
954	D	1	0.437
955	P	0.752	0.527
956	I	0.986	0.439
957	A	0.715	0.466
958	N	0.997	0.372
959	P	0.995	0.413
960	N	0.945	0.461
961	T	0.813	0.448
962	L	0.961	0.664
963	P	0.998	0.737
964	T	0.996	0.696
965	G	1	0.766
966	R	0.997	0.634
967	N	1	0.745
968	M	0.858	0.503
969	Y	0.838	0.571
970	A	0.729	0.462
971	I	0.978	0.462
972	N	1	0.64
973	A	0.868	0.45
974	E	1	0.353
975	A	0.608	0.365
976	T	0.945	0.569
977	P	1	0.769
978	T	0.84	0.578
979	E	0.932	0.378
980	S	0.656	0.393
981	A	1	0.667
982	W	1	0.451
983	E	0.988	0.393
984	K	0.979	0.384
985	G	0.87	0.69
986	I	0.556	0.345
987	A	0.586	0.384
988	L	0.982	0.463
989	A	0.859	0.563
990	K	0.611	0.427
991	Q	0.68	0.359
992	T	0.999	0.5
993	I	0.983	0.583
994	D	0.653	0.395
995	R	0.606	0.38
996	Y	0.989	0.462
997	K	0.616	0.308
998	Q	0.652	0.38
999	R	0.916	0.395
1000	H	0.996	0.326
1001	N	0.755	0.005
1002	D	0.711	0.514
1003	S	0.777	0.305
1004	I	0.706	0.384
1005	P	1	0.643
1006	R	0.869	0.43
1007	K	1	0.417
1008	V	1	0.545
1009	S	0.994	0.473
1010	Y	0.976	0.46
1011	T	1	0.373
1012	L	0.992	0.537
1013	W	1	0.618
1014	S	1	0.468
1015	S	0.708	0.39
1016	E	1	0.465
1017	F	1	0.401
1018	I	0.995	0.503
1019	E	0.998	0.552
1020	T	1	0.408
1021	G	0.605	0.315
1022	G	1	0.754
1023	A	0.997	0.353
1024	T	0.998	0.307
1025	I	0.985	0.416
1026	A	0.997	0.612
1027	Q	0.998	0.489
1028	V	0.894	0.463
1029	L	0.992	0.612
1030	Y	0.997	0.324
1031	M	0.992	0.58
1032	L	1	0.611
1033	G	1	0.759
1034	V	0.999	0.564
1035	E	0.998	0.491
1036	P	1	0.691
1037	V	0.921	0.435
1038	R	0.991	0.499
1039	D	1	0.377
1040	A	0.766	0.319
1041	F	0.999	0.294
1042	G	0.996	0.474
1043	R	0.996	0.458
1044	V	0.998	0.607
1045	S	0.778	0.337
1046	D	1	0.428
1047	L	0.958	0.458
1048	K	0.822	0.5
1049	L	1	0.5
1050	I	0.997	0.6
1051	P	0.99	0.574
1052	S	0.989	0.366
1053	T	0.605	0.373
1054	E	0.86	0.43
1055	L	1	0.644
1056	G	0.987	0.416
1057	R	1	0.656
1058	P	0.872	0.652
1059	R	1	0.748
1060	I	0.999	0.623
1061	D	1	0.732
1062	V	0.997	0.669
1063	V	0.994	0.467
1064	V	1	0.493
1065	Q	1	0.384
1066	T	1	0.417
1067	S	1	0.586
1068	G	1	0.665
1069	Q	1	0.414
1070	L	0.997	0.494
1071	R	1	0.702
1072	D	1	0.706
1073	L	0.876	0.344
1074	A	0.998	0.531
1075	A	0.996	0.408
1076	S	1	0.336
1077	R	0.997	0.317
1078	L	1	0.524
1079	F	0.988	0.317
1080	L	0.998	0.524
1081	I	0.973	0.548
1082	N	0.875	0.488
1083	R	0.885	0.392
1084	A	1	0.657
1085	V	0.969	0.525
1086	E	0.948	0.357
1087	M	1	0.378
1088	A	1	0.517
1089	A	0.982	0.491
1090	A	0.548	0.347
1091	A	0.985	0.395
1092	K	0.848	0.412
1093	D	0.724	0.553
1094	D	0.91	0.256
1095	K	0.642	0.156
1096	Y	0.826	0.29
1097	E	0.766	0.276
1098	N	1	0.718
1099	Q	0.548	0.291
1100	V	1	0.578
1101	A	0.751	0.407
1102	S	0.659	0.361
1103	S	0.74	0.375
1104	V	0.944	0.296
1105	I	0.638	0.292
1106	E	0.861	0.298
1107	A	0.824	0.188
1108	E	0.99	0.178
1109	R	0.871	0.224
1110	V	0.569	0.21
1111	L	1	0.355
1112	T	0.683	0.246
1113	E	0.869	0.284
1114	K	0.974	0.251
1115	G	1	0.465
1116	L	0.776	0.242
1117	S	0.865	0.262
1118	P	1	0.209
1119	K	0.971	0.256
1120	D	0.796	0.27
1121	A	1	0.438
1122	R	0.985	0.175
1123	E	0.885	0.229
1124	I	0.762	0.209
1125	S	0.82	0.447
1126	T	0.629	0.297
1127	F	0.635	0.281
1128	R	1	0.729
1129	V	0.974	0.636
1130	F	1	0.714
1131	G	1	0.497
1132	G	0.992	0.315
1133	A	0.672	0.342
1134	N	0.988	0.435
1135	G	0.998	0.688
1136	M	0.533	0.36
1137	Y	1	0.673
1138	G	1	0.626
1139	T	0.956	0.439
1140	G	0.992	0.552
1141	I	1	0.565
1142	Q	0.946	0.324
1143	E	0.56	0.268
1144	M	0.997	0.423
1145	V	0.958	0.525
1146	E	0.569	0.284
1147	S	0.828	0.369
1148	G	0.919	0.371
1149	D	0.996	0.134
1150	R	0.981	0.32
1151	W	1	0.63
1152	E	0.874	0.404
1153	N	0.586	0.379
1154	E	0.838	0.372
1155	S	0.739	0.353
1156	E	0.878	0.443
1157	I	0.957	0.603
1158	A	0.993	0.528
1159	D	0.564	0.407
1160	T	0.756	0.388
1161	Y	1	0.603
1162	L	0.889	0.489
1163	N	0.902	0.328
1164	N	1	0.299
1165	M	1	0.338
1166	G	0.995	0.423
1167	A	0.913	0.416
1168	Y	0.781	0.468
1169	Y	1	0.649
1170	G	0.977	0.499
1171	S	0.759	0.072
1172	E	0.964	0.225
1173	K	0.882	0.295
1174	N	0.691	0.251
1175	W	1	0.232
1176	E	0.993	0.498
1177	V	0.508	0.283
1178	F	0.632	0.273
1179	Q	0.722	0.317
1180	K	0.736	0.28
1181	F	0.665	0.333
1182	A	0.992	0.355
1183	F	0.873	0.52
1184	E	0.992	0.353
1185	A	0.997	0.332
1186	A	0.997	0.329
1187	L	1	0.655
1188	T	0.845	0.371
1189	R	0.807	0.32
1190	T	0.998	0.48
1191	D	1	0.471
1192	V	0.797	0.392
1193	V	0.999	0.428
1194	V	0.954	0.423
1195	Q	1	0.33
1196	P	1	0.353
1197	R	1	0.369
1198	Q	1	0.394
1199	S	0.997	0.469
1200	N	1	0.352
1201	T	0.991	0.356
1202	W	1	0.359
1203	G	0.998	0.424
1204	A	0.997	0.454
1205	L	1	0.51
1206	S	1	0.45
1207	L	1	0.324
1208	D	1	0.464
1209	H	1	0.379
1210	V	0.999	0.338
1211	Y	0.996	0.469
1212	E	1	0.395
1213	F	1	0.439
1214	M	1	0.316
1215	G	1	0.711
1216	G	1	0.678
1217	M	0.892	0.529
1218	N	0.996	0.372
1219	L	0.977	0.384
1220	A	0.947	0.613
1221	V	0.996	0.519
1222	R	0.979	0.45
1223	N	0.849	0.269
1224	V	0.992	0.403
1225	T	1	0.34
1226	G	1	0.652
1227	K	0.992	0.368
1228	D	0.934	0.32
1229	P	1	0.479
1230	D	0.982	0.324
1231	A	1	0.355
1232	Y	1	0.457
1233	L	0.967	0.383
1234	S	0.9	0.33
1235	D	1	0.519
1236	Y	0.996	0.301
1237	R	1	0.384
1238	N	0.997	0.329
1239	R	0.762	0.305
1240	N	0.781	0.288
1241	H	0.723	0.332
1242	M	0.633	0.317
1243	K	0.868	0.375
1244	M	0.993	0.457
1245	Q	1	0.404
1246	E	0.995	0.374
1247	L	0.868	0.51
1248	K	0.999	0.355
1249	E	1	0.434
1250	A	1	0.341
1251	V	0.942	0.512
1252	G	0.995	0.322
1253	V	0.952	0.356
1254	E	0.999	0.391
1255	S	0.874	0.413
1256	R	1	0.577
1257	T	0.98	0.44
1258	T	0.999	0.556
1259	I	0.966	0.369
1260	L	0.725	0.449
1261	N	1	0.657
1262	P	0.997	0.655
1263	T	0.64	0.414
1264	Y	0.993	0.612
1265	I	0.995	0.561
1266	K	0.922	0.402
1267	E	0.992	0.417
1268	K	0.938	0.515
1269	M	0.989	0.404
1270	K	0.938	0.381
1271	G	0.995	0.43
1272	G	0.699	0.592
1273	A	0.868	0.524
1274	S	0.765	0.386
1275	S	0.723	0.661
1276	A	0.996	0.542
1277	S	0.615	0.277
1278	E	0.499	0.396
1279	F	0.834	0.514
1280	A	0.966	0.408
1281	E	0.875	0.359
1282	V	0.702	0.295
1283	I	0.963	0.503
1284	T	0.605	0.377
1285	N	1	0.348
1286	T	0.996	0.472
1287	Y	0.965	0.388
1288	G	0.984	0.539
1289	W	1	0.497
1290	N	0.967	0.383
1291	V	1	0.487
1292	M	0.992	0.508
1293	K	0.995	0.173
1294	P	0.988	0.268
1295	A	0.545	0.32
1296	A	0.901	0.299
1297	I	0.97	0.613
1298	D	0.991	0.341
1299	K	0.756	0.41
1300	E	0.969	0.256
1301	L	0.845	0.335
1302	W	1	0.47
1303	D	0.83	0.426
1304	N	0.659	0.349
1305	I	0.994	0.47
1306	Y	0.988	0.305
1307	N	0.679	0.411
1308	V	0.913	0.385
1309	Y	1	0.536
1310	V	0.983	0.531
1311	K	0.874	0.257
1312	D	1	0.614
1313	E	0.77	0.345
1314	L	0.708	0.159
1315	N	0.653	0.088
1316	L	0.986	0.127
1317	G	0.729	0.173
1318	V	0.725	0.384
1319	K	0.731	0.349
1320	Q	0.584	0.377
1321	Y	0.838	0.374
1322	F	0.993	0.466
1323	E	0.851	0.348
1324	Q	0.577	0.367
1325	Q	0.766	0.288
1326	N	0.845	0.643
1327	P	0.996	0.5
1328	A	0.996	0.271
1329	A	0.988	0.627
1330	L	0.972	0.346
1331	E	0.73	0.363
1332	E	0.916	0.373
1333	M	0.808	0.523
1334	T	0.977	0.356
1335	A	0.999	0.365
1336	V	0.963	0.436
1337	M	1	0.538
1338	L	0.852	0.511
1339	E	0.999	0.556
1340	S	0.784	0.565
1341	A	0.75	0.322
1342	R	0.998	0.39
1343	K	1	0.542
1344	G	1	0.496
1345	L	0.734	0.397
1346	W	1	0.69
1347	Q	0.787	0.358
1348	A	0.996	0.414
1349	S	0.802	0.378
1350	E	0.481	0.327
1351	E	0.779	0.379
1352	Q	0.985	0.349
1353	V	0.798	0.378
1354	A	0.68	0.317
1355	E	0.663	0.282
1356	L	0.866	0.54
1357	S	0.893	0.293
1358	K	0.809	0.307
1359	L	0.96	0.254
1360	H	0.998	0.286
1361	T	0.867	0.244
1362	E	0.775	0.294
1363	I	0.671	0.226
1364	V	0.981	0.15
1365	N	0.699	0.115
1366	T	0.766	0.143
1367	Y	0.894	0.086
1368	R	0.626	0.145
1369	P	0.861	0.105
1370	S	0.927	0.087
1371	C	0.671	0.085
1372	S	0.97	0.092
1373	G	0.817	0.065
1374	F	0.909	0.077
1375	V	0.898	0.089
1376	C	0.686	0.071
1377	D	0.939	0.078
1378	N	0.998	0.116
1379	A	0.883	0.06
1380	K	0.949	0.066
1381	L	0.999	0.097
1382	R	0.866	0.064
1383	D	0.613	0.078
1384	F	0.839	0.092
1385	I	0.994	0.112
1386	A	0.944	0.071
1387	S	0.886	0.076
1388	K	0.808	0.075
1389	A	0.577	0.112
1390	D	0.189	0.076
1391	A	0.677	0.058
1392	Q	0.433	0.064
1393	T	0.617	0.055
1394	A	0.884	0.062
1395	T	0.576	0.068
1396	Q	0.593	0.058
1397	Y	0.993	0.065
1398	K	0.651	0.066
1399	E	0.672	0.065
1400	N	0.658	0.061
1401	I	0.926	0.073
1402	S	0.571	0.059
1403	K	0.656	0.042
1404	I	0.84	0.043
1405	R	0.929	0.027
1406	E	0.701	0.019
1407	A	0.711	0.02
1408	K	0.519	0.006
1409	A	0.629	0.006
1410	S	0.254	0.007
1411	G	0.204	0.005
1412	S	0.293	0.005
1413	N	0.424	0.005
1414	K	0.73	0.007
1415	G	0.905	0.01
1416	V	0.694	0.007
1417	V	0.948	0.008
1418	M	0.902	0.011
1419	K	0.949	0.009
1420	K	0.91	0.009
1421	E	0.873	0.002
1422	E	0.665	0.002
1423	M	0.687	0.001
1424	N	0.684	0.001
1425	Q	0.52	0.001
1426	T	0.02	0.001
1427	A	0.032	0.001
1428	E	0.075	0.002
1429	N	0.625	0.001
1430	Q	0.632	0.001
1431	T	0.542	0.001
1432	N	0.588	0.001
1433	T	0.535	0.001
1434	L	0.693	0.001
1435	S	0.803	0.001
1436	N	0.61	0.001
1437	V	0.552	0.002
1438	A	0.624	0.002
1439	V	0.854	0.002
1440	G	0.503	0.001
1441	I	0.588	0.001
1442	A	0.564	0.002
1443	V	0.802	0.002
1444	I	0.85	0.002
1445	I	0.662	0.002
1446	V	0.603	0.002
1447	I	0.687	0.002
1448	L	0.706	0.002
1449	A	0.581	0.001
1450	L	0.879	0.002
1451	I	0.683	0.002
1452	L	0.662	0.002
1453	F	0.655	0.002
1454	V	0.776	0.002
1455	R	0.909	0.002
1456	K	0.641	0.002
1457	R	0.943	0.002
1458	R	0.933	0.003
1459	K	0.799	0.002
1460	S	0.3	0.001
1461	S	0.436	0.001
1462	Q	0.362	0
1463	M	0.236	0
