# Supplementary material for: Commensal gut bacteria employ de-chelatase HmuS to harvest iron from heme
Source: EMBO J. 2025 Sep 12;44(21):6226–52. doi: 10.1038/s44318-025-00563-5 (PMC12583661; doi:10.1038/s44318-025-00563-5)
Supplement: Supplementary file 7 — Source data Fig. 1 [file 44318_2025_563_MOESM7_ESM.zip]

Archive with 3 entries (2 files):
- Fig. 1/
- Fig. 1/Figure 1 Hmu Operon.jpeg
- Fig. 1/README_Fig1.docx
