# Supplementary material for: Commensal gut bacteria employ de-chelatase HmuS to harvest iron from heme
Source: EMBO J. 2025 Sep 12;44(21):6226–52. doi: 10.1038/s44318-025-00563-5 (PMC12583661; doi:10.1038/s44318-025-00563-5)
Supplement: Supplementary file 8 — Source data Fig. 2 [file 44318_2025_563_MOESM8_ESM.zip]

Archive with 27 entries (20 files):
- Fig. 2/
- Fig. 2/Fig 2.tif
- Fig. 2/Fig 2a/
- Fig. 2/Fig 2a/Fig 2a.tif
- Fig. 2/Fig 2a/Fig. 2a_growth curves.csv
- Fig. 2/Fig 2a/README_Fig2a.docx
- Fig. 2/Fig 2b/
- Fig. 2/Fig 2b/Fig 2b.tif
- Fig. 2/Fig 2b/Fig. 2b.csv
- Fig. 2/Fig 2b/README_Fig2b.docx
- Fig. 2/Fig 2c/
- Fig. 2/Fig 2c/Fig 2c.tif
- Fig. 2/Fig 2c/Fig. 2c.csv
- Fig. 2/Fig 2c/README_Fig2c.docx
- Fig. 2/Fig 2d/
- Fig. 2/Fig 2d/Fig 2d.tif
- Fig. 2/Fig 2d/Fig. 2d.csv
- Fig. 2/Fig 2d/README_Fig2d.docx
- Fig. 2/Fig 2e/
- Fig. 2/Fig 2e/Fig 2e.tif
- Fig. 2/Fig 2e/Fig. 2e.csv
- Fig. 2/Fig 2e/README_Fig2e.docx
- Fig. 2/Fig 2f/
- Fig. 2/Fig 2f/Fig 2f.tif
- Fig. 2/Fig 2f/Fig. 2f.csv
- Fig. 2/Fig 2f/README_Fig2f.docx
- Fig. 2/Raw Data. Fig. 2.docx
