# Supplementary material for: Commensal gut bacteria employ de-chelatase HmuS to harvest iron from heme
Source: EMBO J. 2025 Sep 12;44(21):6226–52. doi: 10.1038/s44318-025-00563-5 (PMC12583661; doi:10.1038/s44318-025-00563-5)
Supplement: Supplementary file 8 — Source data Fig. 2 [file 44318_2025_563_MOESM8_ESM.zip › Fig. 2/Fig 2a/Fig. 2a_growth curves.csv]

Figure 2a. Growth curve, A600nm
Time (h)	0 BPS		0.05 mM BPS		0.1 mM BPS		0.3 mM BPS
	Average	SD	Average	SD	Average	SD	Average	SD
0	0.04	0	0.04	0	0.04	0	0.04	0
2	0.0635	0.002121	0.068	0.005657	0.07	0.001414	0.0645	0.002121
4	0.0955	0.006364	0.0925	0.013435	0.0975	0.006364	0.089	0.008485
6	0.171	0.004243	0.15825	0.019445	0.164	0.003536	0.1325	0.008485
8	0.2465	0.002121	0.224	0.025456	0.2305	0.000707	0.176	0.008485
10	0.3175	0.003536	0.2825	0.033234	0.286	0.002828	0.206	0.008485
12	0.4855	0.000707	0.4025	0.038891	0.3975	0.003536	0.245	0.014142
14	0.7115	0.016263	0.59	0.042426	0.5585	0.006364	0.279	0.012728
16	1.045	0.005657	0.862	0.045255	0.8105	0.013435	0.3465	0.026163
18	1.17	0.011314	1.035	0.035355	1.005	0.007071	0.4345	0.024749
20	1.28	0	1.1555	0.012021	1.1435	0.010607	0.647	0.009899
22	1.31	0	1.164	0	1.151	0	0.885	0.021213
24	1.34	0	1.147	0	1.136	0	1.01	0.028284
26	1.34	0	1.1555	0.012021	1.151	0	1.01	0.028284
