# Supplementary material for: Commensal gut bacteria employ de-chelatase HmuS to harvest iron from heme
Source: EMBO J. 2025 Sep 12;44(21):6226–52. doi: 10.1038/s44318-025-00563-5 (PMC12583661; doi:10.1038/s44318-025-00563-5)
Supplement: Supplementary file 8 — Source data Fig. 2 [file 44318_2025_563_MOESM8_ESM.zip › Fig. 2/Fig 2b/Fig. 2b.csv]

Figure 2b. Heme and PPIX quantification, HPLC analysis
	0 BPS		0.05 mM BPS		0.1 mM BPS		0.3 mM BPS
	Average	SD	Average	SD	Average	SD	Average	SD
Heme (�M)	40.2634	0.89232633	32.063745	0.364365	44.5191	2.774277	45.376455	0.476243
PPIX (�M)	0.034751	0.0057554	0.4603405	0.00087	0.8968022	0.078554	2.565432	0.154282
