# Supplementary material for: Commensal gut bacteria employ de-chelatase HmuS to harvest iron from heme
Source: EMBO J. 2025 Sep 12;44(21):6226–52. doi: 10.1038/s44318-025-00563-5 (PMC12583661; doi:10.1038/s44318-025-00563-5)
Supplement: Supplementary file 8 — Source data Fig. 2 [file 44318_2025_563_MOESM8_ESM.zip › Fig. 2/Fig 2c/Fig. 2c.csv]

Figure 2c. Growth curve (wild type and hmuS mutants), A600nm
			Haem + Fe2+							Haem
Time (h)	hmuS (-) BT0494		hmuS (-) BT0495		Wt			hmuS (-) BT0494		hmuS (-) BT0495		Wt
	Average	SD	Average	SD	Average	SD		Average	SD	Average	SD	Average	SD
0	0.035	0	0.035	0	0.035	0		0.035	0	0.035	0	0.035	0
2	0.122	0	0.092	0	0.091	0		0.12	0.003	0.0985	0.008	0.103	0.001
4	0.167	0	0.135	0	0.134	0		0.1455	0.005	0.1255	0.012	0.1365	0.001
6	0.285	0	0.211	0	0.231	0		0.19	0.003	0.157	0.008	0.2075	0.001
8	0.394	0	0.282	0	0.334	0		0.2105	0.005	0.1735	0.009	0.2605	0.005
10	0.555	0	0.382	0	0.483	0		0.2265	0.004	0.1835	0.009	0.331	0.001
12	0.8385	0	0.676	0	0.63475	0		0.233	0	0.18675	0.002	0.42325	0.031
14	0.98	0	0.82	0	0.94	0		0.253	0	0.2	0	0.6	0.014
16	1.122	0	0.97	0	1.09	0		0.237	0.052	0.2105	0.015	0.79	0.003
18	1.17575	0	1.0595	0	1.15375	0		0.2565	0.037	0.2185	0.012	0.874875	0.001
20	1.2295	0	1.149	0	1.2175	0		0.276	0.023	0.2265	0.009	0.95975	0
22	1.28325	0	1.2385	0	1.28125	0		0.2955	0.008	0.2345	0.006	1.044625	0.002
24	1.337	0	1.328	0	1.345	0		0.315	0.007	0.2425	0.004	1.1295	0.004
26	1.3355	0	1.317	0	1.34	0		0.314	0.008	0.2495	0.008	1.1295	0.004
