# Supplementary material for: Commensal gut bacteria employ de-chelatase HmuS to harvest iron from heme
Source: EMBO J. 2025 Sep 12;44(21):6226–52. doi: 10.1038/s44318-025-00563-5 (PMC12583661; doi:10.1038/s44318-025-00563-5)
Supplement: Supplementary file 8 — Source data Fig. 2 [file 44318_2025_563_MOESM8_ESM.zip › Fig. 2/Fig 2d/Fig. 2d.csv]

Figure 2d. Growth curve (wild type and hmuS mutants) serial passages - inoculum, A600nm
			Heme + Fe2+							Fe2+
Time (h)	hmuS (-) BT0494		hmuS (-) BT0495		Wt			hmuS (-) BT0494		hmuS (-) BT0495		Wt
	Average	SD	Average	SD	Average	SD		Average	SD	Average	SD	Average	SD
0	0.045	0	0.0345	0.0035	0.042	0.0071		0.034667	0.0021	0.026667	0.0025	0.033	0.004
2	0.0615	0.0049	0.046	0.0042	0.068	0.0071		0.047	0.001	0.039333	0.0025	0.046667	0.0015
4	0.09875	0.0025	0.074	0.0035	0.11875	0.0095		0.054333	0.0013	0.046	0.0023	0.056167	0.0006
6	0.136	0	0.102	0.0028	0.1695	0.012		0.061667	0.0015	0.052667	0.0038	0.065667	0.0006
8	0.207	0	0.1425	0.0035	0.268	0.0113		0.067	0.0035	0.060333	0.0084	0.072667	0.0021
10	0.34	0.0141	0.2115	0.0035	0.485	0.0212		0.074333	0.0059	0.071333	0.0153	0.081333	0.0023
12	0.57	0.0141	0.325	0.0071	0.815	0.0212		0.08	0.0087	0.083	0.026	0.089667	0.0029
14	0.906	0.0226	0.5195	0.0163	1.118	0.0042		0.087333	0.0127	0.095	0.0349	0.096667	0.0031
16	1.14	0.0057	0.867	0.0255	1.2745	0.0078		0.093667	0.0142	0.109	0.0546	0.100333	0.0032
26	1.3695	0.0035	1.327	0.0156	1.377	0.0156		0.129333	0.0405	0.104	0.0028	0.135	0.0026
