# Supplementary material for: Commensal gut bacteria employ de-chelatase HmuS to harvest iron from heme
Source: EMBO J. 2025 Sep 12;44(21):6226–52. doi: 10.1038/s44318-025-00563-5 (PMC12583661; doi:10.1038/s44318-025-00563-5)
Supplement: Supplementary file 8 — Source data Fig. 2 [file 44318_2025_563_MOESM8_ESM.zip › Fig. 2/Fig 2e/Fig. 2e.csv]

Figure 2e. Heme and PPIX quantification, HPLC analysis. Reaction of B. theta cell lysate supplemented with ATP and NADH
Lysate			Dialyzed lysate		Dialyzed lysate + NADH		Dialyzed lysate + ATP/NADH		Dialyzed lysate + ATP
	Average	SD	Average	SD	Average	SD	Average	SD	Average	SD
Heme (�M)	29.84366	1.482093	31.47674	0.582126	11.47139	0.238962	12.90059	0.594971	30.23626	0.710058
PPIX (�M)	5.236034	0.800628	4.591893	0.309348	28.98057	0.78362	26.36537	0.264013	0	0
