# Supplementary material for: Commensal gut bacteria employ de-chelatase HmuS to harvest iron from heme
Source: EMBO J. 2025 Sep 12;44(21):6226–52. doi: 10.1038/s44318-025-00563-5 (PMC12583661; doi:10.1038/s44318-025-00563-5)
Supplement: Supplementary file 8 — Source data Fig. 2 [file 44318_2025_563_MOESM8_ESM.zip › Fig. 2/Fig 2f/Fig. 2f.csv]

Figure 2f. Heme and PPIX quantification, HPLC analysis. Reaction of B. theta cell lysate fractions
	Membrane fraction		Soluble fraction
	Average	SD	Average	SD
Heme (�M)	8.268725	0.38521	22.47204	1.893227
PPIX (�M)	35.62301	0.241868	12.80948	1.529216
