# Supplementary material for: Commensal gut bacteria employ de-chelatase HmuS to harvest iron from heme
Source: EMBO J. 2025 Sep 12;44(21):6226–52. doi: 10.1038/s44318-025-00563-5 (PMC12583661; doi:10.1038/s44318-025-00563-5)
Supplement: Supplementary file 9 — Source data Fig. 3 [file 44318_2025_563_MOESM9_ESM.zip]

Archive with 36 entries (27 files):
- Fig. 3/
- Fig. 3/Fig 3a/
- Fig. 3/Fig 3a/Fig 3a.xlsx
- Fig. 3/Fig 3a/Figure3a_EMBO.png
- Fig. 3/Fig 3a/README_Fig3a.docx
- Fig. 3/Fig 3b-Gel/
- Fig. 3/Fig 3b-Gel/Fig 3B source image.png
- Fig. 3/Fig 3b-Gel/Figure3b_EMBO.png
- Fig. 3/Fig 3b-Gel/README_Fig3b.docx
- Fig. 3/Fig 3c/
- Fig. 3/Fig 3c/Fig 3c.xlsx
- Fig. 3/Fig 3c/Figure3c_EMBO.png
- Fig. 3/Fig 3c/README_Fig3c.docx
- Fig. 3/Fig 3d/
- Fig. 3/Fig 3d/Fig 3d.xlsx
- Fig. 3/Fig 3d/Figure3d_EMBO.png
- Fig. 3/Fig 3d/README_Fig3d.docx
- Fig. 3/Fig 3e/
- Fig. 3/Fig 3e/Fig 3e.xlsx
- Fig. 3/Fig 3e/Figure3e_EMBO.png
- Fig. 3/Fig 3e/README_Fig3e.docx
- Fig. 3/Fig 3f/
- Fig. 3/Fig 3f/Fig 3f.xlsx
- Fig. 3/Fig 3f/Figure3f_EMBO.png
- Fig. 3/Fig 3f/README_Fig3f.docx
- Fig. 3/Fig 3g/
- Fig. 3/Fig 3g/Fig 3g.xlsx
- Fig. 3/Fig 3g/Figure3g_EMBO.png
- Fig. 3/Fig 3g/README_Fig3g.docx
- Fig. 3/Fig 3h/
- Fig. 3/Fig 3h/Fig 3h.xlsx
- Fig. 3/Fig 3h/Figure3h_EMBO.png
- Fig. 3/Fig 3h/README_Fig3h.docx
- Fig. 3/Fig. 3.jpeg
- Fig. 3/Fig. 3.JPG
- Fig. 3/Figure 3.xlsx
