# Supplementary material for: Commensal gut bacteria employ de-chelatase HmuS to harvest iron from heme
Source: EMBO J. 2025 Sep 12;44(21):6226–52. doi: 10.1038/s44318-025-00563-5 (PMC12583661; doi:10.1038/s44318-025-00563-5)
Supplement: Supplementary file 9 — Source data Fig. 3 [file 44318_2025_563_MOESM9_ESM.zip › Fig. 3/Fig 3d/Fig 3d.xlsx]

## Sheet: Fig 3a
Wavelength (nm)	HmuS(CFL)pH 7	HmuS(IEC)pH 7	HmuS(SEC)pH 7
800.008	-0.0259041	0.00715494	-0.00209082
799.002	-0.0257412	0.00343987	-0.00061414
797.995	-0.0244941	0.00460049	-0.00276405
796.988	-0.0256175	0.0063335	-0.00198662
796.015	-0.0243714	0.00893077	-0.00114217
795.008	-0.024853	0.00690407	-0.00164904
794	-0.0248573	0.00701204	-0.00058797
792.991	-0.0231712	0.00792028	-0.00065573
792.017	-0.0223161	0.00754048	-0.00013668
791.007	-0.022826	0.00760223	-0.00179383
789.998	-0.0229485	0.00501086	-0.00025965
788.987	-0.0228198	0.0102182	0.00112676
788.012	-0.0213282	0.0101141	-0.00130427
787.001	-0.0204487	0.00911499	-0.00030105
785.99	-0.0226793	0.00691009	0.00039524
785.013	-0.0206441	0.0112952	0.00044512
784	-0.0210481	0.00782021	-0.0003084
782.988	-0.0202855	0.00757693	0.00183471
782.01	-0.0198505	0.0102313	0.00135447
780.997	-0.0190928	0.00879459	0.00068264
779.983	-0.0203381	0.00621368	-0.00106145
779.004	-0.0183357	0.00904894	0.00179281
777.989	-0.0181645	0.00889071	0.00091735
777.01	-0.0184747	0.0071525	0.00078204
775.994	-0.0182963	0.00906524	0.00122002
775.014	-0.0167284	0.0134072	0.0019026
773.998	-0.0175389	0.00760233	0.00020487
773.016	-0.0175275	0.00859679	0.00141441
772	-0.0157299	0.0101443	0.00260788
771.017	-0.0170708	0.00964101	0.00073417
770	-0.0160285	0.0101262	0.00223022
769.017	-0.0151385	0.0101881	0.0021173
767.999	-0.0162895	0.0089057	0.00184572
767.015	-0.0160526	0.0113351	0.00160319
765.996	-0.0161799	0.00983226	0.0020232
765.012	-0.0155589	0.00795263	0.00241665
763.992	-0.0136621	0.0124767	0.00320865
763.007	-0.0129948	0.00884892	0.00232322
761.986	-0.0152165	0.00724793	0.00299926
761	-0.0140169	0.0127639	0.00233419
760.014	-0.0147183	0.00947479	0.00121148
758.992	-0.0140107	0.011059	0.00171219
758.006	-0.0130893	0.00713003	0.00199341
756.983	-0.0136943	0.00955718	0.00213158
755.995	-0.0135006	0.00703652	0.00162874
755.007	-0.0139733	0.00716493	0.0011811
753.984	-0.0138698	0.00578068	0.00142176
752.995	-0.0115246	0.00860494	0.00313881
752.006	-0.0120452	0.0102197	0.00144775
751.017	-0.0109969	0.00911082	0.00389011
749.992	-0.0132681	0.00869992	0.00162097
749.001	-0.0118057	0.00762979	0.00221398
748.011	-0.0113334	0.00846896	0.00219888
746.985	-0.0127607	0.00543952	0.00124898
745.994	-0.011177	0.00849276	0.00225268
745.002	-0.0113986	0.00433972	0.00137906
744.01	-0.0108729	0.0066841	0.00207857
742.982	-0.0120415	0.00580402	0.00071713
741.99	-0.0108613	0.00464381	0.00066471
740.997	-0.0121779	0.00367535	0.00025576
740.004	-0.0117294	0.00314619	0.00055283
739.01	-0.0107824	0.00215906	0.00026523
738.016	-0.0111263	0.00202696	-0.00093109
736.986	-0.0125041	0.00204045	-0.00114984
735.991	-0.0123889	-0.00105352	-0.00232529
734.996	-0.0129227	-8.939e-05	-0.00168568
734.001	-0.0132084	-0.00237975	-0.00324362
733.005	-0.0127957	-0.00296482	-0.00334168
732.009	-0.0142131	-0.00667134	-0.00441012
731.013	-0.0139926	-0.00604904	-0.00469758
730.016	-0.0158089	-0.00716191	-0.00569962
728.983	-0.0136108	-0.00894033	-0.00554354
727.985	-0.0154089	-0.0101481	-0.00725236
726.987	-0.0149185	-0.0110989	-0.00661686
725.989	-0.0157946	-0.0113113	-0.00865359
724.991	-0.0145948	-0.0123219	-0.00803008
723.992	-0.016244	-0.0138806	-0.00868704
722.993	-0.0156842	-0.013948	-0.00898074
721.993	-0.0155767	-0.0154311	-0.00954881
720.993	-0.0144288	-0.0135543	-0.00886591
719.993	-0.01559	-0.0146591	-0.00944143
718.993	-0.0149333	-0.01416	-0.00857321
717.992	-0.0162377	-0.0168855	-0.0103339
716.99	-0.0152449	-0.015826	-0.0103424
715.989	-0.0130926	-0.0134831	-0.00898912
714.987	-0.0126601	-0.0137156	-0.00942337
713.985	-0.012213	-0.011739	-0.00765988
713.018	-0.0122937	-0.0126172	-0.00746272
712.015	-0.0115703	-0.0116237	-0.00689366
711.011	-0.0100388	-0.0110441	-0.00655222
710.008	-0.0111826	-0.00927195	-0.00548167
709.004	-0.00849188	-0.00872556	-0.00495186
708	-0.0068425	-0.00964883	-0.00440831
706.995	-0.00509329	-0.00531751	-0.00403396
705.99	-0.00508538	-0.00453212	-0.00265732
704.985	-0.00368421	-0.00253753	-0.00225475
704.015	-0.00269652	-0.00249763	-0.00156279
703.009	-0.00144694	-0.00048904	-0.00080313
702.003	0.00036227	0.00018365	0.0005242
700.996	0	0	0
699.989	0.00207365	0.00186439	0.00066287
698.982	0.00171072	0.00213716	0.00105125
698.011	0.00376975	0.00618432	0.00297435
697.003	0.00480918	0.00704627	0.00412703
695.994	0.00646092	0.00747825	0.00447669
694.986	0.00755969	0.00820671	0.00629371
694.013	0.00941349	0.0108561	0.00634005
693.004	0.00945477	0.0111105	0.00766017
691.994	0.0110096	0.0127718	0.00821769
690.984	0.0121069	0.0148495	0.00907864
690.01	0.0132704	0.0157269	0.0080825
689	0.0139824	0.0187229	0.0104807
687.989	0.0155815	0.0173461	0.0126832
687.014	0.0152973	0.0200493	0.0124779
686.002	0.0168662	0.0201079	0.0133623
684.991	0.0171788	0.0203336	0.0131812
684.015	0.0192597	0.0215054	0.014184
683.002	0.0191002	0.0233318	0.0155145
681.989	0.0199588	0.0234644	0.013792
681.013	0.0211492	0.0248631	0.0162696
679.999	0.021606	0.0243184	0.0162665
678.986	0.0234592	0.0262326	0.0177286
678.008	0.0235815	0.0278526	0.0187188
676.993	0.0248293	0.0282714	0.0181875
676.015	0.0258847	0.0287586	0.0187972
675	0.0268836	0.0311009	0.0211147
673.985	0.0276845	0.0322302	0.0212694
673.005	0.0289177	0.0324533	0.0214573
671.99	0.028597	0.0349909	0.0221473
671.01	0.0296367	0.0331865	0.0226025
669.993	0.0309062	0.0361197	0.0234498
669.013	0.0318681	0.0357799	0.0238803
667.995	0.0327295	0.036424	0.0258352
667.014	0.0329229	0.0370852	0.0251861
665.996	0.0335364	0.0376711	0.0257126
665.015	0.0338068	0.0365315	0.0257763
663.996	0.0346799	0.038264	0.0263992
663.014	0.0352995	0.0380531	0.0252948
661.995	0.0362868	0.037654	0.0258247
661.012	0.0363889	0.0377952	0.0260822
659.993	0.0373819	0.0363871	0.0256688
659.009	0.0381867	0.0377355	0.0257428
657.989	0.0385517	0.0380607	0.0274399
657.005	0.0392827	0.038798	0.0267181
655.984	0.0401704	0.0395111	0.0262545
654.999	0.0415056	0.038795	0.0273071
654.014	0.042064	0.0386527	0.0267849
652.992	0.0421079	0.0384563	0.0267123
652.007	0.0441552	0.0386943	0.0261006
650.985	0.0452365	0.0379259	0.026762
649.999	0.0462095	0.0380505	0.0269545
649.012	0.0464913	0.0394342	0.026179
647.989	0.0468823	0.0382843	0.0265181
647.002	0.0484172	0.0390818	0.0258858
646.015	0.0500577	0.0389835	0.0246043
644.99	0.0501224	0.0389852	0.0257692
644.003	0.051944	0.0388942	0.0258047
643.014	0.0535043	0.0386808	0.0255976
641.989	0.053938	0.0397783	0.025578
641.001	0.0556287	0.0378263	0.0261362
640.012	0.0561036	0.0387543	0.0259603
638.986	0.057743	0.0395923	0.0261253
637.996	0.0589646	0.0398536	0.0253619
637.006	0.0600957	0.0399475	0.0257022
636.016	0.0608301	0.0388264	0.0263251
634.989	0.0630058	0.0394655	0.0261367
633.998	0.062864	0.0402716	0.026093
633.007	0.0638421	0.0402152	0.0258504
632.016	0.0646644	0.0394894	0.0261509
630.988	0.0655077	0.040628	0.026581
629.996	0.0650656	0.0376073	0.025282
629.004	0.0641211	0.0391282	0.0255956
628.012	0.0647888	0.0389207	0.0256456
626.982	0.0654816	0.0387963	0.0255613
625.989	0.0658613	0.0389548	0.026359
624.996	0.0666995	0.0385422	0.0257678
624.003	0.0677632	0.0408982	0.0266464
623.009	0.0686141	0.0411981	0.0267701
622.015	0.0688032	0.0379112	0.0276554
620.984	0.0698397	0.0422451	0.0271827
619.989	0.0696956	0.0422437	0.0277993
618.994	0.0697463	0.0422547	0.0278739
617.999	0.071279	0.0423075	0.0276314
617.004	0.0704926	0.043683	0.0277539
616.008	0.0714861	0.042254	0.0282217
615.012	0.0722064	0.0427618	0.0283518
614.016	0.071927	0.041708	0.0272351
612.982	0.072535	0.0429322	0.0285869
611.986	0.0734487	0.0423181	0.0283157
610.989	0.0741135	0.0424357	0.0285253
609.991	0.0744613	0.0426132	0.0283026
608.994	0.0756226	0.0440682	0.028421
607.996	0.0764374	0.0442326	0.0294186
606.998	0.07719	0.043759	0.0275559
606	0.0778645	0.0448709	0.029624
605.001	0.0791801	0.0445466	0.0297527
604.002	0.0800626	0.0440519	0.0308616
603.003	0.080481	0.0461857	0.0305495
602.003	0.0817722	0.0469706	0.0309729
601.004	0.0831172	0.0460617	0.0314533
600.004	0.0837568	0.048803	0.0321439
599.004	0.0849593	0.0480459	0.0331153
598.003	0.0856627	0.0471308	0.0328354
597.002	0.0864539	0.0486131	0.033092
596.001	0.0881731	0.0491876	0.0337655
595	0.0890661	0.0492916	0.0345539
593.999	0.0901729	0.0505157	0.035509
592.997	0.0904324	0.051606	0.0363433
591.995	0.0924676	0.052943	0.0374804
590.992	0.0938605	0.0537416	0.0380844
589.99	0.0939002	0.0558187	0.0371153
588.987	0.0958494	0.0557019	0.0409439
587.984	0.096515	0.0574502	0.0414159
587.018	0.0977993	0.0590673	0.0429381
586.014	0.0999609	0.0601622	0.0449027
585.01	0.100869	0.0612053	0.0456161
584.006	0.102181	0.0626333	0.0471837
583.002	0.103351	0.0648253	0.0492785
581.997	0.103486	0.066388	0.0500175
580.992	0.105366	0.0668751	0.0519944
579.987	0.107239	0.0689035	0.0537414
578.982	0.108809	0.070461	0.0553956
578.013	0.110455	0.0718826	0.0575344
577.007	0.112608	0.0726956	0.059017
576.001	0.114435	0.0749129	0.0615023
574.995	0.116433	0.0769152	0.0632825
573.988	0.118641	0.0782899	0.0645953
573.019	0.122043	0.0790308	0.0667093
572.011	0.124711	0.0811456	0.0695688
571.004	0.129236	0.083802	0.0716362
569.996	0.134711	0.0858918	0.0731143
568.988	0.139861	0.0879295	0.0756574
568.018	0.146378	0.0896057	0.0775949
567.009	0.154409	0.0913996	0.0794108
566.001	0.163671	0.092941	0.0811364
564.992	0.172711	0.0941848	0.0825578
563.983	0.183542	0.0965552	0.0831539
563.011	0.191214	0.0973593	0.0844897
562.001	0.199718	0.0980718	0.0831158
560.991	0.204481	0.0987188	0.0859952
560.018	0.207154	0.0988516	0.0862093
559.008	0.208035	0.0986467	0.0859703
557.997	0.206524	0.0991153	0.0860783
556.987	0.20127	0.097196	0.0854141
556.013	0.196275	0.0980431	0.0855578
555.002	0.190949	0.0972581	0.0847599
553.99	0.186125	0.0971245	0.0844052
553.016	0.181554	0.0973094	0.085164
552.004	0.176895	0.0978456	0.0851962
550.991	0.173516	0.0978413	0.0857545
550.016	0.171153	0.0980699	0.0859403
549.004	0.170357	0.098561	0.0869996
547.991	0.168891	0.0997301	0.0881934
547.015	0.16861	0.100243	0.0892283
546.001	0.169164	0.102681	0.0900519
544.988	0.169506	0.103961	0.0915752
544.011	0.171126	0.10498	0.0931894
542.997	0.171505	0.105528	0.0933616
541.983	0.173905	0.107345	0.0959576
541.006	0.176726	0.110199	0.0977178
539.991	0.180004	0.111836	0.100017
539.013	0.183677	0.11523	0.101339
537.998	0.187769	0.115879	0.103862
536.982	0.191155	0.11839	0.105167
536.004	0.194422	0.119909	0.106697
534.988	0.198006	0.119967	0.107099
534.01	0.201912	0.12084	0.108145
532.993	0.205554	0.123684	0.110068
532.014	0.210568	0.124954	0.110881
530.997	0.212295	0.124561	0.110504
530.017	0.215765	0.125368	0.110634
529	0.217514	0.12583	0.110958
527.982	0.218665	0.126402	0.110768
527.002	0.221103	0.128353	0.11131
525.984	0.221084	0.129054	0.110766
525.003	0.221154	0.128161	0.110337
523.985	0.222596	0.129048	0.108978
523.004	0.2226	0.128999	0.108425
521.985	0.223335	0.129003	0.107035
521.003	0.223575	0.128781	0.106212
519.984	0.224717	0.128494	0.104481
519.002	0.224492	0.12851	0.103379
517.982	0.22501	0.127034	0.101636
517	0.225698	0.127447	0.0997215
516.017	0.226205	0.127159	0.0981867
514.996	0.226335	0.127548	0.0977103
514.013	0.227065	0.127759	0.0956013
512.992	0.227043	0.127448	0.0946985
512.009	0.227353	0.126492	0.0938772
510.988	0.228004	0.127509	0.0932114
510.004	0.228575	0.128397	0.0930711
508.982	0.229903	0.129501	0.09183
507.997	0.231528	0.130045	0.0914557
507.013	0.232946	0.13094	0.0909732
505.99	0.234821	0.131851	0.0909943
505.005	0.23616	0.134667	0.0904466
503.983	0.238056	0.135511	0.090792
502.997	0.240426	0.13664	0.090755
502.012	0.243542	0.138027	0.0912604
500.988	0.245539	0.14008	0.091585
500.002	0.247954	0.142776	0.0919781
499.016	0.250781	0.143191	0.0925961
497.992	0.253594	0.146431	0.0935567
497.005	0.255955	0.14791	0.093724
496.018	0.259356	0.149964	0.0937304
494.993	0.262249	0.151846	0.0951286
494.006	0.266123	0.155348	0.0962168
493.019	0.268421	0.154389	0.096566
491.993	0.270555	0.15749	0.097232
491.006	0.273645	0.157853	0.0963544
490.017	0.277857	0.160602	0.0987219
488.991	0.281119	0.163106	0.0998824
488.003	0.284484	0.166856	0.100104
487.014	0.287656	0.166889	0.100689
485.988	0.292037	0.169711	0.101379
484.998	0.296815	0.172769	0.103108
484.009	0.29896	0.174314	0.103653
482.982	0.302844	0.176522	0.105031
481.992	0.307866	0.181832	0.106899
481.003	0.311976	0.183724	0.108697
480.013	0.317158	0.18697	0.10933
478.984	0.320727	0.189871	0.1117
477.994	0.325081	0.192372	0.112858
477.003	0.32876	0.196024	0.114233
476.013	0.332781	0.199423	0.11588
474.983	0.3376	0.202298	0.117891
473.992	0.341357	0.205613	0.11952
473.001	0.345526	0.209765	0.12151
472.01	0.349785	0.21277	0.124129
471.018	0.353766	0.216764	0.125545
469.988	0.358492	0.219832	0.129097
468.995	0.362524	0.225233	0.131368
468.003	0.366547	0.230658	0.134303
467.011	0.371262	0.234667	0.136595
466.018	0.375285	0.238846	0.139401
464.987	0.379417	0.243601	0.142938
463.994	0.384459	0.247893	0.146655
463	0.389094	0.253765	0.149775
462.007	0.392921	0.256279	0.152407
461.013	0.397844	0.262224	0.156493
459.981	0.402879	0.268035	0.160336
458.987	0.408737	0.273997	0.164503
457.993	0.414285	0.280871	0.168801
456.999	0.420535	0.286757	0.173119
456.004	0.426852	0.292608	0.177506
455.009	0.434181	0.298451	0.181922
454.014	0.440307	0.303565	0.186006
453.019	0.44758	0.310223	0.190163
451.986	0.455248	0.316321	0.194734
450.99	0.464706	0.322612	0.199158
449.994	0.47486	0.330018	0.204476
448.998	0.482915	0.334554	0.207777
448.002	0.493325	0.342555	0.213197
447.006	0.506588	0.34926	0.218118
446.01	0.520368	0.357519	0.22411
445.013	0.537215	0.366141	0.232134
444.016	0.552933	0.378124	0.238764
443.019	0.569852	0.387093	0.245219
441.984	0.589096	0.396525	0.252826
440.986	0.608575	0.409013	0.261752
439.989	0.632714	0.424846	0.273598
438.991	0.654138	0.438531	0.283585
437.993	0.681507	0.450117	0.294653
436.995	0.709036	0.469032	0.308086
435.997	0.743252	0.488094	0.324383
434.998	0.781817	0.509297	0.34051
434	0.816541	0.529583	0.358717
433.001	0.857471	0.551164	0.378979
432.002	0.900996	0.578754	0.401425
431.003	0.946554	0.609197	0.428384
430.003	0.989223	0.638792	0.458885
429.004	1.0227	0.670811	0.489855
428.004	1.05235	0.703399	0.524172
427.005	1.07718	0.736803	0.558466
426.005	1.09358	0.773919	0.600288
425.004	1.10061	0.812613	0.646106
424.004	1.09935	0.847761	0.686849
423.003	1.09339	0.887004	0.730395
422.003	1.085	0.923451	0.777215
421.002	1.0701	0.961406	0.822408
420.001	1.04968	0.998515	0.863645
419	1.03186	1.02838	0.897998
417.998	1.01153	1.05498	0.930021
416.997	0.98913	1.07631	0.954478
415.995	0.968754	1.09171	0.971377
414.993	0.949289	1.0995	0.980535
413.991	0.933152	1.10117	0.980448
412.989	0.918538	1.09706	0.974332
411.986	0.9061	1.08679	0.961884
410.984	0.892625	1.07124	0.942469
409.981	0.882978	1.05095	0.918583
409.017	0.876412	1.0305	0.89172
408.014	0.869876	1.00463	0.862005
407.01	0.86314	0.9767	0.830537
406.007	0.85823	0.950213	0.798503
405.003	0.853882	0.923556	0.768226
404	0.851249	0.897407	0.742196
402.996	0.849201	0.872349	0.712788
401.992	0.845753	0.849982	0.686757
400.988	0.845862	0.826119	0.660132
399.983	0.843276	0.807715	0.638957
399.017	0.841184	0.789357	0.618557
398.013	0.839917	0.768856	0.596186
397.008	0.840255	0.75836	0.579605
396.003	0.84229	0.742802	0.559866
394.998	0.841824	0.727838	0.54634
393.992	0.841738	0.715958	0.52953
392.987	0.845385	0.702191	0.513619
391.981	0.847188	0.692402	0.500293
391.014	0.850575	0.682926	0.487733
390.008	0.855461	0.674064	0.474316
389.002	0.859877	0.666256	0.462446
387.995	0.863882	0.657376	0.451101
386.989	0.869651	0.651541	0.440673
385.983	0.876583	0.646374	0.431899
385.014	0.883612	0.64115	0.422947
384.007	0.888519	0.63581	0.413809
383	0.897018	0.63384	0.409035
381.993	0.903844	0.631503	0.403722
380.986	0.913251	0.629902	0.396599
380.017	0.920069	0.628357	0.392443
379.009	0.929144	0.63021	0.389222
378.001	0.935911	0.627584	0.385256
376.993	0.942357	0.629492	0.381496
375.985	0.952402	0.631373	0.379267
375.016	0.96055	0.63507	0.378514
374.007	0.96961	0.636758	0.376385
372.999	0.984823	0.639923	0.376661
371.99	0.992176	0.642803	0.375301
370.981	0.999954	0.647602	0.374358
370.011	1.01222	0.649875	0.374924
369.002	1.02196	0.654619	0.373746
367.992	1.03727	0.660561	0.374307
366.983	1.04809	0.663427	0.374536
366.012	1.06663	0.669688	0.37441
365.002	1.07824	0.674299	0.374169
363.992	1.08756	0.678735	0.373132
362.982	1.10944	0.683573	0.373438
362.011	1.11657	0.685071	0.372126
361	1.13418	0.693438	0.373201
359.99	1.1521	0.699058	0.372209
359.018	1.1646	0.705418	0.371386
358.007	1.17609	0.707568	0.369639
356.996	1.19336	0.712353	0.368768
355.985	1.21136	0.71728	0.367541
355.013	1.22746	0.720541	0.365099
354.001	1.23874	0.724004	0.363125
352.99	1.2584	0.72876	0.360523
352.017	1.27409	0.733734	0.35859
351.005	1.29329	0.734281	0.355998
349.993	1.31384	0.737791	0.353662
348.981	1.31974	0.740358	0.352685
348.008	1.34092	0.743621	0.349344
346.995	1.36031	0.745652	0.346783
345.983	1.3812	0.748899	0.344787
345.009	1.38929	0.750259	0.34339
343.996	1.4056	0.75248	0.34073
342.983	1.43594	0.754291	0.339306
342.009	1.44333	0.757465	0.338516
340.996	1.45921	0.761655	0.336868
339.983	1.47785	0.764036	0.333817
339.008	1.4889	0.764536	0.334083
337.995	1.5058	0.766473	0.333182
336.981	1.51299	0.769644	0.33138
336.006	1.53426	0.771694	0.330388
334.992	1.54538	0.771241	0.329004
334.017	1.55993	0.773427	0.328574
333.002	1.5711	0.774114	0.327382
331.988	1.58592	0.77661	0.326147
331.012	1.61033	0.778442	0.325567
329.998	1.63195	0.778509	0.325115
328.983	1.62813	0.781646	0.32551
328.007	1.65531	0.782903	0.325181
326.992	1.66078	0.783299	0.324051
326.016	1.68447	0.787152	0.324068
325	1.69928	0.788684	0.324852
323.985	1.70011	0.789741	0.324362
323.008	1.7169	0.793895	0.325736
321.992	1.74726	0.797308	0.325986
321.016	1.75796	0.801985	0.327124
320	1.78701	0.806457	0.328205
318.983	1.79325	0.810801	0.329115
318.006	1.81394	0.817299	0.331227
316.99	1.84997	0.825833	0.333159
316.012	1.8793	0.835751	0.336516
314.996	1.89174	0.843194	0.339291
314.018	1.91877	0.85877	0.343979
313.001	1.94709	0.879731	0.351795
311.984	1.9879	0.901375	0.359724
311.006	2.02893	0.93513	0.373061
309.989	2.05858	0.972669	0.390209
309.011	2.10054	1.02462	0.41174
307.993	2.13317	1.1013	0.445219
307.015	2.16937	1.19011	0.486075
305.997	2.20598	1.31267	0.54269
305.018	2.20606	1.46129	0.620089
304	2.2431	1.64736	0.708326
302.982	2.24403	1.87233	0.822065
302.003	2.23597	2.13096	0.946579
300.985	2.24177	2.48376	1.12838
300.005	2.23208	2.84508	1.31422
298.986	2.25177	3.22535	1.50594
298.007	2.24682	3.51114	1.68762
296.988	2.23445	3.81567	1.86544
296.008	2.25211	4.06189	2.09234
294.989	2.23704	4.11613	2.20851
294.009	2.24078	4.13444	2.24382
292.99	2.27014	4.20286	2.30751
292.01	2.2568	4.23545	2.30675
290.99	2.25716	4.17566	2.28964
290.01	2.25913	4.20116	2.29062
288.99	2.25547	4.20396	2.3417
288.009	2.28658	4.2318	2.3584
286.989	2.25054	4.21001	2.32646
286.008	2.25249	4.20165	2.31922
284.988	2.25718	4.18795	2.30557
284.007	2.27867	4.29349	2.33205
282.986	2.26755	4.21664	2.32002
282.005	2.26678	4.23281	2.32744
280.984	2.28018	4.22198	2.30718
280.003	2.26077	4.26697	2.31645
278.982	2.28886	4.29083	2.33985
278	2.27753	4.23816	2.33291
277.018	2.27763	4.24557	2.33225
275.997	2.27076	4.2473	2.33471
275.015	2.29447	4.25646	2.35921
273.993	2.27974	4.25492	2.35158
273.011	2.29119	4.30579	2.34221
271.989	2.27114	4.21963	2.34815
271.007	2.28001	4.24574	2.33914
269.985	2.29453	4.32186	2.34133
269.002	2.30336	4.27554	2.33727
268.019	2.31025	4.31281	2.36665
266.997	2.28944	4.26833	2.35064
266.014	2.28857	4.30323	2.35624
264.992	2.32635	4.29345	2.37605
264.008	2.30063	4.3685	2.40489
262.986	2.31246	4.32918	2.36173
262.002	2.34267	4.3692	2.38628
261.019	2.32078	4.31486	2.37392
259.996	2.2793	4.23926	2.3415
259.012	2.30737	4.30914	2.36268
257.989	2.35395	4.3151	2.36377
257.005	2.33417	4.31438	2.38316
255.982	2.33505	4.28952	2.38961
254.997	2.32768	4.31519	2.38267
254.013	2.35632	4.36981	2.40585
252.989	2.32316	4.31636	2.37823
252.005	2.31695	4.31131	2.36663
250.981	2.35501	4.33394	2.3968
249.997	2.35256	4.36885	2.39447

## Sheet: Fig d
Wavelength (nm)	HmuS (6 uM) pH 7	Difference (0.1 eq)	Difference (0.2 eq)	Difference (0.3 eq)	Difference (0.4 eq)	Difference (0.5 eq)	Difference (0.6 eq)	Difference (0.7 eq)	Difference (0.8 eq)	Difference (0.9 eq)	Difference (1.0 eq)	Difference (1.1 eq)	Difference (1.3 eq)	Difference (1.5 eq)	Difference (1.7 eq)	Difference (2.0 eq), 12 uM Heme
800.014	-0.00358132	-0.00176252	-0.00152885	-0.000187006	-0.000921998	0.00148929	-0.000389842	0.00172903	-0.00197425	-0.00355269	0.00155719	0.00206552	0.00682813	-0.000716634	-0.00521631	6.84265e-05
799.008	-0.000390781	-0.00143235	-0.00118748	-0.000418693	-0.00182132	-0.00261009	-0.00198236	-0.00322082	0.000803297	-0.00285635	-0.00468592	-0.00238789	-0.00217584	-0.00586595	-0.00429279	-0.00271422
798.001	-0.00258904	-0.00272405	-0.000108937	-0.00158815	-0.0016755	-0.00271944	-0.00458549	-0.0016804	-0.00084326	-0.00128608	-0.0043058	-0.0027858	-0.00210067	-0.00192183	-0.00352192	-0.00517638
796.995	0.000188627	-0.00207423	-0.00208546	-0.00188453	-0.0037323	-0.00232889	-0.00267748	-0.00220413	-0.00127236	-0.00504708	-0.00360007	-0.0037361	-0.0042848	-0.00487311	-0.00245881	-0.00354687
795.987	-0.00188948	-0.00115293	-0.00119353	-0.00147067	-0.00199973	-0.00212115	-0.00211815	-0.00128594	-0.00230538	-0.00312572	-0.00455502	-0.00228351	-0.00376957	-0.00284423	-0.0037593	-0.00408724
795.015	-0.00173965	-0.00337698	-0.00272232	9.8048e-06	-0.00222544	-0.00371112	-0.00242717	-0.00231113	-0.00229581	-0.00121885	-0.00357605	-0.00373484	-0.00226523	-0.00309213	-0.00346807	-0.0029353
794.007	-0.00208185	-0.00202667	-0.00176173	-0.00317569	-0.00142017	-0.00405281	-0.00362635	-0.00343263	-0.000689609	-0.00320166	-0.00237675	-0.00183429	-0.00448949	-0.00356049	-0.0060437	-0.00325984
792.999	-0.00125841	-0.0011704	-0.00169494	-0.00140083	-0.00230275	-0.00258372	-0.00278706	-0.000362639	-0.000712875	-0.001644	-0.00118725	0.000609824	-0.00342562	-0.00385823	-0.00356563	-0.00302593
791.99	-0.00348533	-0.00320048	-0.00316773	-0.00260939	-0.0040697	-0.00279038	-0.0013126	0.000141239	-0.00077214	-0.00452931	-0.00294692	-0.00259746	-0.00148832	-0.00110485	-0.00256446	-0.00392693
791.016	0.0009436	-0.00140606	-0.0019117	-0.00128139	-0.000426346	-0.00448494	-0.00299648	-0.00139531	-0.00159347	-0.00231226	-0.00288009	-0.000657644	-0.000765256	-0.00337295	-0.0033803	-0.00496634
790.006	-0.00200573	-0.00371065	-0.000678079	-0.000270516	-0.00232311	-0.00367978	-0.0029391	-0.00237872	-0.00214663	-0.00313823	-0.00279518	-0.00185486	-0.000559976	-0.0043433	-0.00333928	-0.00619075
788.996	-0.00105331	-0.0011906	-0.00184621	-0.00103743	0.000614804	-0.001577	-0.00140014	-0.00110188	-0.0018042	-0.00227778	-0.00181432	-0.00313166	-0.00120853	-0.00459142	-0.00337719	-0.00166657
787.986	-0.00029378	-0.00363545	-0.0015346	-0.00074252	-0.00151825	-0.00178344	-0.00467787	-0.00274222	-0.000606142	-0.00251555	-0.00385514	-0.00160436	-0.00525699	-0.00318144	-0.00470992	-0.00422527
787.01	-0.00175156	-0.00290855	-0.00259482	-0.00225839	-0.00177404	-0.0034431	-0.00370225	-0.00287015	-0.00243749	-0.000487355	-0.00373244	-0.00189454	-0.000762128	-0.00374362	-0.0032456	-0.00324705
785.999	-0.000807408	-0.00230864	-0.00237149	-0.00108565	-0.000325237	-0.004281	-0.00393535	-0.00169431	-0.000154666	-0.00430568	-0.00316166	-0.00316649	-0.00307038	-0.00271676	-0.0043231	-0.0034118
784.988	-0.00107977	-0.000875734	-0.00203563	-0.00137539	0.000113315	-0.00361968	-0.00162937	-0.00271211	0.000271395	-0.00314162	-0.00205342	-0.0016128	-0.00292604	-0.00236014	-0.00141578	-0.00447074
784.011	-0.000347855	-0.0022879	-0.00128286	-0.00255568	-0.00165479	-0.00229888	-0.00226002	-0.0012844	-0.00145284	-0.00084589	-0.0025077	-0.000854436	-0.00156269	-0.0051496	-0.00291688	-0.00305121
782.999	-0.00295873	-0.00163662	-0.0025623	-0.000781156	-0.00429268	-0.00144812	-0.000834763	0.000649467	-0.000721949	-0.00223336	-0.00321509	-0.00252176	-0.000721821	-0.00100418	-0.00483199	-0.00211264
781.986	-0.00232116	-0.000491589	-0.000923224	-0.000954698	-0.00265579	-0.00353855	-0.00214906	0.00177868	-9.65625e-05	-0.00228302	-0.0037254	-0.0019574	-0.00125717	-0.00154751	-0.00336329	-0.00254198
781.008	-0.00140348	-0.0024171	-0.00349942	-0.00230495	-0.0034582	-0.00508916	-0.00129407	-0.00106454	-5.74814e-05	-0.00323549	-0.00253275	-0.00209815	-0.00123838	-0.0020679	-0.000608756	-0.00241044
779.994	-0.000363578	-0.00218682	-0.00126281	-0.000387011	-0.00236695	-0.00298116	-0.00285253	-0.00208885	-0.00152148	-0.00436142	-0.00323396	-0.00229804	-0.00183674	-0.00186054	-0.00271973	-0.00384254
779.016	-0.00104485	-0.00203972	-0.00183002	-0.00228787	-0.0023073	-0.00235577	-0.0029013	-0.0014487	-0.00136042	-0.00336351	-0.0050011	-0.00341262	-0.00182843	-0.00228933	-0.0045866	-0.0046355
778.001	-0.00119223	-0.00126354	-0.000941618	-0.000577656	-0.00235048	-0.00261625	-0.00262352	-0.00256562	-0.000138148	-0.00119121	-0.00228408	-0.00417053	-0.00225733	-0.0035231	-0.00405539	-0.00356381
776.987	-0.00128646	-0.00313576	-0.000916002	-0.0018826	-0.00138953	-0.00361914	-0.00102806	-0.0018378	-0.00163403	-0.00206176	-0.00376664	-0.00159192	-0.00136911	-0.00347566	-0.00457186	-0.00327828
776.007	-0.00106791	-0.00303771	-0.00119644	-0.00147096	-0.00199191	-0.00356937	-0.0021388	-0.00101672	-0.000739144	-0.00287424	-0.00276613	-0.0032654	-0.0040096	-0.00172534	-0.0046114	-0.00174963
774.991	-0.00148285	-0.00266713	-0.00296813	-0.00142297	-0.00186382	-0.00355416	-0.00279352	-0.00121301	-0.00147449	-0.00161627	-0.00232326	-0.00126378	-0.00136442	-0.00237522	-0.00271009	-0.00373936
774.011	-0.00185767	-0.000454511	-0.00189433	-0.00261747	-0.00147898	-0.0016347	-0.00110167	-0.00111479	-0.00245442	-0.00126057	-0.00241834	-0.00339557	-0.0013682	-0.00218504	-0.00460245	-0.00310467
772.995	-0.000757385	-0.00160087	-0.00148667	-0.00215255	-0.00334621	-0.00263652	-0.000452195	-0.00105887	0.000918815	-0.00325028	-0.00345187	-0.000320627	-0.00161122	-0.00402774	-0.00236259	-0.00388909
772.013	-0.00133084	-0.00209263	-0.00157311	-0.00197569	-0.00236527	-0.00341507	-0.00271304	-0.000337083	-0.000464407	-0.00190637	-0.00242115	-0.00340263	-0.000823751	-0.00110878	-0.00288189	-0.0019851
770.996	-0.00179014	-0.000727665	-0.00103552	-0.00106148	-0.000848164	-0.0021498	-0.000750464	-0.00109042	-0.00181555	-0.00145203	-0.00197523	-0.00360633	-0.0020664	-0.00348017	-0.00177693	-0.00232816
770.014	-0.00119093	-0.00197741	-0.00188269	-0.00140033	-0.0028501	-0.00275019	-0.00210291	-0.000559298	0.000875309	-0.00184143	-0.00147492	-0.00300634	-0.00146658	-0.000934567	-0.00509714	-0.00255624
768.996	-0.000407235	-0.00080879	0.000733158	-0.0012733	-0.00110196	-0.0043947	-0.00317301	-0.00326112	-5.03168e-05	-0.00218007	-0.00427456	-0.00349237	-0.00213971	-0.00291142	-0.00291804	-0.00518601
768.013	-0.00192076	-0.000820325	-0.000374171	-0.00104775	-0.000818494	-0.00403908	-0.00255495	0.000101572	0.000910858	-0.00260984	-0.00216316	-0.000795935	-0.0013531	-0.00363936	-0.00301149	-0.00261695
766.995	-0.0021933	-0.000716963	-0.00201361	-0.00086785	-0.00071179	-0.00239928	-0.0016488	-0.0014763	-0.000382579	-0.00243798	-0.00304142	-0.000422381	-0.0025832	-0.00228397	-0.00217001	-0.0026327
766.011	-0.00101369	-0.000492042	-0.000778088	-0.00171602	-0.00246326	-0.0024866	8.85213e-05	-0.00127333	-0.00026081	-0.00236926	-0.00190083	-0.00198623	-0.00239472	-0.00262803	-0.00306971	-0.00113072
764.992	-0.00122128	-0.00178851	-0.00173739	-8.27462e-05	-0.00193843	-0.00312886	-0.000938036	-0.000903965	0.000550062	-0.00252197	-0.00339211	-0.00228766	-0.00288445	-0.00274754	-0.00372276	-0.00148469
764.008	-0.00139205	-0.000196318	-0.00218558	-0.000546397	-0.000185395	-0.00294392	-0.00172151	-0.000392162	-0.000283867	-0.00267986	-0.00184932	-0.00371008	-0.00155206	-0.0030497	-0.00520537	-0.00251723
762.988	-0.0016055	-0.00195126	-0.00099834	-0.000156611	-0.0015425	-0.00423857	-0.00194362	-0.00185443	-0.000588116	-0.0014969	-0.00162059	-0.00282464	-0.00115429	-0.00219844	-0.00361391	-0.00103667
762.003	-0.00204416	-0.00169725	-0.00140831	-0.000534289	-0.00183258	-0.00234024	-0.000985551	-0.00155429	0.000432142	-0.00217058	-0.00110486	-0.00222236	-0.00147452	-0.00327974	-0.00330885	-0.00211649
761.017	-0.000102314	-0.000667127	-0.00136635	-0.000292485	-0.000755385	-0.00272854	-0.000734048	-0.000471554	0.000107869	-0.00333949	-0.00333252	-0.00145363	-0.00124175	-0.00122206	-0.00358706	-0.0021302
759.996	-0.00213319	-0.0033069	-0.00060998	-0.00117334	-0.0013788	-0.00322373	-0.00145547	-0.00165872	1.70445e-05	-0.00210782	-0.0011517	-0.00208408	-0.000874371	-0.00131189	-0.00163073	-0.000358052
759.01	-0.00019897	-0.00145008	-0.00218258	-0.00032823	-0.0017244	-0.00277337	-0.0022026	-0.000713999	-0.00124107	-0.000232941	-0.00202577	-0.000317353	-0.00196122	-0.00224558	-0.00344008	-0.00204094
757.988	-0.000641458	-0.0021381	-0.000919057	0.00114884	-0.000144378	-0.00251737	-0.002009	-0.00148681	-0.00114231	-0.00172215	-4.24037e-05	-0.00115026	-0.00181672	-0.00237494	-0.00378082	-0.00210687
757.001	-0.00272695	-0.00167162	-0.000905327	0.000174653	-0.000928157	-0.00217206	-0.00220794	0.00107387	-0.000451329	-0.00141127	-0.0023688	-0.00142243	-0.00132954	-0.00213357	-0.00247724	-0.00281583
756.014	-0.0015801	-0.00104404	-0.00110845	-0.00121779	-0.00143037	-0.00249828	-0.00202347	-0.00127123	-0.00194915	-0.00314232	-0.00261588	-0.00152549	-0.00231569	-0.00182635	-0.00224154	-0.000993507
754.991	-0.00117434	-0.00156214	-0.00117337	-0.000377031	-0.00016878	-0.00270553	-0.00216746	-0.00118276	-0.00131318	-0.000427385	-0.00301497	-0.000699294	-0.000744104	-0.00099168	-0.00174993	-0.00272411
754.003	-0.00119977	-0.00181602	-0.00148827	-0.00169453	-0.00200086	-0.00244245	-0.00131803	-0.00176376	-0.000449318	-0.00246422	-0.00116535	-0.000578601	-0.00204146	-0.00187645	-0.00195126	-0.00264271
753.014	-0.00154607	-0.00128636	-0.00285559	-0.00182038	-0.00133849	-0.00356895	-0.00153474	-0.000694435	0.000642244	-0.00181547	-0.00132496	-0.000845788	-0.000822477	-0.000321541	-0.00387489	-0.00287915
751.99	-0.000672349	-0.00150437	-1.22431e-06	0.000180405	-0.000295231	-0.00234776	-0.00151901	-0.00115158	-0.000632595	-0.00193746	-0.000659174	-0.00234254	-0.000967461	-0.00302573	-0.00303041	-0.000653186
751.001	-0.00112611	-0.00135014	-0.00211198	-0.000602255	-0.00155744	-0.0017825	-0.00175615	-0.00181083	-1.90034e-05	-0.0015059	-0.00205728	-0.0014351	-0.00130015	-0.000906919	-0.00339455	-0.00179413
750.011	-0.00203926	-0.000858039	0.000355894	-0.00019774	-0.00176563	-0.00230641	-0.0008637	-0.00118989	0.001173	-0.00196801	-0.00179041	-0.000902546	-0.000525619	-0.00142595	-0.00126035	-0.0031988
748.986	-0.00118301	-0.000706259	-0.000696611	-0.00136706	-0.00108165	-0.00129982	-0.00134281	8.75648e-05	0.0004619	-0.00210513	-0.00205942	-0.000232201	-0.0021351	-0.00117901	-0.00289061	-0.00282746
747.996	-0.00231901	-0.000940019	-0.00173038	-0.00131691	-0.00258388	-0.00294911	-0.00265405	-0.000765772	-0.000760604	-0.00204889	-0.00178264	-0.00128044	-0.00105063	-0.00276168	-0.00219358	-0.0022439
747.005	-0.000135997	0.000220049	-0.00138527	-0.000402932	-0.000592065	-0.00300917	-0.00063937	-0.00012751	-0.0012463	-0.00134369	-0.0021912	-0.00123532	-2.87415e-06	-0.00145734	-0.00213833	-0.0026489
746.014	-0.00160988	-0.00129331	-0.0015264	-0.0014389	-0.0022927	-0.00275065	-0.000557673	-0.00105809	-0.00156709	-0.0032149	-0.00102989	-0.000561988	-0.00248752	-0.000723052	-0.00401938	-0.00243697
744.988	-0.000989685	-0.000506921	-0.00151582	-0.000939188	-0.00119947	-0.00220732	0.000180458	-0.00134642	-0.000649839	-0.00183845	-0.00192306	-0.000850627	-0.000571704	-0.00245539	-0.00122259	-0.00122182
743.996	-0.00161502	-0.00227292	-0.000713753	-0.00141778	-0.00157022	-0.00232131	-0.00137313	-0.00115613	0.000214846	-0.00129167	-0.00200691	-0.00211603	-0.00111525	-0.00206978	-0.00146371	-0.00181222
743.004	-0.00100031	-0.00201085	-0.0014105	-0.00149208	-0.0010366	-0.00218738	-0.00215018	-0.000731981	0.00062371	-0.00202136	-0.00185466	-0.000579488	-0.00201768	-0.00276238	-0.00249108	-0.00277296
742.012	-0.000505924	-0.00208811	-0.0022752	-0.000693913	-0.00163112	-0.00301848	-0.00132607	-0.00029548	0.000498184	-0.000991344	-0.00154027	-0.00270264	-0.00137979	-0.0019052	-0.00171579	0.000351545
740.984	-0.0016031	-0.00146174	-0.00188523	-0.000960508	-0.00241654	-0.00286617	-0.00300374	0.000269153	1.81375e-05	-0.00154628	-0.00153105	-0.00132852	-0.00156965	-0.00287358	-0.00238953	-0.00212526
739.991	0.00033545	-0.00181663	-0.000673953	-0.00154941	-0.00138581	-0.00251591	-0.000646971	-0.000128759	5.36992e-05	-0.00182649	-0.00113886	-0.00103647	-0.00179014	-0.00205548	-0.00151754	-0.00142212
738.997	-0.00231334	-0.00162779	-0.00137145	-0.00131197	-0.00131388	-0.000555961	-0.00178368	-0.000759064	-0.000547978	-0.00169804	-0.00158511	-0.00236524	-0.00174863	-0.000350163	-0.00158766	-0.00259897
738.004	-0.00198082	-0.00164588	-0.00120806	-0.000837182	-0.00157396	-0.00263732	-0.000533891	-0.00176723	-0.000350506	-0.00111364	-0.00057932	-0.0016341	-0.000666206	-0.00249008	-0.00190748	-0.00196187
737.01	0.000605758	-0.000438706	-0.000800892	-0.00162889	-0.00216439	-0.00280839	-0.000840496	-0.000613992	0.000645653	-0.00139196	-0.00139303	-0.000560532	-0.000100748	-0.000660052	-0.00168336	-0.000949487
736.015	-0.000614401	-0.00103318	-0.000459158	-0.000593655	-0.00156244	-0.00161513	-0.00152954	9.00468e-05	-0.00066627	-0.00207727	-0.00291179	-0.000369393	-0.000538296	-0.0014221	-0.00179823	-0.00229845
734.985	-0.000371847	-0.00229539	-0.00114275	-0.000957937	-0.00166971	-0.00173449	-0.0014771	0.000265399	0.000201289	-0.00155756	-0.00154133	-0.000586416	-0.00030656	-0.00112259	-0.00159015	-0.00219707
733.99	0.000216086	-0.00215197	-0.0015845	-0.00100662	-0.000316908	-0.00166945	-0.00123194	-0.000518531	-0.000105081	-0.00087717	-0.000825948	-0.00129442	-4.68852e-06	-0.00143328	-0.00144175	-0.0012854
732.994	0.000273306	-0.00174011	-0.000830139	-0.00173655	-0.00114316	-0.00252217	-0.00156719	-0.000334955	2.69265e-05	-0.00159917	-0.00101084	-0.00225603	-0.000617255	-0.00161446	-0.00266934	-0.000763903
731.998	0.000126703	-0.000824282	-0.00142525	-0.000985126	-0.000984907	-0.00183896	-0.000559468	-0.000959623	0.000446944	-0.00196694	-0.000835348	-0.000567739	-0.000731612	-0.00209567	-0.00156595	-0.00251607
731.002	-0.000926451	-0.00201367	-0.00109525	-0.000895995	-0.00101739	-0.00280313	-0.00112181	0.000655975	-0.000875363	-0.00108627	-0.00110343	-0.000985438	-0.000997189	-0.00179979	-0.00226993	-0.000842633
730.005	-0.000466682	-0.00124751	-0.000631655	-0.00133258	-0.000961358	-0.0011223	-0.000908034	-8.46912e-06	0.000517203	-0.000759049	-0.00212133	-0.000876641	-0.000349381	-0.00157961	-0.00132409	-0.00113336
729.009	-0.00160719	-0.00192857	-0.00112226	-0.000357287	-0.00106309	-0.00193656	-0.00213611	-0.00093121	0.000796658	-0.00165944	-0.00111279	-0.00194949	-0.000854994	-0.00163711	-0.000538764	0.000306738
728.011	-0.00184214	-0.00137087	-0.00171198	-0.000478664	2.06803e-05	-0.0029982	-0.000533614	-0.000463169	0.000448041	-0.00150981	-0.000769382	-0.00161685	0.000273069	-0.00124181	-0.000211662	-0.000363807
727.014	-0.00149893	-0.00123705	-0.00144258	-0.00065347	-0.000884999	-0.00147822	-0.000199771	0.000921826	0.000239496	-0.00197825	-0.00041617	0.000223149	7.6749e-05	-0.00163093	-0.000323999	-0.00106235
726.016	-0.00212948	-0.000922366	-0.000897537	-0.00070608	-2.86584e-05	-0.00220746	-0.00141723	-0.000558438	0.00103335	-0.00153071	-0.00170947	-0.00206019	-0.000711608	-0.000777231	-0.00132098	-0.00194638
725.018	-0.000173626	-0.000371786	-0.000825254	-0.000550485	-0.00171834	-0.00162344	-0.00148273	0.000354491	-0.000162737	-0.000282598	-0.0016523	-0.00174294	-0.000908019	-0.000306607	-0.00227907	-0.000544077
723.983	-0.00122656	-0.000980544	-0.0012237	-0.00107928	-0.000830121	-0.00100204	-0.00100328	-0.00179233	0.000950777	-0.000602679	-0.000915892	-0.000360197	-0.00136443	-0.0014186	-0.000773948	-0.00124399
722.984	-0.000493587	-0.000746348	-0.000519397	-0.001061	-2.57297e-05	-0.00210421	-0.000641294	5.64581e-05	-2.99004e-05	-0.00085363	-0.00141343	-0.000625694	-0.000174914	0.000264758	-0.000761151	-0.00109579
721.985	-0.00134601	-0.000710352	-0.00128808	-0.00129624	-0.00117824	-0.00174193	-0.00173183	0.000930504	3.66244e-05	-0.00282619	-0.00106514	-0.00162843	-0.000572888	-0.000688804	-0.00184039	-0.0013882
720.986	-0.00101843	-0.00108135	-0.000917414	6.37038e-05	-0.000615835	-0.000239064	-0.000741847	0.000256639	0.000345746	-0.00148802	-0.000586505	-0.00111961	0.000241111	-0.00150294	-0.00101512	-0.000491605
719.985	-0.00106714	-0.000691622	-0.000797278	-0.000874339	-0.00103538	-0.00195732	-0.00188755	-0.000490259	0.000658073	0.000483701	-0.00147853	-0.000839793	-0.000242082	-0.0002565	-0.000882248	0.000756048
718.985	-0.000902445	-0.000529706	-0.00121392	-0.000686683	-0.000321403	-0.00198566	-0.00131098	-0.000138002	0.00112767	-0.000686805	-0.00122277	-0.00131412	-0.0010202	-0.00132831	-0.000916451	-0.0014374
717.985	-0.000274674	-0.00114607	-0.00129314	-0.00104745	-0.000637314	-0.00145856	-0.000849215	-0.0010513	0.00037008	-0.000715271	-0.000902829	0.000352775	-0.000756984	-0.000487469	-0.000764161	-0.00144619
716.984	-0.00128153	-0.000575496	-0.0012835	-0.000629509	-0.00153084	-0.00152368	-0.00135311	-0.000932933	0.000465892	-0.00102698	0.000238295	-0.000393341	5.24931e-06	-0.00138552	-0.0012324	-0.00123969
715.982	-0.000670988	-0.000853212	-0.00215549	-0.000826616	-0.000493747	-0.000629486	-0.000476024	0.000359936	0.000685052	-7.52547e-05	-0.000290312	-0.000555437	6.4442e-05	-0.000659712	-0.00146005	-0.000383482
715.016	-0.00148387	-0.000892113	-0.000768169	-0.000386353	-0.000784416	-0.00153941	0.000131942	0.000420435	0.000478159	-0.0012316	-0.00088782	-0.00102101	-2.87349e-05	-0.00109576	-0.00157884	0.000386475
714.014	-0.000529192	-0.000994511	-0.000903927	-0.000286478	-0.000717357	-0.00241958	-0.00133302	-5.47208e-05	0.000183811	8.10586e-05	-0.000209537	-0.000464024	-0.000483142	-0.00230691	-0.00162673	0.00137899
713.012	-0.000522228	-0.00086605	-0.00153908	-0.00217818	0.000195329	-0.00202761	-0.0015257	0.00141324	0.00139072	-0.00102984	-0.00144431	-0.000332465	-0.000621627	-0.0020138	-0.000264074	0.000151016
712.009	-0.000311299	-0.00133733	0.000325268	-0.00218398	-9.73866e-05	-0.00215268	-0.00101111	-0.000455397	-0.000943012	0.000130283	-0.00114638	-0.000186199	0.000823006	-0.00157379	-0.000956831	-0.000495541
711.006	-0.000538445	-0.000841707	-0.000405646	-0.000682481	-0.000817082	-0.00111855	-0.00075998	-0.000384111	0.000484328	-0.000669905	0.000161507	-0.000424403	0.000592804	-0.000961301	-0.000410241	7.9927e-06
710.003	-0.0010651	-0.00129911	-0.00112788	-0.000251819	-0.000670142	-0.00189587	-0.00028554	0.00039386	0.000791359	-0.000477691	-0.00118184	-0.000499776	-0.000474844	-0.00013778	-0.000682656	0.00016082
708.999	-0.000444111	-0.00162583	-1.44941e-05	-0.000802887	-0.000855343	-0.00208069	-0.00061846	0.000682884	0.00107485	-0.00152686	-0.0005268	0.000620506	-0.000296131	-0.000634384	-0.000690924	-0.00086272
707.995	-0.00104239	-0.000362535	-0.000962003	-2.78003e-07	-0.000612893	-0.00204177	-0.000121149	-0.000128943	0.00234733	-0.00108699	-0.000208192	0.000160063	8.39051e-05	-9.5008e-05	-0.000828108	-0.000793495
706.991	-0.000454832	-0.000808246	-0.000290831	-0.00300258	0.000127465	-0.00135829	-0.000121753	0.000423122	0.000386135	-0.000773107	0.000683987	-0.0010802	0.00146234	-0.000536416	-0.000555579	-0.000428692
705.986	-0.000253776	-0.00166739	-0.000834339	0.000268937	-0.000358162	-0.00317849	0.000296281	0.00126407	4.22535e-05	-0.00108822	-1.54075e-05	0.000704999	0.000357552	-0.00173589	-0.000586375	-0.000415987
705.017	-0.00098295	-0.000895855	-0.000191054	0.000427213	-0.000384558	-0.000889144	4.97532e-05	-0.000334201	0.00121551	-0.000985392	-0.00113948	-0.000624601	-0.00023118	-0.000175157	-0.000950875	-0.000984586
704.012	-0.00143278	-0.000557289	-0.000154897	-0.000120808	-0.000812212	-0.0020031	-0.00010726	4.05956e-05	1.13923e-05	-9.11054e-05	1.04999e-05	0.000456531	0.000333791	-0.00110132	0.000378094	-3.96349e-05
703.006	-0.000390907	-0.000325404	-0.000700931	-0.00111762	-0.00108093	-0.00175938	-0.000189449	0.000901275	0.000679393	-0.000189639	-0.000396285	-0.000521584	9.96658e-05	-0.000403309	-0.00163717	0.000216233
702	-0.000581949	-0.000672034	-0.00151541	-0.000669439	-0.000378399	-0.00133829	-8.9926e-05	0.000681068	0.0012255	-0.000483484	-8.92375e-05	0.000683448	0.000152871	-0.00155445	-0.000192577	0.000370949
700.994	-0.00034743	-0.00043535	-0.000196076	-0.000528695	-0.00055401	-0.00148522	-0.000303272	0.000754749	0.000492473	-0.000189573	0.000224831	-0.000238839	0.00156433	0.000244446	0.000587507	-0.000185098
699.987	0	0	0	0	0	0	0	0	0	0	0	0	0	0	0	0
699.016	-0.000565247	-0.00054638	-0.000168974	-4.24019e-05	-0.000146264	-0.00085237	0.000313597	0.00174697	0.000762882	-0.000158799	0.000129468	-0.000383691	0.00108131	0.000225034	5.19858e-05	-0.000946662
698.009	-5.70742e-05	-0.000414465	-0.000592603	-0.000340614	0.000398325	-0.00126499	-0.000421284	0.00100308	0.00173945	-0.000299657	0.000197923	-7.5857e-05	0.000312545	0.000457799	0.000260613	-0.000188908
697.001	8.50994e-05	-0.000762626	-0.00102404	-0.000943971	-0.000580847	-0.00110756	-0.000437667	0.000673095	0.000919907	-0.000808751	3.772e-05	0.000318131	0.000754927	-2.0375e-05	-0.000323933	-0.000244999
695.993	-0.000282936	-0.000333549	0.000411236	0.000785597	-0.000146465	-0.00146888	0.000606885	0.000420198	0.00185378	0.000386241	-0.000383419	0.00010445	0.000858076	0.000118416	0.000393811	-9.09156e-06
694.985	-0.00042704	0.000247685	-0.000443184	0.000149817	-0.000208885	-0.00140082	-0.000810605	0.00123356	0.000642897	-0.00150582	6.29787e-05	0.000402946	0.00152118	-0.000523803	0.000511452	0.000563894
694.012	-9.88531e-05	-8.326e-05	-0.000632732	4.19537e-05	-0.000667665	-0.0017915	-0.000356018	0.000797331	0.00150078	0.00028285	-5.49854e-05	-0.000304436	0.00151796	0.00103067	0.000120625	0.000785729
693.003	-0.00070903	-0.000761821	-0.000529914	0.000101878	-0.000782875	-0.00128568	-0.000284329	0.00150974	0.00115988	0.000374093	0.000629657	0.000392975	0.00138515	0.000452475	-0.000268081	0.00200631
691.994	-0.000340982	0.000308055	-0.000288784	-0.000324322	0.000175585	-0.00163965	-3.23162e-05	0.0010663	0.00226217	-0.000883109	0.000338821	0.00113486	0.000668862	0.000101467	0.000978277	-0.000305427
690.984	-4.78047e-06	-0.000575928	-0.000928989	-0.0010277	-0.000890158	-0.00144632	0.000963997	0.00180763	0.00252001	0.000813465	0.00054487	0.000995271	0.00140158	-8.26493e-05	0.000316539	0.00128656
690.01	0.000385006	-0.000752279	-0.000654726	0.000162344	-0.000248363	-0.000393726	0.000497732	0.00149021	0.00244967	0.00107012	0.000380955	-0.000311742	0.00176659	-0.000547632	0.000975231	0.00133902
689	6.53351e-05	-0.000409478	0.000874163	-0.000325142	0.000509297	-0.00155403	0.000482894	0.0011361	0.00193749	0.000533331	0.00225788	0.000971178	0.00227298	0.000518836	0.000835857	0.00115796
687.99	-0.000691325	2.6839e-05	-0.000250705	0.00102148	8.87084e-05	-0.000919435	-8.32163e-05	0.00133708	0.00104957	6.34871e-06	0.00216098	0.00102198	0.000934055	0.000477397	0.00160056	0.000735507
687.015	-3.50152e-05	-0.000636375	-0.000144275	0.000272273	0.00090972	-0.000700886	-0.000507238	0.000989194	0.00199482	0.000621752	0.000940104	0.00181485	0.00121137	0.00106557	0.00119025	0.000362542
686.004	-0.000350307	0.000276357	-0.000257779	0.00116296	-0.000357992	-0.000588375	-0.00115201	0.00145994	0.00229248	0.00135936	0.00162828	0.00250296	0.00272147	0.000295749	0.000227697	0.000639456
684.992	0.00148364	-0.000131566	-0.000934958	0.000332176	-3.05214e-05	-0.000844767	0.000226951	0.00200757	0.00247644	0.00116049	0.00213725	0.00186609	0.00359884	0.000506915	0.0020485	0.00138095
684.016	-0.000371369	-0.000150709	0.000717427	-0.000355008	0.000268809	8.93571e-05	-0.000775021	0.00167773	0.00282706	0.00187624	0.00154952	0.00163786	0.0016616	0.00139209	0.00118747	0.00081419
683.004	0.000356624	-0.000320766	0.000284466	0.000594729	0.000528136	-0.00110736	0.000400884	0.00186565	0.00268619	-0.000136396	0.00119693	0.000682711	0.00289582	0.00204665	0.00178021	0.00178906
681.992	0.000472535	0.00012289	-0.000298089	0.00119007	2.0276e-05	0.00019366	0.000890427	0.00199655	0.00249343	0.00117402	0.00027635	0.00264712	0.00271293	0.000391972	0.00171269	0.00107485
681.015	-0.000808854	0.00129903	-0.000353322	0.00126889	0.000617334	-0.00152127	0.000679672	0.00277442	0.00222557	0.00120559	0.00101735	0.00201663	0.0018322	0.00198439	0.00177884	0.00247414
680.002	0.00058043	-0.000660208	0.000515545	-0.00012878	0.000891159	-0.000253478	0.00166538	0.00289088	0.00300533	0.000742604	0.0026006	0.00154039	0.0018656	0.000833163	0.00195703	0.00128391
678.989	0.000980466	0.000358743	0.00051137	0.00120645	0.000253628	0.000167587	0.0019693	0.00162374	0.00265828	0.00156963	0.00112292	0.00258401	0.00261272	0.00248907	0.00144278	0.00355754
678.011	0.00113137	0.00100589	0.000565931	0.0011113	0.000368214	-0.000622962	0.000768305	0.00202772	0.00302118	0.00133162	0.00307374	0.0020742	0.00340264	0.00357614	0.00280014	0.00247045
676.997	-0.000145535	0.000636799	0.00063265	0.0014794	0.00040316	-1.06585e-05	0.00102956	0.00245392	0.00329509	0.00144477	0.00233547	0.00314974	0.0029248	0.00233852	0.00227499	0.00259747
675.983	0.000207626	9.98039e-06	0.00191595	0.000810307	0.00053615	-0.000834688	-6.75746e-05	0.00337926	0.00370414	0.00181673	0.00279147	0.00302329	0.00310373	0.00297024	0.00332963	0.00386656
675.004	6.00617e-05	-0.000352919	0.000523809	0.000725907	0.000573086	-0.000255914	0.000217328	0.0017154	0.00379977	0.00226012	0.00103295	0.00300244	0.0040104	0.00326882	0.00373068	0.00252804
673.989	0.000311537	-0.000100665	0.00114723	0.000928508	0.00202719	0.000107572	0.00210741	0.0029499	0.00348139	0.00110793	0.00348548	0.00337724	0.00539981	0.00430053	0.00361828	0.00370503
673.01	0.00184126	-0.000106274	0.00212532	7.03965e-05	0.0002913	0.00087322	0.00216351	0.00283307	0.00337755	0.00149626	0.00262826	0.00285015	0.00401343	0.0039881	0.00299677	0.00345881
671.995	0.00250264	1.08157e-06	0.000297788	-0.000776544	0.0014068	-0.000226157	0.00229247	0.0034562	0.00420321	0.00227289	0.00343559	0.00373685	0.00392071	0.00218009	0.0041418	0.00356157
671.015	0.000845483	-0.000120472	-2.9987e-05	0.000403784	0.00087438	-0.000148925	0.00154982	0.00278244	0.00380196	0.00329168	0.00346861	0.00333404	0.0045249	0.00345314	0.00532844	0.00509498
669.999	0.000775369	0.00121659	0.000407293	0.000112098	0.000455368	0.00171041	0.00271765	0.0023813	0.00312677	0.00158636	0.00216838	0.00360699	0.00372667	0.00475167	0.00439201	0.00550242
668.982	0.00176557	0.000797918	0.000874459	0.000707435	0.00158866	0.000367714	0.0027359	0.00363065	0.00407755	0.00275217	0.00489442	0.00437564	0.00517	0.00491102	0.00469069	0.00501065
668.001	0.00103055	0.000646365	0.00130241	0.0012271	0.00126387	0.000467226	0.0027082	0.0031644	0.00435809	0.00325182	0.00388056	0.00400469	0.00523143	0.00433744	0.00473072	0.0055929
666.984	0.00122021	0.00119705	0.000739897	0.0010303	0.00140909	0.00183145	0.00102808	0.00292563	0.0037965	0.00278933	0.00469786	0.00351929	0.0048438	0.00393673	0.00433786	0.00497984
666.003	0.00197944	-0.000268129	0.000927308	0.00271405	0.000843243	0.000587424	0.00220244	0.00290709	0.00515781	0.00411666	0.00380365	0.00437007	0.0048059	0.00450549	0.00471943	0.00698632
664.985	0.00136725	0.00119873	0.00149335	0.00101735	0.00221246	0.00154513	0.00229955	0.0046287	0.00514062	0.00298003	0.00436595	0.00614124	0.00611732	0.00475397	0.00531139	0.00695041
664.003	0.000673751	-0.000198666	0.000854708	0.00182016	0.000826669	0.00179988	0.00264542	0.00331111	0.00386914	0.00373451	0.00485575	0.00513585	0.00615135	0.00560263	0.00488429	0.00622236
662.985	0.00152209	0.000772382	0.00072791	0.00128862	0.00159948	0.000418432	0.002722	0.00347565	0.00599888	0.00366084	0.00444282	0.00526142	0.00642169	0.00630182	0.00640853	0.00709926
662.003	0.00109765	0.00171036	6.41196e-05	-0.000496481	0.00127556	-0.000586766	0.00317762	0.00422228	0.00481715	0.00338411	0.00480806	0.0051455	0.00669769	0.00602779	0.00581463	0.00916548
660.984	0.000542845	0.000424649	0.001361	0.0023096	0.00230155	0.00053705	0.00353725	0.00449658	0.00659631	0.00376046	0.00552649	0.00545241	0.00473674	0.00665417	0.00652597	0.0077143
660.001	-0.000413942	0.000921157	0.00119704	0.0020248	0.00196015	0.00110441	0.00259559	0.00466542	0.00583427	0.00393003	0.0054696	0.00647776	0.00751529	0.00684982	0.00658448	0.00754324
659.017	0.00142319	0.00177248	0.00147018	0.00191891	0.00200328	0.00145278	0.00338689	0.00448071	0.00564345	0.0043971	0.00467588	0.00652226	0.00654286	0.00648994	0.00690313	0.00793906
657.997	0.00137044	0.00101971	0.00172447	0.00198283	0.00160954	0.000996651	0.00341815	0.00518796	0.00564887	0.0038824	0.00676374	0.00642551	0.00747429	0.00628126	0.00743856	0.00871522
657.014	0.00228646	0.00142887	0.000723564	0.00233411	0.00273127	0.000743502	0.00335724	0.00537066	0.0058515	0.00398153	0.00569125	0.0065937	0.00812752	0.00780951	0.00808691	0.00834093
655.993	0.00148063	0.00166993	0.00273389	0.00165069	0.00113177	0.00109509	0.00344281	0.00472413	0.00623782	0.00503753	0.00510281	0.0061929	0.00750073	0.00751334	0.00831889	0.00889969
655.009	0.00193325	0.00148137	0.000906493	0.00213311	0.00258523	0.00134867	0.00320401	0.00571542	0.00590758	0.00492894	0.00734599	0.00784167	0.00823964	0.00780039	0.00820136	0.00968136
653.987	0.00190167	0.00150896	0.00187968	0.00141267	0.00227897	0.00201535	0.00423171	0.00560131	0.00546666	0.00581089	0.00572719	0.00802182	0.00767536	0.00822455	0.0097116	0.00922362
653.002	0.00197787	0.000816546	0.00187448	0.00269949	0.00222411	0.000402081	0.00142911	0.00574828	0.0065123	0.00464879	0.00744916	0.00741565	0.00737256	0.0093829	0.010194	0.010182
652.017	0.00227921	0.000748518	0.000990833	0.00365538	0.00233398	0.00202025	0.00411987	0.00549538	0.0063187	0.00667733	0.00694224	0.00740774	0.00851728	0.00892481	0.00875029	0.0103365
650.995	0.00231967	0.00150871	0.00239619	0.00192448	0.000983011	0.00156177	0.00257831	0.00504612	0.00629472	0.00584732	0.00665414	0.00752344	0.00901299	0.00974969	0.00896224	0.00999088
650.009	0.00265092	0.00165025	0.00168594	0.00199926	0.00185718	0.00185958	0.00378134	0.00601381	0.00754416	0.00580285	0.00773514	0.00906631	0.00952355	0.0102872	0.00992956	0.0119456
648.986	0.00265663	0.000837201	0.00136172	0.00295267	0.00207525	0.00236052	0.00385864	0.00597161	0.00631635	0.00647289	0.00756057	0.00714921	0.00974328	0.0101179	0.0102786	0.011565
648	0.00155996	0.0013142	0.00273236	0.0021028	0.00179993	0.0020467	0.00395097	0.00440186	0.00657952	0.00439317	0.006579	0.00868822	0.0102258	0.00991937	0.0113051	0.0123994
647.013	0.00380575	0.00184017	0.00168263	0.000573749	0.00238658	0.00211402	0.00367501	0.0059401	0.0065705	0.00627866	0.0066647	0.00852379	0.0108887	0.00944795	0.0113879	0.0115846
645.99	0.00194543	0.00171483	0.00156415	0.00267366	0.00203009	0.00173778	0.0046308	0.00592012	0.00687945	0.00568907	0.00778116	0.00964719	0.00978429	0.0101508	0.0124785	0.0130141
645.002	0.0021848	0.000860481	0.00032633	0.00181942	0.00171131	0.00198176	0.00399212	0.00594514	0.00630079	0.00513129	0.00692993	0.00857996	0.0114839	0.0111852	0.0106307	0.0127044
644.015	0.00216829	0.00183032	0.000932265	0.00169718	0.00264708	0.000840574	0.00368611	0.00643037	0.00615102	0.00686144	0.00752107	0.00967526	0.0104817	0.0105479	0.011355	0.013489
642.99	0.00120989	0.00235592	0.000807093	0.000993836	0.00143472	0.00202713	0.00412228	0.00602327	0.00746791	0.0067344	0.00806522	0.00993062	0.0104953	0.0121463	0.0115793	0.0138365
642.002	0.00264556	0.00189518	0.00113379	0.00262885	0.000812752	0.0029716	0.00504479	0.00595305	0.00728069	0.0065545	0.00785193	0.0100764	0.00968519	0.0113359	0.011661	0.0149357
641.014	0.00206956	0.00126035	0.00154984	0.00320944	0.0012612	0.00129082	0.00519981	0.00645156	0.00753359	0.00678554	0.00964508	0.0102827	0.010892	0.0108765	0.0117009	0.0140698
639.988	0.00064532	0.0012085	0.000781017	0.00203677	0.00264716	0.00110053	0.00460899	0.00555687	0.00582246	0.00658635	0.00875908	0.00974713	0.0109591	0.0127626	0.0134897	0.0151827
638.999	0.00140371	5.29813e-05	0.000760807	0.00147036	0.00266284	0.00141829	0.00426368	0.00650201	0.0071668	0.00698185	0.00941504	0.0101058	0.0117151	0.0114896	0.0132345	0.015156
638.01	0.00192785	0.000949459	0.00142931	0.00207313	0.00211437	0.0017998	0.0041651	0.0068342	0.00737691	0.00708757	0.0092627	0.0103318	0.0125585	0.0125823	0.0127462	0.0153637
636.984	0.00103856	0.00114562	0.000727524	0.00149655	0.000667771	0.00259166	0.00345563	0.00592226	0.00787942	0.00686854	0.00843447	0.0101548	0.0129347	0.0123711	0.0138798	0.0161558
635.994	-0.00062637	0.0013495	0.00133041	0.000988546	0.00114702	0.00121372	0.00361598	0.00573139	0.00815888	0.00794924	0.00919178	0.0118557	0.0130458	0.0125934	0.0146614	0.01607
635.004	0.00140482	0.000914356	0.00103574	0.00172109	0.00168071	0.0024909	0.00412225	0.00696411	0.00887338	0.00666783	0.00839813	0.01146	0.0124109	0.0133663	0.0143419	0.016903
634.013	0.0018469	0.000481493	0.00131737	0.00168664	0.00133339	0.00180512	0.0043917	0.00607782	0.00800237	0.00682691	0.00922914	0.0115874	0.0126517	0.0143951	0.0144699	0.0170254
632.986	0.00201173	0.000804188	0.000649068	0.00230559	0.000742169	0.00156853	0.00436842	0.00556175	0.0077925	0.00699741	0.00917757	0.0114244	0.0130387	0.0130232	0.0144352	0.0168657
631.995	0.00153356	0.000863536	0.000633672	0.00228493	0.00146747	0.00153327	0.00390449	0.00543231	0.00772612	0.00643242	0.00948542	0.0117088	0.0119496	0.0129097	0.014545	0.0178114
631.004	0.00137967	0.000386656	0.000737776	0.00131025	0.00164075	0.00026542	0.00334212	0.00528873	0.00730572	0.00746486	0.0086503	0.0112611	0.0125415	0.0143639	0.0144259	0.0170466
630.012	0.00143231	0.00042134	0.000205015	0.000790172	0.00120979	0.00172372	0.0034283	0.00555973	0.00679768	0.00619713	0.00896796	0.0112017	0.0126533	0.01427	0.0137247	0.0171538
628.983	0.00337507	0.000998095	0.00200167	0.00179233	0.00162568	0.00226081	0.00409827	0.00675014	0.00741386	0.00739415	0.00975677	0.0111296	0.0130647	0.0139278	0.01431	0.0174297
627.991	0.00103348	0.000474116	0.0010895	0.00131773	0.000586939	0.00129029	0.00343033	0.00659924	0.00742977	0.00757124	0.0100909	0.0105341	0.0140288	0.013569	0.0147032	0.0181192
626.999	0.0008723	0.000923045	0.000732169	0.000569815	0.00126042	0.00227559	0.00397491	0.00636234	0.00739591	0.00802478	0.00949644	0.0111232	0.0134359	0.0149406	0.0149104	0.0181811
626.006	0.00174299	0.0012445	0.00131398	0.00193225	0.00177308	0.0013253	0.00407243	0.00618741	0.00749103	0.00795538	0.00977132	0.0124828	0.0125689	0.0151055	0.0152829	0.0176542
625.013	0.00211408	-0.000199795	0.000688724	0.000951066	0.00051905	0.00113254	0.0040307	0.00660121	0.00733667	0.00818525	0.0099325	0.0116266	0.0132229	0.0145329	0.0150746	0.0183426
623.983	0.00136717	0.00137596	0.0014142	0.0012995	0.00250988	0.00184809	0.00449274	0.00675997	0.00746018	0.00863792	0.0106926	0.0120746	0.013825	0.0138593	0.0160097	0.0178375
622.99	0.00208163	0.000654739	0.000315235	0.001438	0.00170073	0.00132816	0.00462154	0.00751041	0.00588718	0.0080727	0.0100214	0.0114741	0.0127377	0.0159401	0.0157504	0.0182502
621.996	0.00110031	-1.04078e-05	-0.000344548	0.00138204	0.00109898	0.00169181	0.00479326	0.00670256	0.00830712	0.00775729	0.00972956	0.012503	0.0142844	0.0150168	0.0155617	0.0175947
621.002	0.00159559	0.00069011	0.00140469	0.00059279	0.00174675	0.00157312	0.00436011	0.00584106	0.00801798	0.00772324	0.00965625	0.0131142	0.0141222	0.0153773	0.016069	0.0188499
620.008	0.00162732	0.000778122	0.000133553	0.00212968	0.00284884	0.00274687	0.00437461	0.00603185	0.00867753	0.00860324	0.0105182	0.0121034	0.0145099	0.0149951	0.0163788	0.0186265
619.013	0.0020458	0.000983437	0.00162708	0.00151039	0.000868883	0.00135353	0.00474147	0.00707193	0.0071467	0.00811807	0.00962102	0.0127266	0.0150689	0.015665	0.0157384	0.0197994
618.018	0.00154152	0.000567379	0.000907938	0.00172145	0.00123797	0.00214609	0.00384233	0.00639877	0.00826497	0.00766939	0.0101188	0.0140488	0.0140426	0.0143412	0.016763	0.0198788
616.986	0.00194343	0.00078563	0.000551758	0.00181094	0.00225706	0.00255616	0.00494488	0.00640445	0.00801008	0.00788902	0.0109776	0.0124627	0.0143929	0.0155572	0.0157792	0.0196525
615.991	0.00141857	0.00104528	0.000917703	0.000592829	0.00125771	0.00211615	0.00385332	0.00706755	0.0086233	0.00809256	0.0106493	0.0131587	0.01414	0.0155828	0.0169248	0.0188004
614.995	0.00150499	0.000458011	0.00140998	0.0011311	0.00157559	0.00235594	0.00542	0.00701723	0.00741117	0.00778071	0.011066	0.0137506	0.0143447	0.0162311	0.0173101	0.0202573
613.999	0.00172558	0.000881322	0.00158112	0.00167409	0.00156742	0.000809451	0.00462061	0.00679315	0.00755097	0.00781232	0.0105712	0.0128329	0.0151334	0.0157063	0.01687	0.0193246
613.003	0.0022825	0.00134248	0.00146893	0.00152693	0.0014915	0.00165388	0.00486883	0.00656469	0.00823201	0.00904713	0.0108919	0.0136501	0.0139904	0.0159428	0.0180439	0.0205028
612.006	0.00207229	0.00161067	0.000704057	0.00162709	0.00107813	0.0021887	0.00459134	0.00661667	0.00920136	0.00851356	0.0104654	0.0133796	0.0146547	0.0155951	0.0167208	0.0207856
611.01	0.00203492	0.00176897	0.00101071	0.00177004	0.00173361	0.00248298	0.00444569	0.0070305	0.00768514	0.00831527	0.0107146	0.0136889	0.0147726	0.0173442	0.0170767	0.0208722
610.012	0.00316462	0.00164011	0.00109326	0.00117234	0.00124859	0.000800655	0.00505719	0.00767916	0.00833138	0.0083314	0.0113353	0.0137828	0.015499	0.0166058	0.0173865	0.0209078
609.015	0.00208919	0.00171284	0.00126462	0.00298905	0.00201796	0.00197061	0.00549109	0.00721544	0.00899312	0.00936397	0.0113573	0.0135058	0.0152814	0.0177761	0.0184073	0.020981
608.018	0.00275295	0.00187923	0.00123918	0.003058	0.00237824	0.00281765	0.0052465	0.0078813	0.00831883	0.00866734	0.0115058	0.0133709	0.0151588	0.0165122	0.0179927	0.021321
606.983	0.00231315	0.00106164	0.00124157	0.00138851	0.00223733	0.00293394	0.00531964	0.00801394	0.00850318	0.010364	0.0111636	0.013932	0.0158807	0.0163706	0.0181094	0.0210784
605.985	0.00214682	0.00161824	0.00112938	0.00203889	0.00214676	0.00275818	0.00573023	0.00783629	0.0090757	0.00986234	0.0119349	0.0142502	0.0155946	0.0166594	0.018009	0.0203988
604.986	0.00284718	0.00192882	0.0013069	0.0025669	0.00239521	0.00335595	0.00495065	0.00732581	0.00933129	0.00966137	0.0115222	0.0143192	0.015528	0.0169676	0.0182423	0.0217273
603.987	0.00227438	0.00147181	0.0015886	0.0026947	0.0028883	0.00359581	0.00506364	0.00774923	0.00941821	0.0102063	0.0129011	0.0147814	0.0161314	0.0172624	0.0191559	0.0215985
602.989	0.00241963	0.00274853	0.000396214	0.00235971	0.00320352	0.00263266	0.00581896	0.00869728	0.00935547	0.00946684	0.0126082	0.0145957	0.0162533	0.0184251	0.0187849	0.022876
601.989	0.00322374	0.00209513	0.000768203	0.00243598	0.00335338	0.00395514	0.00560686	0.00916234	0.0098545	0.00976435	0.0118464	0.0155856	0.0149931	0.017608	0.0204052	0.022206
600.99	0.00250407	0.00194901	0.00153953	0.00248342	0.00270037	0.00326323	0.00597248	0.00855249	0.010036	0.0105618	0.0130607	0.0149488	0.0166401	0.0183403	0.0186308	0.0227029
599.99	0.00228976	0.00167175	0.000995087	0.00371796	0.00244279	0.00393063	0.00673161	0.00865837	0.0108542	0.00970938	0.0123465	0.0153923	0.0169404	0.0172256	0.0187431	0.0217154
598.99	0.00255746	0.00240174	0.00192964	0.00250002	0.00317632	0.00419393	0.00692793	0.0085524	0.0108057	0.0104306	0.0129716	0.0155286	0.0165717	0.018044	0.0194588	0.0232276
597.99	0.00395854	0.0026855	0.00202141	0.00434972	0.00332597	0.00397487	0.00700222	0.0100949	0.0105678	0.0109123	0.0139098	0.0163777	0.0170843	0.0180669	0.0196621	0.0224444
596.99	0.00297874	0.00207312	0.00199068	0.0036285	0.00444681	0.00384152	0.00697051	0.00990244	0.0114836	0.0112881	0.0133813	0.0158878	0.0173609	0.0189948	0.0205578	0.0238668
595.989	0.00214524	0.00246527	0.00275247	0.00363107	0.00377717	0.00445824	0.00771658	0.00983073	0.0104105	0.0116775	0.0141054	0.0165442	0.0183623	0.0198993	0.0204992	0.0248338
594.988	0.00307884	0.00274608	0.00231671	0.00280464	0.00359386	0.00456237	0.00821851	0.0105234	0.0116025	0.0111802	0.0143633	0.0170516	0.0179959	0.0203256	0.0213731	0.0243989
593.986	0.00343604	0.00265707	0.00293321	0.00475186	0.00384381	0.00548807	0.00917871	0.0101957	0.0111494	0.0117551	0.0144652	0.0171912	0.0182105	0.0197142	0.0205297	0.0253073
592.985	0.0040699	0.00274192	0.00236861	0.00447086	0.00449938	0.00521496	0.00812807	0.01061	0.0116774	0.0119872	0.014754	0.0177114	0.0191254	0.0201664	0.0217804	0.0248713
591.983	0.00382046	0.00279462	0.00335376	0.0034515	0.00388863	0.00504257	0.00841477	0.0106379	0.0114122	0.0117581	0.0158845	0.0174921	0.0191109	0.0205105	0.0218931	0.0254174
591.018	0.00258164	0.00381586	0.00379357	0.00434562	0.00470188	0.00575255	0.00812934	0.0102831	0.0127772	0.0126687	0.0157426	0.0194975	0.0192285	0.0212962	0.0222605	0.0254025
590.016	0.00306238	0.00277223	0.00331701	0.0044245	0.00481141	0.00592363	0.00890496	0.0113485	0.0133467	0.0131009	0.0169998	0.0184208	0.0191001	0.0216139	0.0224013	0.0265235
589.013	0.00401211	0.00388534	0.0032979	0.00412429	0.00539825	0.00597732	0.00874313	0.0121624	0.0132092	0.0129388	0.0162393	0.0192613	0.0202392	0.0219143	0.0237182	0.0272686
588.01	0.00392474	0.00309199	0.00402233	0.00422509	0.00516399	0.00677163	0.00968498	0.0118697	0.0132976	0.0134872	0.0169256	0.0201081	0.0213887	0.0216011	0.0229762	0.0255449
587.007	0.0039149	0.00359871	0.00412885	0.0045765	0.00543726	0.0066988	0.00956263	0.0126293	0.0140043	0.0134218	0.016479	0.01984	0.0210716	0.0232619	0.023914	0.0274779
586.004	0.00418008	0.00330239	0.00397249	0.00561322	0.00638378	0.00646007	0.0104877	0.0124098	0.0135902	0.0140316	0.0171505	0.01957	0.0220363	0.022775	0.024538	0.028307
585	0.00358582	0.00423555	0.00363112	0.00533996	0.00591699	0.00792066	0.0107107	0.0134642	0.0139662	0.0150877	0.0179072	0.0205853	0.0215605	0.0230239	0.0237656	0.0279325
583.997	0.00438408	0.00355482	0.0045045	0.00410306	0.00762198	0.00815935	0.0106726	0.0135879	0.0146526	0.01555	0.0185301	0.0214013	0.0221709	0.0235465	0.0255606	0.029085
582.992	0.00436441	0.00452671	0.00477622	0.00578838	0.00654388	0.00765082	0.0107161	0.0135501	0.014701	0.0151553	0.0183928	0.0217383	0.022263	0.0250017	0.0250918	0.0285753
581.988	0.00420316	0.00468964	0.00458286	0.00518903	0.00703638	0.00745525	0.0112552	0.0146942	0.0159097	0.016405	0.0189625	0.0219198	0.0243075	0.0244352	0.0254812	0.0296396
580.983	0.00418738	0.00395693	0.00401442	0.00640671	0.00745775	0.00800634	0.0118552	0.0148179	0.0154881	0.0168864	0.0191081	0.0215707	0.0239046	0.025291	0.0262402	0.0307874
580.016	0.00527859	0.00421481	0.00526949	0.00642917	0.00717482	0.0089335	0.011765	0.0147708	0.0169612	0.0164718	0.0198964	0.022777	0.024326	0.0252001	0.0277185	0.0311115
579.011	0.00433735	0.00460379	0.00607735	0.0064108	0.0080938	0.00968953	0.0129714	0.0151699	0.0164991	0.017275	0.0204922	0.0233484	0.0249896	0.0263406	0.0274425	0.0319147
578.005	0.00481062	0.00523804	0.00517104	0.00742678	0.00738618	0.0095005	0.0133502	0.0162329	0.0165283	0.0174668	0.020445	0.0236	0.0256953	0.0270435	0.0288127	0.0312991
577	0.00472707	0.00502338	0.00540322	0.00693499	0.00883596	0.00938624	0.0133501	0.0166103	0.018012	0.0184456	0.0205936	0.0245774	0.0257064	0.0275438	0.0289515	0.0326452
575.994	0.0054468	0.00539093	0.0056165	0.00759721	0.00948188	0.0100434	0.0134725	0.0166622	0.0177035	0.0190361	0.0218529	0.0240172	0.026891	0.0280764	0.0296552	0.033645
574.987	0.00535752	0.00549875	0.00554584	0.00823839	0.00969694	0.0109327	0.0143683	0.0174674	0.0186997	0.0196994	0.0229906	0.0252292	0.0263354	0.0292688	0.0296261	0.0341054
574.018	0.00557584	0.00555052	0.00626338	0.00869471	0.00993318	0.0112419	0.01456	0.0183748	0.0185993	0.0190564	0.0229698	0.02641	0.0281147	0.0292646	0.0308149	0.0348828
573.012	0.0056647	0.00599628	0.0064602	0.00839937	0.0111844	0.0118671	0.0151432	0.018835	0.0194565	0.0201427	0.0238157	0.0263146	0.0281222	0.0307313	0.0311597	0.0348153
572.005	0.00604928	0.00658273	0.00706966	0.0087942	0.0106452	0.0116403	0.0161881	0.0191514	0.0203668	0.0199726	0.0244255	0.0268296	0.0287444	0.0311348	0.0317007	0.0361703
570.998	0.00594608	0.00667725	0.00816037	0.0101425	0.0104492	0.0129079	0.0161817	0.0197398	0.0204455	0.0212647	0.0253743	0.0287677	0.0293496	0.0316603	0.0318873	0.0372987
569.99	0.00584009	0.00604125	0.0076249	0.0101686	0.0116314	0.0133963	0.0171327	0.0205931	0.021167	0.0214632	0.0254378	0.0290355	0.0298768	0.0331574	0.0321555	0.0366655
568.983	0.00641448	0.00712509	0.00798627	0.00984992	0.0120604	0.0118093	0.0168018	0.0204622	0.0219756	0.022723	0.0246641	0.0283487	0.0301323	0.0330457	0.0336864	0.0380662
568.012	0.00630841	0.00690419	0.00814837	0.0107486	0.0119475	0.0133195	0.0174729	0.0207538	0.0222785	0.0221409	0.0264718	0.0301796	0.0311298	0.033316	0.0340818	0.0389943
567.004	0.00704251	0.0066232	0.00927758	0.0112488	0.0122901	0.0144671	0.0187806	0.0204379	0.0221886	0.0236474	0.0268888	0.0307164	0.0323206	0.0334804	0.0345388	0.0388379
565.995	0.00688408	0.00827367	0.00841908	0.0114757	0.0131067	0.0145537	0.0179351	0.0211677	0.0228348	0.0237679	0.0277353	0.030457	0.0325603	0.034152	0.0355049	0.0397125
564.987	0.00592295	0.00781643	0.00893207	0.0114225	0.0131864	0.0153316	0.0191724	0.0219635	0.0226646	0.0247795	0.0277502	0.0309147	0.0330017	0.0349505	0.0357052	0.0411945
564.015	0.00622563	0.00730654	0.00956784	0.011074	0.0134342	0.015999	0.018343	0.0223991	0.0241558	0.0235723	0.0280337	0.0317817	0.0329425	0.0348777	0.0364009	0.0400095
563.006	0.00649762	0.00768836	0.00883898	0.0116502	0.0132023	0.0151551	0.0186512	0.0222882	0.0237054	0.0248612	0.0289359	0.031748	0.0331841	0.0361778	0.0368064	0.0411418
561.997	0.0073476	0.00814172	0.0095217	0.0119447	0.0133062	0.0160257	0.0197763	0.0230838	0.0244154	0.0248021	0.0288486	0.0316598	0.0339247	0.0357612	0.0365259	0.0418437
560.987	0.00745806	0.0087592	0.00917108	0.0125319	0.0136017	0.0165472	0.0200099	0.0231797	0.0245753	0.0256519	0.0299425	0.0325419	0.0352194	0.0366643	0.0363745	0.0422511
560.015	0.00764502	0.00830251	0.00934094	0.0118245	0.0136415	0.0157421	0.0202785	0.0231115	0.0247463	0.0251658	0.029487	0.0320796	0.0347262	0.0374958	0.0376658	0.04255
559.005	0.00716573	0.00807022	0.0097924	0.0116113	0.0137543	0.0165524	0.0197741	0.0235365	0.025212	0.0252036	0.0308762	0.0328087	0.0347215	0.0371702	0.0379146	0.0421116
557.994	0.00676701	0.00743786	0.00919838	0.0122183	0.0141453	0.0155891	0.020158	0.0239296	0.0246938	0.025918	0.0308344	0.0334343	0.0345503	0.0372648	0.0382459	0.0428809
556.984	0.00694409	0.00717248	0.00969069	0.0123199	0.0135883	0.0161427	0.019976	0.0236276	0.0245469	0.0262869	0.0295292	0.0336277	0.0351633	0.0375058	0.0387887	0.0428866
556.01	0.00754422	0.00831902	0.0096122	0.0128194	0.0144769	0.0163146	0.0206349	0.0243089	0.0251984	0.0270251	0.0297293	0.0335386	0.0360905	0.0375274	0.0385947	0.0425454
554.999	0.00827931	0.00854505	0.00976821	0.0125108	0.0150118	0.0162349	0.0216162	0.0242102	0.0242264	0.0269575	0.0306831	0.034	0.0358463	0.0383263	0.0391314	0.0435748
553.988	0.00763644	0.00835788	0.010049	0.0116936	0.0143149	0.0166897	0.0201305	0.0236951	0.0252138	0.0266184	0.0303902	0.035005	0.0371032	0.0384335	0.0392863	0.0440724
553.014	0.00761682	0.00920012	0.00971924	0.0126614	0.0147387	0.016995	0.0206757	0.0241673	0.0259287	0.0267553	0.0305945	0.0347333	0.0362968	0.0386903	0.039911	0.0444917
552.002	0.00743503	0.00774441	0.00996274	0.0130088	0.0147869	0.0165467	0.0205781	0.0243213	0.0265403	0.0282716	0.0315078	0.0342371	0.037292	0.0397566	0.0407687	0.044622
550.99	0.00825717	0.00851614	0.010213	0.0135665	0.0154637	0.0171832	0.0209495	0.0251113	0.0262647	0.027679	0.0315445	0.035538	0.0375943	0.0389251	0.040678	0.0449164
550.015	0.00838817	0.00887237	0.0107657	0.0135403	0.0151938	0.0173583	0.0223554	0.0251882	0.0267406	0.0284313	0.0322587	0.036458	0.0380172	0.0401786	0.0412704	0.0464177
549.003	0.00811907	0.00878151	0.0103259	0.0120189	0.0155813	0.0168073	0.0221741	0.0251748	0.0272089	0.0280324	0.0316914	0.0368734	0.0384529	0.0405901	0.0423694	0.0459978
547.99	0.00858582	0.00942973	0.0109025	0.0141965	0.0155252	0.0181561	0.0218071	0.0257218	0.0273864	0.0290709	0.0328755	0.0360322	0.038321	0.041842	0.0427597	0.0472896
547.014	0.00909379	0.00927473	0.0109933	0.013504	0.0157526	0.0183514	0.0222982	0.0268476	0.0276872	0.0293083	0.0333766	0.0367217	0.0390231	0.0414765	0.0435393	0.0478587
546.001	0.00874908	0.00924654	0.0111915	0.0136419	0.0156929	0.0182188	0.0231127	0.0269719	0.0286555	0.0297503	0.0342249	0.0378566	0.0401713	0.042217	0.0431767	0.0486909
544.988	0.0088658	0.0100815	0.0117943	0.0140024	0.0163017	0.0186238	0.0229789	0.0273099	0.0282544	0.0305019	0.034318	0.0380106	0.0399338	0.0428348	0.0445243	0.0492391
544.012	0.00899233	0.0117071	0.0111215	0.015261	0.0175679	0.0179802	0.0238713	0.027662	0.0285949	0.0307897	0.0352572	0.0383241	0.0390598	0.0437398	0.0446384	0.0499609
542.998	0.00927093	0.0102008	0.011875	0.0142422	0.0167415	0.0190733	0.0238588	0.0285245	0.0292889	0.0313175	0.0353309	0.0389375	0.0418726	0.0438789	0.0455253	0.0504492
541.984	0.00918152	0.00984472	0.0117726	0.0153325	0.0177943	0.0193375	0.0242347	0.0274313	0.0295048	0.03169	0.0361095	0.0400676	0.041918	0.0448676	0.0466895	0.049662
541.007	0.00948344	0.0111918	0.0118195	0.015061	0.0177642	0.0198823	0.0248415	0.0287323	0.0298849	0.0324742	0.0359037	0.0398694	0.0426858	0.0452233	0.0464865	0.0508697
539.992	0.00945884	0.0109531	0.0123532	0.0159567	0.0177263	0.0207952	0.0249206	0.0293695	0.0303232	0.0327314	0.0360439	0.0410248	0.042554	0.045691	0.0464528	0.051618
539.015	0.0104498	0.0108567	0.0124214	0.0153802	0.0173673	0.0206587	0.0250964	0.0279317	0.0306881	0.0327735	0.0374336	0.0407683	0.04298	0.0458038	0.0476235	0.0528292
538	0.0101209	0.00989714	0.0128641	0.0151642	0.0182301	0.0213376	0.0253019	0.0293967	0.0312635	0.0332961	0.0372652	0.0409137	0.043449	0.0457825	0.0475023	0.0529788
536.984	0.0098715	0.0109929	0.0126321	0.0159137	0.0188739	0.0206582	0.0264233	0.0300952	0.0313801	0.0331151	0.0380875	0.0422191	0.0439482	0.0469274	0.0478031	0.0531411
536.006	0.00930996	0.0109718	0.0130097	0.0163873	0.0182931	0.0213502	0.0252761	0.0307026	0.0308321	0.0341818	0.0374747	0.0416871	0.0443334	0.0465921	0.0485612	0.0534058
534.991	0.0101005	0.0109761	0.0131353	0.0160012	0.0185711	0.0213674	0.0262095	0.0307322	0.0319962	0.0341631	0.0379237	0.0416401	0.0439554	0.047266	0.0493058	0.0534294
534.012	0.00970283	0.0115292	0.0130767	0.0170171	0.0182719	0.0215588	0.0260505	0.0303233	0.0322635	0.0341152	0.0384788	0.0421999	0.0448395	0.0486221	0.0498784	0.0543756
532.996	0.0108126	0.0111895	0.0131894	0.0166288	0.0191079	0.0214869	0.0270284	0.0305359	0.0325044	0.0350722	0.0384586	0.0423967	0.0451293	0.0481104	0.0499648	0.0548666
532.017	0.0107017	0.0115816	0.0120082	0.0164676	0.0185776	0.021525	0.0263212	0.0309319	0.032025	0.0346312	0.0381715	0.0424836	0.045506	0.0475829	0.0493802	0.0543151
531	0.00999143	0.0109017	0.0113911	0.0169634	0.0188693	0.0219428	0.026164	0.03102	0.0324959	0.0341295	0.0384738	0.0422698	0.0456733	0.0478689	0.0501518	0.0547045
529.984	0.0108012	0.0108543	0.0124982	0.0174272	0.0183724	0.0210146	0.0262939	0.0308264	0.0318285	0.0350287	0.0388747	0.0420749	0.044528	0.0483288	0.0501914	0.0551258
529.004	0.0108132	0.0110583	0.0127379	0.0164292	0.0188253	0.0208037	0.0264311	0.0303849	0.0326089	0.0345874	0.0384236	0.0432771	0.0458589	0.0485544	0.0490496	0.0553804
527.987	0.0101725	0.0110142	0.013051	0.0168088	0.018395	0.0215335	0.0266096	0.0305356	0.0325312	0.0342314	0.0389983	0.0428087	0.0455465	0.0483517	0.0498823	0.0549074
527.006	0.00973875	0.0110399	0.0124106	0.0161584	0.0182486	0.0217656	0.0254261	0.0306364	0.0319334	0.0346401	0.0386927	0.0428771	0.0448605	0.0483431	0.0500385	0.0557537
525.989	0.0105422	0.010312	0.0126828	0.01602	0.0183835	0.0213273	0.0261547	0.0298902	0.0320804	0.0341119	0.0385263	0.0421482	0.0444332	0.0477981	0.0504349	0.0541657
525.008	0.0101461	0.0111001	0.012548	0.0160717	0.018056	0.0213588	0.0260884	0.030146	0.0319461	0.0341064	0.0384641	0.0424352	0.0448787	0.0484584	0.0494665	0.0547798
523.99	0.00994249	0.010848	0.0127804	0.0154201	0.0184003	0.0202825	0.0260049	0.0301985	0.0313601	0.0339709	0.0384287	0.0422196	0.0450404	0.0477056	0.0490613	0.0541295
523.009	0.00979824	0.0104946	0.0128021	0.0158333	0.0177565	0.0206465	0.0256117	0.0292881	0.0309296	0.033297	0.038133	0.0424325	0.0447395	0.047213	0.0492494	0.0537418
521.99	0.010517	0.0110497	0.0121528	0.0159104	0.0179291	0.0204755	0.0252725	0.0289395	0.0311557	0.0328393	0.0374249	0.0416735	0.0448268	0.0478997	0.0491535	0.0540524
521.009	0.00998883	0.0100623	0.0123622	0.0148714	0.0183889	0.0203345	0.0256292	0.0292895	0.0304711	0.032259	0.0372867	0.0415392	0.0444724	0.0471247	0.0490155	0.0540802
519.99	0.0107981	0.0101324	0.0118169	0.0154247	0.0168017	0.0198853	0.0248179	0.0289548	0.0300777	0.0331572	0.0367738	0.0414444	0.0438403	0.0472849	0.0488019	0.0535706
519.008	0.00922731	0.0101262	0.0110889	0.0147411	0.0166873	0.0193027	0.0239165	0.0291945	0.0302229	0.0326426	0.0364343	0.0412645	0.0442832	0.0472831	0.048446	0.0534267
517.989	0.00893305	0.0102089	0.0115501	0.0147196	0.0168621	0.019365	0.0238434	0.0286742	0.0300283	0.0318584	0.0362575	0.040838	0.043884	0.0460744	0.0475441	0.0532807
517.006	0.00957051	0.00981538	0.011059	0.0143961	0.0165179	0.0193818	0.022968	0.0280827	0.0296157	0.0318151	0.0355696	0.0405235	0.0430397	0.0459903	0.0478282	0.0528134
515.986	0.00915243	0.0104596	0.010538	0.0133043	0.0156999	0.0187922	0.0230794	0.0276841	0.0287131	0.0317632	0.0357223	0.040299	0.0425379	0.046203	0.0477935	0.0525699
515.004	0.00889942	0.00920543	0.0104239	0.013619	0.015738	0.0186214	0.0230887	0.0273719	0.0290029	0.0310791	0.0352741	0.039927	0.0425149	0.0453054	0.0475571	0.0529962
513.983	0.00913789	0.00889504	0.0103619	0.0127183	0.0151045	0.0166968	0.0224214	0.0271936	0.0286467	0.031194	0.0346244	0.0396534	0.0419651	0.0452236	0.0471137	0.0529215
513	0.00913826	0.00923836	0.0104855	0.0129234	0.0150427	0.0177571	0.0227307	0.0268954	0.0278657	0.0299709	0.0344357	0.0386137	0.0422142	0.0453024	0.0468816	0.0517543
512.017	0.00897597	0.009367	0.0103582	0.0125698	0.0149551	0.016806	0.0224081	0.0262548	0.0269527	0.0303819	0.0342504	0.0387422	0.0414276	0.0448687	0.0466151	0.0516853
510.996	0.00828098	0.00934055	0.0100102	0.0134588	0.0143401	0.0171643	0.0214102	0.0265481	0.0275312	0.0302185	0.0337849	0.038988	0.0411418	0.0449533	0.0464653	0.050749
510.012	0.00937375	0.00927643	0.0105237	0.0127426	0.0144728	0.0167082	0.0211463	0.0254557	0.028148	0.0297587	0.0343596	0.0384211	0.0412062	0.0443194	0.0459129	0.0505274
508.991	0.0102418	0.00864735	0.00976159	0.0123598	0.0137647	0.0163834	0.020928	0.0259595	0.0273585	0.0290892	0.0339717	0.0380708	0.041314	0.0441936	0.0460537	0.0511633
508.007	0.0093676	0.00879288	0.00970924	0.0124929	0.0144953	0.0163057	0.0219793	0.0254126	0.0262798	0.0293707	0.0334912	0.0384688	0.0412307	0.044651	0.0456952	0.0516077
506.985	0.00929928	0.0089847	0.0100484	0.012185	0.0135207	0.0158437	0.0206071	0.0252579	0.0266196	0.0294438	0.0338062	0.0380048	0.0409286	0.0433945	0.0455052	0.0511393
506	0.00911782	0.00871985	0.0101765	0.0121613	0.013838	0.0162443	0.021547	0.0253463	0.0271305	0.0290365	0.0328678	0.0384992	0.0411466	0.0444803	0.046166	0.0507291
505.015	0.00950853	0.00923886	0.00977122	0.0121401	0.0127606	0.0163637	0.020581	0.025482	0.026308	0.030326	0.0333235	0.037692	0.0408799	0.043701	0.0457184	0.0505513
503.993	0.0095609	0.00933365	0.00798402	0.011687	0.0142408	0.016297	0.0216451	0.0254322	0.0267484	0.0290175	0.0336755	0.0378015	0.0409095	0.0435345	0.0460837	0.0507253
503.007	0.0093451	0.00894284	0.010601	0.011725	0.0132626	0.0160627	0.020702	0.0246673	0.0263694	0.0282303	0.0328757	0.0375881	0.0410651	0.0431961	0.0463515	0.0509645
501.984	0.00973489	0.00888393	0.00976883	0.0118989	0.0131813	0.01615	0.0203896	0.0250379	0.0263605	0.0287498	0.0337049	0.037015	0.041099	0.0438713	0.0458835	0.0505254
500.999	0.00949651	0.00973355	0.0110383	0.0119249	0.0147371	0.0165885	0.0207201	0.0254246	0.0267504	0.02848	0.0336422	0.0378793	0.0407872	0.0439718	0.0460432	0.0504721
500.013	0.00980168	0.00851153	0.0109253	0.0121504	0.0133933	0.0159939	0.0205942	0.0255761	0.0264746	0.0287661	0.0337225	0.0385505	0.0413326	0.0441483	0.0461486	0.0508997
498.989	0.00933809	0.00975022	0.00948539	0.01294	0.0134355	0.0166422	0.0212615	0.0260621	0.0268091	0.0289802	0.0333692	0.0391763	0.0421263	0.0443979	0.0461417	0.0517749
498.003	0.00962241	0.00949655	0.0107375	0.0118017	0.0143449	0.0160358	0.0206401	0.0254451	0.0272149	0.0292564	0.0335612	0.0384257	0.041898	0.0441776	0.0449275	0.0513267
497.017	0.00991565	0.00950212	0.0106683	0.0122332	0.0131398	0.0163191	0.0209591	0.0254344	0.0263175	0.0294947	0.0341186	0.0388203	0.0413752	0.0448098	0.0468433	0.0512606
495.992	0.0100746	0.00908715	0.0104481	0.0123746	0.0141032	0.0171473	0.0215086	0.0257655	0.0271108	0.029496	0.034159	0.0386091	0.041579	0.0445253	0.0465211	0.0516325
495.006	0.0103222	0.0092507	0.0103	0.0130553	0.0142551	0.0168794	0.0211426	0.0263181	0.0271098	0.0294672	0.0342792	0.0388893	0.0415595	0.0449862	0.0466483	0.0514338
494.019	0.0104466	0.010184	0.010712	0.012797	0.0140495	0.0172184	0.021308	0.0264956	0.0274337	0.0300073	0.0354197	0.0387891	0.0421005	0.0448808	0.0467966	0.0529101
492.994	0.0104249	0.0100988	0.0113481	0.0126839	0.0146476	0.0167076	0.0222853	0.0266712	0.0276436	0.029914	0.0346142	0.0398235	0.0417834	0.0457458	0.0474978	0.0524432
492.006	0.0106846	0.0101283	0.0107007	0.013524	0.014694	0.0170121	0.0219838	0.0261925	0.0276585	0.0304145	0.0350832	0.0398739	0.043524	0.0457242	0.0472112	0.0532132
491.019	0.0109925	0.0107196	0.0104636	0.0130386	0.0148214	0.0175332	0.0228813	0.0273456	0.027562	0.0305395	0.0349881	0.0399891	0.0429594	0.0452282	0.0477641	0.0527762
489.993	0.010777	0.00968952	0.0114113	0.013461	0.0152704	0.0176209	0.0223401	0.0269345	0.0282275	0.030699	0.0354105	0.040087	0.0435801	0.0452834	0.0477148	0.0526971
489.005	0.0117112	0.0105274	0.0113701	0.0131812	0.0152853	0.0184149	0.0226559	0.0272913	0.0285634	0.0306348	0.0356351	0.0406867	0.0436594	0.0455702	0.0482045	0.0532512
488.017	0.010871	0.0106676	0.0112106	0.0132879	0.0149772	0.0186948	0.0228177	0.0264199	0.02875	0.0312412	0.0364601	0.0406333	0.0438673	0.0457939	0.0490418	0.0534912
486.991	0.0106551	0.011013	0.0113777	0.0133563	0.0149506	0.0178497	0.0227853	0.0274173	0.0286558	0.031486	0.0368587	0.040341	0.0442608	0.0469409	0.0490401	0.0539189
486.002	0.0112513	0.0110233	0.0116015	0.0144861	0.0165355	0.0182046	0.0234462	0.027515	0.0292751	0.0324621	0.0368769	0.0404629	0.0440185	0.0465878	0.0491201	0.05409
485.013	0.011956	0.0108827	0.0115868	0.0137069	0.0160592	0.0183085	0.0230804	0.0272978	0.0291423	0.031558	0.0365926	0.041084	0.0437346	0.0475947	0.0502134	0.055263
483.986	0.0117218	0.0109822	0.0125461	0.0148022	0.0174293	0.018884	0.0237134	0.0279764	0.0295344	0.0337939	0.0366595	0.0418059	0.044953	0.047819	0.0501977	0.0546923
482.997	0.011962	0.0109133	0.012178	0.0144342	0.0154768	0.0184527	0.0246421	0.0284508	0.0301099	0.0321107	0.0370889	0.0418465	0.0449681	0.0491914	0.0499146	0.0556347
482.008	0.0122677	0.0110355	0.0122337	0.0144677	0.0163478	0.0173263	0.023923	0.0287672	0.0299641	0.032265	0.0372758	0.0421547	0.0451018	0.0482458	0.0499432	0.0570253
481.018	0.0120247	0.0110853	0.0119285	0.0140808	0.0165323	0.0194308	0.0237442	0.0288278	0.0307473	0.0324923	0.0375281	0.0428439	0.0457315	0.0486667	0.0508746	0.0561839
479.99	0.0122147	0.012162	0.0121578	0.013946	0.0166252	0.0193922	0.0244155	0.0293331	0.0307044	0.0329286	0.0380705	0.0431853	0.0461361	0.0483536	0.0506743	0.0568446
479	0.0124674	0.0114681	0.0127388	0.0153028	0.0172244	0.0192216	0.0252455	0.0289542	0.030516	0.0329353	0.0384339	0.0431289	0.0466056	0.0495565	0.0514216	0.057002
478.01	0.0122177	0.0121137	0.012572	0.0150159	0.0164775	0.0197931	0.0239484	0.0295487	0.0313217	0.0335062	0.0387033	0.0436498	0.0467782	0.0503236	0.0519657	0.0577405
476.982	0.0124306	0.0126119	0.01291	0.0154484	0.0165301	0.0202275	0.0251129	0.0299675	0.0310124	0.0334859	0.0390217	0.0435283	0.0473385	0.0505571	0.0525854	0.058219
475.991	0.0130709	0.0121873	0.0126585	0.0149142	0.0169672	0.0200193	0.025321	0.0304204	0.031482	0.0345828	0.0395587	0.04434	0.0477076	0.0508652	0.0523406	0.0586057
475.001	0.012707	0.0122106	0.0134362	0.0156289	0.0182498	0.0198572	0.0256404	0.0305294	0.0324659	0.0342749	0.0395068	0.0446933	0.0479586	0.0510098	0.0534815	0.0588112
474.01	0.0121488	0.0128022	0.0135849	0.0158409	0.016948	0.0211347	0.0259178	0.0309702	0.0332099	0.0341972	0.0401847	0.0448732	0.0482191	0.051352	0.0540674	0.0590158
473.019	0.0131539	0.0129175	0.0124066	0.0159849	0.0176844	0.021605	0.0262918	0.0310828	0.0325964	0.0354345	0.0404282	0.0454722	0.0492385	0.052195	0.0546466	0.0603127
471.989	0.0125904	0.0130823	0.0134965	0.0160024	0.0182742	0.0202066	0.0265076	0.0318851	0.0327747	0.0356653	0.0406491	0.0463884	0.0498145	0.0524637	0.0547102	0.0608627
470.998	0.0132655	0.0133376	0.0143573	0.0153024	0.0185526	0.0210351	0.027002	0.0316284	0.0335193	0.0360251	0.0412543	0.0467793	0.0500352	0.0532406	0.0559445	0.0612606
470.006	0.0136835	0.0135872	0.0136745	0.0166081	0.0184833	0.0219901	0.0278516	0.0317507	0.0339272	0.0365289	0.0421912	0.0477257	0.0516246	0.053811	0.0564169	0.0622711
469.014	0.0137208	0.0128208	0.0145008	0.0170203	0.0190469	0.0222537	0.0273247	0.0328188	0.0345831	0.03718	0.0424302	0.0477102	0.0519028	0.0554034	0.0575266	0.0627575
467.984	0.0133253	0.0129758	0.0139841	0.017229	0.0195858	0.0232019	0.0282907	0.0332093	0.0349435	0.0385607	0.0428733	0.0487168	0.0525506	0.0555426	0.0582623	0.063462
466.992	0.014003	0.0136329	0.0144614	0.0174283	0.0199999	0.0228355	0.028571	0.0337681	0.0354422	0.0386061	0.0438232	0.0500538	0.0530964	0.0568028	0.0591662	0.0644871
465.999	0.014119	0.0137586	0.0147852	0.0178459	0.0201922	0.0238145	0.0297577	0.0346067	0.0361009	0.0392428	0.0445909	0.0501152	0.0540882	0.057248	0.0596599	0.0654634
465.006	0.014229	0.01463	0.015456	0.0179918	0.0194749	0.0235184	0.029728	0.0354566	0.0358895	0.0393735	0.0459015	0.0504785	0.0546775	0.0582206	0.0608782	0.0664548
464.014	0.0143819	0.0146059	0.0155163	0.018382	0.0207866	0.0253184	0.0303563	0.0353251	0.037292	0.0406514	0.046034	0.0524791	0.0559593	0.059457	0.0625002	0.0679103
462.982	0.0146993	0.0148189	0.0162461	0.01873	0.0206371	0.0254591	0.0312947	0.0365631	0.0384983	0.0410876	0.0473353	0.0528456	0.0563489	0.0599179	0.06267	0.0696013
461.989	0.0150178	0.0149012	0.0164219	0.0192417	0.0213894	0.0263958	0.0316373	0.0375652	0.038391	0.0426477	0.0481493	0.0541722	0.0579921	0.0612435	0.0646088	0.0704636
460.996	0.0153422	0.0158718	0.0162111	0.0195468	0.0214826	0.0259929	0.0323746	0.0375489	0.0393508	0.0428036	0.0480351	0.0557598	0.0591843	0.0621281	0.066021	0.0723282
460.002	0.015692	0.0155488	0.0164157	0.0201195	0.0231441	0.0271125	0.0336917	0.0385855	0.0401887	0.0439044	0.0498754	0.0563554	0.0601069	0.0636534	0.0672538	0.072986
459.008	0.015876	0.0162577	0.016961	0.0212146	0.0231229	0.0276605	0.0337717	0.0397408	0.0413106	0.045005	0.0509123	0.0573681	0.0613567	0.0654086	0.0683354	0.0742547
458.014	0.0158353	0.0167122	0.0168716	0.0208645	0.0234514	0.0278937	0.0338206	0.0400901	0.0417033	0.0460452	0.0521416	0.0581493	0.0631137	0.066217	0.0694932	0.076415
456.982	0.0165489	0.0167251	0.0179883	0.0211193	0.0242499	0.0285897	0.0354225	0.0410966	0.0428223	0.0473408	0.0530939	0.0598412	0.0635171	0.0676192	0.0701244	0.0783384
455.988	0.0168949	0.017062	0.018892	0.0219222	0.0244454	0.0299487	0.0362649	0.0424619	0.0438438	0.0483153	0.0532053	0.0605204	0.0656503	0.069233	0.0726475	0.0787733
454.993	0.0164782	0.0176257	0.0182442	0.0220811	0.0253003	0.0308458	0.0372482	0.0432367	0.0448488	0.0493639	0.0549233	0.0625414	0.0670235	0.0701691	0.0743391	0.0808264
453.998	0.016902	0.0171227	0.019548	0.0231662	0.0263455	0.0317114	0.038006	0.0447218	0.0460857	0.0508473	0.0566604	0.0635152	0.0685032	0.0726458	0.0759664	0.0832806
453.003	0.0164212	0.0183022	0.0193355	0.0235533	0.0272332	0.0314096	0.0379528	0.0452094	0.0470016	0.0514658	0.0579591	0.0651494	0.0702574	0.073684	0.0775476	0.0845752
452.008	0.017088	0.0179109	0.0196028	0.0240769	0.027635	0.0324658	0.040087	0.046418	0.0484226	0.0523465	0.0593568	0.0664211	0.0710946	0.0753921	0.0792044	0.0865412
451.013	0.0176297	0.0188139	0.0204682	0.0250404	0.0280912	0.0336519	0.0407254	0.047079	0.0495208	0.0538712	0.0605641	0.0675321	0.0725914	0.07731	0.0809393	0.0881476
450.017	0.0175307	0.0171794	0.0207242	0.0249562	0.0283522	0.0341776	0.0417383	0.0482828	0.0501175	0.0556328	0.0619963	0.0690483	0.0745831	0.0795205	0.0832693	0.0907694
448.983	0.0180756	0.018997	0.0212326	0.0264683	0.030421	0.0356574	0.042637	0.0495974	0.0514609	0.0559246	0.0633841	0.0715303	0.0768203	0.0808045	0.0859605	0.0928178
447.988	0.0187206	0.0201181	0.022125	0.0263483	0.0304834	0.0361129	0.0434432	0.0508788	0.0528172	0.0584635	0.0655119	0.0730794	0.0785139	0.0831905	0.0878509	0.0955271
446.992	0.0184835	0.0198489	0.0220359	0.0266315	0.0314917	0.0379309	0.0449745	0.0523992	0.0545555	0.0601135	0.0673679	0.0750459	0.0799545	0.0854363	0.0896027	0.0979941
445.995	0.0195236	0.0205925	0.0223928	0.0279268	0.0320758	0.0385886	0.0459026	0.0532279	0.0551453	0.0615617	0.0686058	0.0761931	0.0822376	0.0876518	0.0919065	0.0999536
444.999	0.0189173	0.0207653	0.0229663	0.0285542	0.0334164	0.0395246	0.0471712	0.0550831	0.0572173	0.0635325	0.0700858	0.078594	0.0842833	0.0890788	0.0941572	0.103191
444.002	0.0194054	0.0215253	0.0229068	0.0289343	0.0332906	0.0412009	0.0496757	0.0566008	0.0588809	0.065599	0.0731827	0.0812748	0.0873052	0.0929407	0.0975733	0.105723
443.006	0.0197408	0.0219251	0.0248238	0.0295793	0.0356943	0.0420066	0.0505528	0.058725	0.0607735	0.0667072	0.0753727	0.083352	0.0899126	0.0951702	0.100383	0.108846
442.009	0.0206391	0.0221839	0.0252433	0.0316347	0.0359389	0.0429678	0.0526766	0.0601726	0.0632169	0.0695698	0.0775525	0.0861366	0.0924572	0.0980998	0.103917	0.112155
441.012	0.0212722	0.0240979	0.0260701	0.0316298	0.0378047	0.0451373	0.0545045	0.0620547	0.0649986	0.0720421	0.0793397	0.0886795	0.0958285	0.101375	0.106683	0.116362
440.014	0.0211901	0.0234592	0.0273487	0.0338196	0.0389179	0.0464311	0.0562588	0.0638445	0.067298	0.0745407	0.0823552	0.0921036	0.0982964	0.104754	0.110195	0.120643
439.017	0.0218562	0.024819	0.0283686	0.0350939	0.0406368	0.0492459	0.0591569	0.0662103	0.0701987	0.0780923	0.0861273	0.0958403	0.102832	0.10856	0.114588	0.124632
437.981	0.0220985	0.0258045	0.0290635	0.0357413	0.0419949	0.0508025	0.0606954	0.0697005	0.0732395	0.0810516	0.089321	0.0989804	0.106048	0.112963	0.119254	0.128883
436.983	0.0235566	0.026577	0.0307995	0.038367	0.0445655	0.0522845	0.0638968	0.0724874	0.0764956	0.0839317	0.0934184	0.103302	0.111023	0.117634	0.123581	0.13556
435.985	0.024736	0.028171	0.0308957	0.0391428	0.0471003	0.0556671	0.0667264	0.0763674	0.0798599	0.0878068	0.0979755	0.107716	0.115924	0.122388	0.129559	0.14046
434.987	0.0249053	0.0297286	0.0337942	0.0419427	0.0496699	0.0591009	0.0698891	0.0805661	0.0842422	0.0924309	0.102256	0.11225	0.121509	0.128492	0.135657	0.14699
433.988	0.0260449	0.0307029	0.035485	0.0441917	0.0523023	0.0622652	0.0735335	0.0841233	0.0885409	0.0985275	0.106978	0.118418	0.126618	0.134559	0.142227	0.153928
432.99	0.0274781	0.0320336	0.0368481	0.0472104	0.0562525	0.0660015	0.0783665	0.0878985	0.0924593	0.10227	0.112788	0.123956	0.132868	0.14054	0.149398	0.160638
431.991	0.0284273	0.0339045	0.0391015	0.0502077	0.0585733	0.070225	0.0825149	0.0936092	0.0985112	0.108353	0.11904	0.130191	0.139997	0.147941	0.157416	0.169633
430.992	0.0294386	0.0353052	0.0422145	0.0529827	0.062872	0.0746856	0.0876537	0.0985508	0.104301	0.114726	0.125252	0.137968	0.147554	0.156084	0.165026	0.178072
429.993	0.0312545	0.0383851	0.0451677	0.0566471	0.0667973	0.07969	0.0943534	0.104994	0.110903	0.121898	0.133474	0.14609	0.156633	0.165018	0.17466	0.188566
428.994	0.0335104	0.0407289	0.0483231	0.0608074	0.0723529	0.0848691	0.0999602	0.111749	0.118091	0.129867	0.1414	0.155104	0.165428	0.174527	0.184605	0.19917
427.995	0.035204	0.0426371	0.0511589	0.0647556	0.0768684	0.0910333	0.106519	0.118585	0.125451	0.137253	0.149622	0.16376	0.175577	0.18447	0.195089	0.209932
426.995	0.0370041	0.0454961	0.0547304	0.0699677	0.0836409	0.0978131	0.11448	0.127662	0.1346	0.14678	0.160231	0.174143	0.186263	0.196438	0.207831	0.223335
425.995	0.0389906	0.0496173	0.0590676	0.0752154	0.0894917	0.105076	0.122635	0.136459	0.144173	0.157053	0.170613	0.185078	0.197541	0.209327	0.221471	0.236549
424.995	0.0433303	0.0517413	0.0636601	0.0813699	0.0965731	0.113308	0.131471	0.145636	0.154944	0.167538	0.18204	0.197119	0.210644	0.221778	0.235433	0.251741
423.995	0.0445873	0.0561109	0.0684286	0.0869399	0.103304	0.121139	0.139857	0.155928	0.164488	0.178878	0.19326	0.209812	0.224254	0.235061	0.248547	0.266705
422.995	0.0473204	0.0593675	0.0726349	0.0930756	0.110474	0.12875	0.148738	0.164554	0.173661	0.189078	0.204203	0.220621	0.234921	0.247626	0.261545	0.279303
421.994	0.0497896	0.0635265	0.0772201	0.0993167	0.118892	0.138231	0.159568	0.176212	0.185931	0.201723	0.218079	0.235251	0.250932	0.263709	0.277814	0.297264
420.994	0.0519646	0.0678851	0.0828283	0.106136	0.126255	0.147299	0.169607	0.186772	0.197597	0.213761	0.230871	0.248148	0.264779	0.278166	0.293716	0.314006
419.993	0.0557414	0.0715706	0.087645	0.112911	0.134291	0.156064	0.179126	0.197176	0.208188	0.225368	0.24331	0.261662	0.279548	0.292749	0.308971	0.329839
418.992	0.0576614	0.0742395	0.0920125	0.117452	0.140606	0.16304	0.187264	0.206093	0.218595	0.235691	0.254377	0.273552	0.290561	0.305176	0.32211	0.344276
417.991	0.059476	0.0779753	0.0954153	0.12288	0.146304	0.169441	0.195334	0.214281	0.226342	0.244749	0.263974	0.283583	0.30209	0.31722	0.33551	0.357183
416.989	0.0615609	0.0798477	0.0991275	0.126906	0.152014	0.175783	0.202473	0.221897	0.234667	0.254142	0.274	0.293843	0.313258	0.329699	0.346972	0.371027
415.988	0.0632983	0.0819316	0.101474	0.130076	0.155496	0.180099	0.207333	0.228301	0.241039	0.261038	0.281502	0.302283	0.321899	0.338781	0.358241	0.382856
414.986	0.0644715	0.0837426	0.102901	0.132371	0.158159	0.182771	0.210598	0.231906	0.245389	0.266002	0.286557	0.308291	0.328674	0.346951	0.36647	0.391139
413.984	0.0641345	0.0836788	0.103014	0.132327	0.158057	0.183406	0.212483	0.232863	0.24812	0.269011	0.289609	0.311779	0.332883	0.3511	0.372075	0.397503
412.983	0.0646765	0.0828453	0.102046	0.131419	0.156985	0.183283	0.212544	0.233828	0.247507	0.269456	0.290899	0.313786	0.335447	0.353296	0.374641	0.401223
412.019	0.0641855	0.0816395	0.100248	0.130191	0.155282	0.180675	0.20916	0.231904	0.246392	0.268028	0.29018	0.313273	0.335227	0.35434	0.377129	0.403662
411.016	0.063453	0.0797833	0.0982652	0.126062	0.150941	0.177652	0.206822	0.228128	0.242622	0.265195	0.287652	0.311068	0.333875	0.353342	0.375529	0.403367
410.014	0.0628044	0.0770594	0.0939833	0.121537	0.145849	0.171775	0.200729	0.222939	0.238233	0.260238	0.283845	0.307311	0.330086	0.349548	0.372823	0.401659
409.011	0.0603043	0.0746445	0.0903302	0.11704	0.140881	0.166696	0.196304	0.217595	0.232928	0.254906	0.278855	0.303204	0.325467	0.345959	0.3696	0.397947
408.009	0.0589391	0.0713614	0.0862526	0.111254	0.134964	0.159908	0.189371	0.210881	0.225566	0.247773	0.271932	0.296379	0.320287	0.340234	0.36462	0.393754
407.005	0.0565959	0.0675087	0.0811874	0.105608	0.12703	0.15347	0.180859	0.20243	0.218072	0.239989	0.26399	0.288168	0.312651	0.333363	0.357821	0.387607
406.002	0.0536635	0.0633181	0.0758931	0.0995078	0.119454	0.143787	0.17217	0.19443	0.20907	0.232803	0.256109	0.281089	0.304766	0.325971	0.350932	0.38051
404.999	0.0508564	0.060086	0.0706624	0.0916104	0.111597	0.135483	0.164049	0.185267	0.199773	0.223456	0.247166	0.272382	0.296254	0.317719	0.341987	0.373096
403.995	0.0496223	0.0570826	0.066328	0.0860406	0.106497	0.128519	0.157184	0.177985	0.192123	0.215894	0.239792	0.26568	0.28976	0.310954	0.335743	0.3668
402.992	0.0477817	0.0532466	0.0616561	0.0803723	0.0993771	0.121572	0.149966	0.17105	0.184555	0.208258	0.232873	0.257865	0.281963	0.303272	0.328687	0.359925
401.988	0.0468848	0.0494218	0.0560728	0.0735955	0.0921527	0.114299	0.14134	0.162558	0.177059	0.200736	0.224624	0.249709	0.274123	0.294892	0.321252	0.352689
400.984	0.0441539	0.0456718	0.0517042	0.0683858	0.0856392	0.10747	0.134036	0.155344	0.169645	0.193387	0.216756	0.242896	0.265441	0.288164	0.314647	0.344714
400.019	0.0426415	0.0429887	0.047722	0.0627841	0.0790889	0.100169	0.126269	0.147426	0.160263	0.184399	0.210175	0.235473	0.258572	0.2801	0.307037	0.339274
399.014	0.0412516	0.0405294	0.0441384	0.0581118	0.0740474	0.0942984	0.121515	0.142363	0.155568	0.178814	0.204025	0.229269	0.253246	0.275152	0.301325	0.332969
398.01	0.0393994	0.0377417	0.0412446	0.054819	0.0696866	0.0899283	0.11698	0.13691	0.15001	0.173078	0.198452	0.223719	0.247623	0.270195	0.296575	0.328842
397.005	0.0382404	0.0356687	0.0376172	0.0511898	0.0650614	0.084666	0.111664	0.131459	0.143548	0.168093	0.192091	0.219083	0.241416	0.262952	0.291487	0.322866
396	0.0382914	0.0331236	0.0372897	0.0468391	0.0606277	0.080394	0.106484	0.126442	0.139854	0.16307	0.187264	0.213945	0.237173	0.259362	0.286541	0.318318
394.995	0.0350859	0.0321001	0.0330726	0.0447549	0.0566997	0.0750455	0.102769	0.121175	0.134709	0.158036	0.183623	0.208512	0.232784	0.254224	0.281441	0.314079
393.99	0.034231	0.0301043	0.0310729	0.0408295	0.053468	0.0727557	0.0985153	0.118544	0.130476	0.15473	0.179412	0.205768	0.228557	0.25133	0.278346	0.310435
392.985	0.0340149	0.0295219	0.0290525	0.0392361	0.0511469	0.0697003	0.0948607	0.114489	0.127422	0.15145	0.175863	0.202733	0.22502	0.247741	0.274533	0.307058
392.018	0.0324053	0.0262502	0.027534	0.0362435	0.0475068	0.0661921	0.0917826	0.110592	0.123643	0.147485	0.171369	0.197936	0.221716	0.244639	0.270854	0.30395
391.013	0.0305454	0.0262672	0.0257858	0.0344928	0.0436008	0.0640768	0.0886094	0.108289	0.120764	0.144315	0.16921	0.195678	0.218644	0.240715	0.268472	0.300942
390.007	0.030831	0.0261621	0.0236816	0.0321276	0.0433523	0.0590539	0.0861871	0.105419	0.11779	0.140939	0.165469	0.191873	0.215243	0.236506	0.265728	0.296615
389.001	0.0308452	0.0246881	0.0225724	0.030231	0.0398204	0.057784	0.0832548	0.102685	0.115018	0.137974	0.162187	0.187936	0.21203	0.233322	0.262186	0.293043
387.995	0.0291239	0.0240697	0.0217986	0.0292755	0.0381113	0.0554986	0.0811303	0.100406	0.112289	0.135701	0.159021	0.186257	0.208833	0.231222	0.25865	0.289266
386.989	0.0290251	0.0235766	0.020948	0.0281186	0.0372069	0.0536028	0.0775319	0.0982955	0.109883	0.133483	0.157464	0.183341	0.205055	0.228295	0.255751	0.28639
385.982	0.0273498	0.0231545	0.0198225	0.0257818	0.035539	0.052222	0.0760819	0.0951763	0.107589	0.130614	0.15548	0.181105	0.203285	0.225445	0.252809	0.284159
385.014	0.0273478	0.0220294	0.0183753	0.024729	0.0351806	0.0499	0.074565	0.0925145	0.104922	0.127644	0.152326	0.177574	0.200719	0.223126	0.248626	0.280661
384.008	0.0259067	0.0207251	0.017762	0.0233997	0.0317228	0.0477773	0.0726898	0.0914808	0.10311	0.125905	0.149729	0.176147	0.197362	0.219571	0.246589	0.277839
383.001	0.0262927	0.0210351	0.0167046	0.0222582	0.0316083	0.0470924	0.070829	0.0897738	0.102199	0.123961	0.148399	0.173776	0.195617	0.217084	0.244644	0.275486
381.994	0.0260997	0.0205915	0.0161986	0.021041	0.0301878	0.0441262	0.0695723	0.0881854	0.0998009	0.123178	0.146617	0.171436	0.194385	0.216057	0.241911	0.272426
380.987	0.0263181	0.0195817	0.0166006	0.0206102	0.0286331	0.043889	0.0680919	0.0868349	0.0984028	0.120905	0.143942	0.169595	0.191944	0.213709	0.239557	0.270193
380.018	0.027014	0.0191463	0.0146729	0.0197933	0.0275844	0.0426984	0.0667359	0.0850809	0.0951764	0.119464	0.14203	0.168486	0.190059	0.210995	0.237598	0.265937
379.011	0.0250711	0.0196341	0.0155981	0.0193588	0.0272465	0.0421587	0.0650144	0.0837276	0.0954964	0.117601	0.139942	0.165672	0.187916	0.209101	0.235769	0.264945
378.003	0.0251346	0.0192514	0.0140005	0.0184912	0.0269828	0.0412002	0.0648511	0.0834782	0.0939467	0.116835	0.14016	0.164732	0.1859	0.205867	0.233898	0.262301
376.995	0.0248076	0.019947	0.0151207	0.0182904	0.0265335	0.0412492	0.0636568	0.0827265	0.0937489	0.115837	0.138667	0.163121	0.184156	0.20546	0.231278	0.2602
375.988	0.0246756	0.0190565	0.0139412	0.0181822	0.0257555	0.0397146	0.0635939	0.0817713	0.0927338	0.114189	0.137404	0.162695	0.183083	0.203835	0.228913	0.257485
375.018	0.0231502	0.0191675	0.0145422	0.0177816	0.02529	0.039889	0.0625748	0.0809963	0.0917896	0.113012	0.135734	0.160322	0.181654	0.202157	0.227608	0.256016
374.01	0.0235695	0.019144	0.0146435	0.0174431	0.0259995	0.0398297	0.0619197	0.0794763	0.0906609	0.112187	0.135309	0.160263	0.180528	0.200716	0.226444	0.252856
373.002	0.024525	0.0186799	0.0141277	0.0184625	0.0250924	0.0395938	0.0614519	0.0796785	0.0901228	0.110373	0.133646	0.159112	0.179633	0.198579	0.224177	0.252411
371.993	0.0242359	0.0184552	0.0136044	0.0181017	0.0249899	0.0385739	0.0609815	0.0785796	0.0896785	0.110035	0.133919	0.157835	0.177724	0.197315	0.223312	0.251416
370.984	0.0239572	0.0187843	0.0147865	0.0176485	0.0264661	0.038469	0.0613834	0.0785144	0.0894968	0.109879	0.132724	0.157243	0.176205	0.195892	0.220912	0.249488
370.014	0.0244175	0.0194106	0.0145795	0.0163752	0.0248626	0.0382065	0.061309	0.0782886	0.0884897	0.11085	0.131562	0.155881	0.176566	0.19479	0.219419	0.247122
369.005	0.0245764	0.0189748	0.0145517	0.0174572	0.024599	0.0388446	0.0609528	0.0775161	0.0876832	0.108262	0.131008	0.155488	0.173925	0.194493	0.217186	0.244729
367.996	0.0249817	0.0194058	0.0142406	0.0177255	0.0241654	0.0383959	0.0608987	0.0777331	0.0870013	0.108546	0.130879	0.154557	0.174158	0.192426	0.216752	0.244474
366.987	0.0249104	0.0192458	0.0154709	0.0182202	0.0241666	0.038263	0.0608468	0.0766547	0.0874027	0.107135	0.129622	0.153411	0.172653	0.191693	0.215877	0.241382
366.016	0.0238712	0.0189572	0.0142807	0.01803	0.0252068	0.0390206	0.0605482	0.0766306	0.0863317	0.106503	0.12847	0.152445	0.171304	0.189738	0.214432	0.239362
365.007	0.0244808	0.0187713	0.0151685	0.01872	0.0246345	0.0380259	0.0595223	0.0760462	0.0862125	0.106378	0.128249	0.151401	0.170514	0.18824	0.212716	0.237873
363.997	0.0245037	0.0196891	0.0147864	0.0177831	0.0233714	0.0377325	0.0591931	0.0762988	0.0858043	0.106939	0.127233	0.150711	0.169486	0.187303	0.210399	0.235308
362.987	0.0251895	0.0196519	0.014319	0.01818	0.0249562	0.0373775	0.0591819	0.0750586	0.0843963	0.104579	0.125509	0.14917	0.167573	0.185842	0.208648	0.233694
362.016	0.0253037	0.0190094	0.0143092	0.0181176	0.0245721	0.0370862	0.0571936	0.0741374	0.0843905	0.103481	0.124973	0.1471	0.166378	0.184453	0.206066	0.231605
361.006	0.0250695	0.0204717	0.0151997	0.0180717	0.0240333	0.036923	0.0579417	0.073748	0.0827817	0.102684	0.12391	0.146393	0.164281	0.182277	0.20437	0.229521
359.996	0.0254832	0.0212102	0.0156618	0.0184871	0.0239023	0.0372415	0.0576368	0.0736244	0.082262	0.10138	0.122616	0.144851	0.1621	0.180222	0.201752	0.226534
358.985	0.0254089	0.0206839	0.0150216	0.0181402	0.0242868	0.036701	0.0566467	0.0714089	0.081343	0.100289	0.120822	0.143883	0.159973	0.177625	0.199733	0.223588
358.014	0.0250643	0.0199286	0.0159219	0.0176993	0.024739	0.0362231	0.0561465	0.0716206	0.079565	0.0985024	0.119279	0.140067	0.158433	0.175086	0.197209	0.220693
357.003	0.0250504	0.0208134	0.0156111	0.0187744	0.0249262	0.0355325	0.055293	0.071845	0.0799383	0.0982649	0.118436	0.141112	0.157235	0.173571	0.195125	0.218918
355.992	0.0259468	0.0205035	0.0157766	0.0183087	0.0231544	0.0342747	0.0550984	0.0698871	0.078034	0.0963712	0.116315	0.137658	0.15366	0.170534	0.19226	0.213651
354.981	0.0256191	0.0204388	0.0154207	0.0176443	0.0234385	0.0347824	0.0537497	0.0684413	0.0767978	0.0944987	0.114344	0.135549	0.152339	0.167959	0.189514	0.210399
354.009	0.0258511	0.0206778	0.0156536	0.0178121	0.0235104	0.033877	0.0529879	0.0680123	0.0756622	0.0926754	0.112639	0.133211	0.148932	0.165783	0.185351	0.207169
352.997	0.0252216	0.0208592	0.0153898	0.017428	0.0225471	0.0339971	0.0525081	0.067481	0.0744033	0.0920116	0.110757	0.130844	0.146979	0.162637	0.183449	0.204559
351.986	0.0264834	0.0202552	0.0158413	0.0178316	0.0218619	0.0328372	0.0518055	0.0663322	0.0723649	0.0901616	0.1097	0.130153	0.144753	0.160747	0.179152	0.200527
351.013	0.0260265	0.0208781	0.0160419	0.0179031	0.0218612	0.0329382	0.0510212	0.0636083	0.0709472	0.0887595	0.107056	0.126489	0.141572	0.156347	0.177205	0.196593
350.001	0.0262436	0.0206588	0.0168575	0.0176687	0.0209807	0.033729	0.0507496	0.0640548	0.0698963	0.0875617	0.103289	0.124547	0.139525	0.154601	0.173247	0.193706
348.99	0.0247462	0.0204403	0.0151859	0.016775	0.0223806	0.0308679	0.0498337	0.0629496	0.0701127	0.0849299	0.103473	0.123758	0.137143	0.151839	0.169889	0.189827
348.017	0.0260726	0.0209436	0.0162115	0.0172741	0.0208521	0.0313292	0.0489941	0.0594964	0.06774	0.0842763	0.101532	0.120848	0.134015	0.148178	0.166938	0.185917
347.004	0.0267687	0.020563	0.0162908	0.0170026	0.021239	0.0315984	0.0476011	0.0606103	0.0666664	0.0824507	0.10037	0.119547	0.132212	0.146292	0.164368	0.18267
345.992	0.0262765	0.0224381	0.016976	0.0182021	0.021795	0.0295508	0.0482585	0.0596711	0.0657347	0.0816358	0.0981343	0.116596	0.130368	0.144037	0.160524	0.179154
345.019	0.026573	0.0214319	0.0166622	0.0184056	0.0215976	0.0302866	0.047306	0.0596473	0.0636415	0.0796056	0.0958259	0.115514	0.12748	0.141174	0.158458	0.175748
344.006	0.0276661	0.0222652	0.0167702	0.0183986	0.0213885	0.0307683	0.0464143	0.0594471	0.0644879	0.0783887	0.0949724	0.11358	0.125689	0.138813	0.155309	0.172
342.993	0.02704	0.0223776	0.0170955	0.0180846	0.0220359	0.030808	0.0461701	0.0579192	0.0629186	0.0782773	0.0935022	0.11101	0.123398	0.136614	0.152005	0.170771
342.019	0.0270684	0.0221801	0.0172899	0.0187065	0.0233322	0.0317048	0.046036	0.0574478	0.0629971	0.0771745	0.0924816	0.110782	0.122172	0.134708	0.150981	0.166665
341.006	0.0279535	0.021423	0.0168274	0.0186066	0.0225031	0.0299944	0.0458863	0.0572114	0.0617121	0.0747778	0.091301	0.10877	0.120224	0.132329	0.14789	0.164778
339.993	0.0288906	0.0221514	0.0178224	0.0197219	0.0224215	0.0305342	0.0462857	0.0568176	0.0612335	0.0750258	0.0911318	0.107822	0.11863	0.130701	0.146429	0.160086
339.019	0.0275744	0.0222462	0.018529	0.0195685	0.0225016	0.0314034	0.0449945	0.0567398	0.0611365	0.0746515	0.0899134	0.106071	0.116442	0.128484	0.143342	0.158025
338.006	0.0277176	0.0235153	0.0190685	0.0201122	0.0230348	0.0313369	0.0447455	0.0562562	0.0599208	0.074575	0.0891502	0.104079	0.11385	0.127414	0.14141	0.156019
336.992	0.0285345	0.0229838	0.0188046	0.0205247	0.0231843	0.0310493	0.0457035	0.0553953	0.0602898	0.0733129	0.0874344	0.103729	0.114421	0.125215	0.1399	0.153761
336.017	0.0285638	0.0237235	0.0195427	0.0203318	0.023788	0.0307023	0.0448181	0.0550828	0.0600702	0.072558	0.0862755	0.102219	0.112018	0.123339	0.136879	0.152494
335.004	0.0286795	0.0243913	0.0201868	0.0214333	0.0236966	0.0312732	0.0443226	0.0544044	0.060297	0.0736159	0.0861105	0.101016	0.111077	0.121374	0.134991	0.150083
333.99	0.029133	0.0240689	0.0198522	0.021679	0.0243502	0.0325344	0.0452733	0.0547328	0.0591976	0.070942	0.0844999	0.0996671	0.110848	0.119959	0.133872	0.146711
333.014	0.0294048	0.0246763	0.0206229	0.0223043	0.025317	0.0324592	0.0448853	0.0552514	0.0588717	0.0715127	0.0836669	0.0985075	0.107872	0.118889	0.131675	0.144321
332	0.02895	0.0247986	0.0211631	0.0217768	0.025372	0.032856	0.0451439	0.0548163	0.0591271	0.0704562	0.0828772	0.0979076	0.107017	0.116813	0.129886	0.142842
330.986	0.0296907	0.0252348	0.0227905	0.0229759	0.0255657	0.0329016	0.0451139	0.0549258	0.0579404	0.0694244	0.0837898	0.095117	0.106368	0.114685	0.127384	0.14115
330.011	0.0295795	0.0259988	0.022139	0.0226967	0.0262838	0.0342442	0.0460723	0.0545655	0.0578997	0.0686991	0.0811482	0.0963736	0.10471	0.114308	0.124367	0.139422
328.996	0.0309799	0.0256715	0.0231498	0.0235042	0.0270072	0.0333271	0.0448709	0.0547226	0.0585526	0.0689609	0.0818045	0.0944233	0.103813	0.112668	0.125581	0.135357
327.981	0.030486	0.0267394	0.0236237	0.0239959	0.0273483	0.033602	0.0457728	0.0544241	0.0572001	0.0680397	0.0806231	0.0944243	0.102829	0.111595	0.12321	0.134706
327.005	0.0310717	0.0275234	0.0243284	0.0244296	0.0279925	0.0342946	0.0457725	0.0549949	0.0583514	0.0678176	0.0798586	0.0934068	0.102406	0.109989	0.121833	0.13262
325.99	0.0322001	0.0275101	0.0236879	0.0256708	0.0287045	0.0340666	0.0458346	0.055279	0.0578163	0.0671686	0.0809417	0.0924043	0.100362	0.108714	0.119572	0.131547
325.014	0.0313458	0.0278374	0.024765	0.0265359	0.0291037	0.0357175	0.0459172	0.055029	0.0577452	0.067849	0.0782695	0.0919096	0.0993701	0.107449	0.119201	0.12919
323.999	0.0317543	0.0278509	0.0252711	0.0268843	0.029962	0.0359975	0.0465082	0.0546008	0.0580903	0.0676648	0.0789143	0.090767	0.0989907	0.107407	0.117373	0.12788
322.984	0.0319438	0.0293154	0.0259674	0.0272721	0.0302356	0.0363481	0.0459211	0.0541958	0.0572149	0.067315	0.0783675	0.0910386	0.0985493	0.105336	0.115921	0.126054
322.007	0.032135	0.0288974	0.0264765	0.0279888	0.031318	0.0362936	0.0464709	0.054754	0.0577864	0.0667193	0.0774742	0.0900842	0.0980059	0.104821	0.115333	0.124495
320.991	0.0321266	0.0301931	0.0270554	0.0288106	0.0310074	0.0373128	0.0469082	0.0549567	0.0572025	0.067632	0.0770365	0.0890674	0.0968174	0.103757	0.113512	0.123567
320.015	0.0338927	0.0303679	0.0275754	0.0282611	0.0318674	0.0370101	0.0476028	0.0553243	0.0577271	0.0671901	0.0774394	0.0882606	0.0958006	0.103013	0.112751	0.124026
318.999	0.0333533	0.0300922	0.0276587	0.0290036	0.0325443	0.0391763	0.0478581	0.0566747	0.0585576	0.0675734	0.0771012	0.0887289	0.0936669	0.102887	0.111161	0.120468
317.983	0.0340461	0.0314819	0.0287101	0.0299716	0.0328681	0.0384381	0.0483213	0.0557242	0.0587914	0.0684418	0.0776229	0.0881728	0.0952134	0.101676	0.11107	0.119225
317.006	0.0341237	0.0310052	0.0295899	0.0312878	0.0342405	0.0389222	0.0486908	0.0555092	0.0583676	0.0668146	0.0760856	0.0886371	0.0940331	0.101331	0.110841	0.118677
315.99	0.034106	0.0325138	0.0309123	0.0319477	0.0344528	0.0396413	0.0487189	0.0568178	0.0596037	0.0679239	0.0748192	0.0872262	0.0942822	0.100224	0.108832	0.118139
315.012	0.0351924	0.032807	0.0302498	0.0324079	0.0350786	0.0404572	0.0500658	0.0567522	0.0593515	0.0677656	0.0764348	0.0872293	0.0947929	0.100962	0.108275	0.116869
313.996	0.0357431	0.0329379	0.03127	0.0329668	0.0358592	0.0415284	0.0507588	0.057684	0.0595958	0.0679916	0.0766117	0.0868496	0.0939608	0.10014	0.108692	0.116005
313.018	0.0365397	0.0339174	0.0324673	0.0338348	0.0373214	0.0427905	0.051126	0.0580619	0.0604306	0.0687013	0.0781136	0.0876606	0.093856	0.101492	0.10855	0.11698
312.001	0.0365331	0.0348846	0.0329344	0.0352762	0.0384768	0.043146	0.0512983	0.0590047	0.0621492	0.0677894	0.0785042	0.0882598	0.0943644	0.100346	0.109033	0.116312
310.984	0.0394078	0.0357272	0.0344314	0.0366509	0.0399889	0.0438181	0.0538632	0.0605922	0.0626445	0.0703046	0.0786012	0.0888355	0.0957137	0.1007	0.108697	0.116236
310.007	0.0395518	0.0363915	0.0355576	0.0376722	0.0408267	0.0461437	0.0548769	0.0614302	0.0640131	0.0712114	0.0803423	0.0901324	0.096285	0.101639	0.109432	0.118166
308.989	0.0426029	0.0381923	0.0363548	0.0391973	0.0425367	0.0475827	0.0563219	0.0626398	0.0650961	0.0729015	0.0818527	0.0918076	0.0975935	0.103697	0.111424	0.117875
308.011	0.042971	0.04064	0.0403558	0.0415703	0.0441767	0.0499488	0.0589975	0.0652364	0.0676103	0.0745737	0.0830528	0.0932487	0.0982801	0.105165	0.112435	0.120251
306.994	0.0447545	0.0430962	0.04192	0.044249	0.047114	0.0517528	0.061067	0.066863	0.0695759	0.0769147	0.085834	0.0945346	0.101223	0.106376	0.114572	0.122028
306.015	0.0486171	0.0460461	0.0456629	0.0478367	0.0515673	0.0560641	0.064517	0.0718054	0.0738378	0.0808695	0.0891565	0.0982751	0.10471	0.110591	0.117191	0.125059
304.998	0.0527868	0.0504073	0.0494061	0.051867	0.0554131	0.0604556	0.0684285	0.0753461	0.0783547	0.0851255	0.0929457	0.102314	0.108622	0.114788	0.121604	0.128718
304.019	0.0581265	0.0558681	0.0554513	0.0576295	0.0611619	0.0659718	0.073078	0.0809912	0.0834886	0.0912362	0.0989176	0.108285	0.114252	0.119489	0.127282	0.134273
303.001	0.0652622	0.0627919	0.0626441	0.0647178	0.068806	0.0734479	0.0815144	0.0883774	0.0908286	0.0982873	0.106491	0.115538	0.121581	0.126951	0.134576	0.141531
301.983	0.0732415	0.0704569	0.0706762	0.0731896	0.0763154	0.0811063	0.0891474	0.0959125	0.098659	0.105346	0.113782	0.122969	0.129206	0.134503	0.141426	0.149063
301.004	0.0840252	0.0816172	0.0815725	0.0836082	0.0887878	0.0924175	0.100308	0.106935	0.109664	0.117153	0.125268	0.134265	0.140488	0.145474	0.153351	0.160077
299.986	0.0972438	0.0938989	0.0949329	0.0963119	0.0995283	0.104657	0.112675	0.120199	0.122234	0.129424	0.137284	0.14667	0.153032	0.158483	0.165766	0.172691
299.007	0.112144	0.108565	0.109146	0.111016	0.114275	0.118671	0.127158	0.134304	0.13722	0.144308	0.1522	0.162465	0.166917	0.17328	0.179994	0.188701
297.988	0.12891	0.127274	0.126317	0.128862	0.132632	0.137011	0.145393	0.152922	0.154673	0.161719	0.170289	0.17837	0.184806	0.189875	0.197426	0.204047
297.009	0.144202	0.141933	0.142533	0.144706	0.149238	0.152623	0.160568	0.168721	0.171004	0.17793	0.185702	0.194488	0.200796	0.205999	0.213151	0.220257
295.99	0.167697	0.163627	0.164449	0.166601	0.170745	0.173761	0.183474	0.189788	0.192394	0.199489	0.206382	0.21612	0.221947	0.227829	0.236187	0.241386
295.01	0.196336	0.192075	0.194513	0.196313	0.19852	0.205567	0.212322	0.218966	0.222268	0.229457	0.23859	0.245632	0.25266	0.256403	0.263902	0.272182
293.991	0.227086	0.228355	0.223207	0.227979	0.229659	0.234339	0.241651	0.249828	0.252633	0.260015	0.265201	0.277871	0.282627	0.28741	0.293119	0.301517
293.011	0.272231	0.268822	0.269384	0.268515	0.273134	0.27596	0.287101	0.294461	0.29463	0.302754	0.310353	0.319063	0.322714	0.331238	0.344617	0.345535
291.992	0.317553	0.31058	0.308869	0.3128	0.315933	0.322425	0.329211	0.334182	0.339761	0.345667	0.353967	0.360164	0.365632	0.376745	0.378681	0.38584
291.012	0.373747	0.368016	0.367979	0.370926	0.376107	0.376748	0.383515	0.390405	0.396075	0.400185	0.40939	0.416555	0.421819	0.428754	0.434986	0.44466
289.993	0.416348	0.413974	0.413717	0.416207	0.418897	0.420767	0.428538	0.436846	0.438321	0.446255	0.454099	0.461252	0.466371	0.47318	0.479436	0.486968
289.012	0.462338	0.460054	0.461268	0.46398	0.465744	0.471166	0.479171	0.484732	0.487542	0.494779	0.504007	0.513662	0.514973	0.523359	0.529887	0.537703
287.993	0.519919	0.514361	0.515023	0.517072	0.519151	0.524647	0.532461	0.537323	0.538604	0.546424	0.553685	0.561105	0.569222	0.573037	0.58261	0.586563
287.012	0.57377	0.564744	0.563009	0.569043	0.567125	0.571201	0.579818	0.588045	0.588937	0.597286	0.603428	0.611194	0.619772	0.621863	0.63008	0.637449
285.992	0.629188	0.620698	0.621582	0.624968	0.626188	0.630657	0.636088	0.644261	0.645614	0.651956	0.662641	0.669202	0.673258	0.676953	0.684906	0.692963
285.011	0.686422	0.678975	0.677229	0.677713	0.68096	0.682022	0.690871	0.699722	0.702028	0.707126	0.712817	0.721984	0.725817	0.730702	0.742087	0.747336
283.991	0.724823	0.718687	0.720029	0.715294	0.722808	0.726065	0.732205	0.739558	0.739036	0.748386	0.754538	0.766972	0.76849	0.774381	0.782324	0.7888
283.01	0.769222	0.761561	0.762267	0.760991	0.763631	0.766999	0.774302	0.780544	0.786971	0.791976	0.799902	0.805388	0.810891	0.818373	0.824979	0.83473
281.99	0.793687	0.785856	0.788207	0.790066	0.791788	0.793815	0.802577	0.808876	0.813215	0.817572	0.826784	0.832745	0.839765	0.845655	0.852335	0.860893
281.009	0.8282	0.824504	0.823691	0.824476	0.827353	0.828685	0.840896	0.843637	0.848717	0.853714	0.861286	0.867558	0.880403	0.881149	0.890274	0.894758
279.988	0.863394	0.856446	0.856934	0.859174	0.862328	0.864294	0.870957	0.876488	0.879781	0.887831	0.894019	0.903993	0.909909	0.91602	0.9222	0.929362
279.007	0.893102	0.886422	0.88474	0.889079	0.890106	0.893011	0.901501	0.908606	0.910821	0.919867	0.925628	0.933385	0.940271	0.944879	0.953662	0.957886
277.986	0.919027	0.915508	0.913176	0.915474	0.918879	0.920433	0.927834	0.93576	0.938805	0.946928	0.954557	0.960268	0.967686	0.975129	0.981186	0.987846
277.004	0.939581	0.93192	0.933314	0.935209	0.936871	0.937644	0.947168	0.955129	0.957584	0.965238	0.97121	0.980219	0.985969	0.994571	1.00162	1.00864
275.983	0.957218	0.950334	0.951682	0.953895	0.956705	0.959134	0.968066	0.974958	0.978611	0.984772	0.992227	0.999446	1.00608	1.01471	1.0216	1.02805
275.001	0.972948	0.966132	0.96697	0.970391	0.971697	0.977036	0.982586	0.992053	0.994685	1.00537	1.00888	1.01656	1.02562	1.03107	1.04063	1.04853
274.019	0.985967	0.980726	0.981879	0.98471	0.986441	0.992172	0.998274	1.00714	1.01181	1.01745	1.02366	1.03493	1.04118	1.04791	1.05484	1.06211
272.998	0.99841	0.993655	0.993694	0.99679	0.99838	1.00347	1.01101	1.0191	1.02278	1.02945	1.0373	1.04663	1.05261	1.06021	1.06789	1.07709
272.016	1.00794	1.00291	1.00687	1.00722	1.01087	1.0141	1.02261	1.03072	1.03541	1.04217	1.04855	1.05854	1.06444	1.07263	1.08196	1.08796
270.994	1.01503	1.01197	1.01236	1.01423	1.01758	1.02228	1.02933	1.03906	1.04253	1.04899	1.05671	1.06794	1.07447	1.08077	1.08948	1.0979
270.012	1.02493	1.02108	1.02309	1.02745	1.02939	1.03227	1.04258	1.05271	1.05386	1.06035	1.06978	1.07962	1.08645	1.09118	1.10197	1.11063
268.99	1.03316	1.03041	1.03193	1.03654	1.03852	1.04258	1.0506	1.06012	1.06381	1.07185	1.07863	1.08769	1.09622	1.10377	1.10931	1.12024
268.007	1.03918	1.03604	1.03817	1.03953	1.04369	1.04971	1.05651	1.06564	1.06946	1.07778	1.0852	1.09553	1.10223	1.10867	1.11792	1.12636
266.985	1.03951	1.03666	1.03813	1.04102	1.04537	1.05084	1.05977	1.06844	1.07242	1.07869	1.08887	1.09775	1.10566	1.11309	1.11984	1.12941
266.003	1.03943	1.0359	1.03735	1.03966	1.04411	1.05061	1.05797	1.06738	1.07102	1.07997	1.08846	1.09661	1.10727	1.11409	1.12162	1.12945
264.98	1.04106	1.03758	1.04038	1.04121	1.04713	1.05179	1.06194	1.07142	1.07454	1.08092	1.0914	1.10074	1.11013	1.11592	1.12397	1.13306
263.997	1.039	1.03672	1.03831	1.04148	1.04651	1.05436	1.06102	1.06971	1.07424	1.0821	1.09078	1.10063	1.10944	1.11739	1.12545	1.13219
263.014	1.03324	1.02982	1.03351	1.03586	1.04098	1.04839	1.0565	1.06584	1.06934	1.07722	1.08481	1.09498	1.10329	1.1118	1.11932	1.12898
261.992	1.02713	1.02585	1.02807	1.03203	1.03689	1.04302	1.05077	1.06075	1.06502	1.07319	1.08208	1.09216	1.09926	1.10537	1.11554	1.12376
261.008	1.02404	1.02336	1.02448	1.02929	1.03475	1.04169	1.04968	1.05928	1.06332	1.07286	1.08109	1.09058	1.09841	1.10783	1.11452	1.12275
259.986	1.02087	1.0199	1.02225	1.02531	1.03127	1.03831	1.04691	1.05581	1.06063	1.06957	1.07738	1.08808	1.09623	1.1034	1.11196	1.12008
259.002	1.0174	1.01679	1.01848	1.02265	1.02865	1.03532	1.04435	1.05302	1.05749	1.06553	1.0755	1.08497	1.09164	1.10126	1.10841	1.11644
258.019	1.01219	1.01194	1.01346	1.01893	1.02553	1.03256	1.04108	1.05041	1.0547	1.06447	1.07077	1.08406	1.08991	1.09792	1.10873	1.11447
256.995	1.0037	1.00448	1.00666	1.00985	1.01785	1.02526	1.03362	1.04347	1.04634	1.05659	1.06419	1.07472	1.0821	1.08979	1.09937	1.10937
256.012	0.990709	0.990178	0.993652	0.996883	1.00432	1.01136	1.02032	1.03066	1.03502	1.04346	1.05381	1.06455	1.07125	1.07943	1.08787	1.09648
254.988	0.976325	0.976721	0.980622	0.986774	0.99243	0.999671	1.01045	1.01828	1.02188	1.03192	1.0413	1.0509	1.06088	1.06882	1.07761	1.08398
254.004	0.962625	0.963274	0.966907	0.971371	0.979353	0.987138	0.997128	1.00722	1.00979	1.01974	1.03137	1.04163	1.04984	1.05746	1.06562	1.07504
252.981	0.949493	0.950269	0.954322	0.96069	0.966817	0.975537	0.983926	0.994423	1.00026	1.00856	1.01911	1.02933	1.03712	1.04559	1.05768	1.0655
251.997	0.936644	0.93754	0.940954	0.946832	0.955225	0.963527	0.973409	0.982123	0.987962	0.997223	1.00578	1.01746	1.02535	1.03392	1.04219	1.05203
251.012	0.92028	0.921108	0.925036	0.931143	0.938798	0.947312	0.957414	0.967448	0.971882	0.98152	0.992016	1.00257	1.01042	1.02056	1.02809	1.03713
249.989	0.903452	0.905953	0.909829	0.915732	0.923834	0.932245	0.943493	0.952533	0.957438	0.96599	0.975774	0.989484	0.997436	1.00516	1.01591	1.02414
249.004	0.8933	0.894181	0.898154	0.903822	0.912034	0.921265	0.932766	0.941868	0.94712	0.95691	0.966956	0.978682	0.987824	0.997084	1.00512	1.01533
248.02	0.884992	0.886204	0.890491	0.896979	0.905676	0.91456	0.925096	0.934551	0.940313	0.949645	0.960046	0.971372	0.981177	0.989621	0.999525	1.00909
246.996	0.879865	0.88101	0.885536	0.891157	0.900361	0.909299	0.919988	0.930049	0.93629	0.945539	0.956279	0.968257	0.976007	0.985461	0.995297	1.0042
246.011	0.877946	0.878917	0.882157	0.889255	0.897922	0.907245	0.918004	0.928054	0.934061	0.942884	0.955476	0.965757	0.974405	0.983634	0.993008	1.00223
244.987	0.885276	0.885754	0.890453	0.896912	0.905456	0.915684	0.925566	0.936133	0.942277	0.950946	0.961362	0.976477	0.983417	0.991803	1.00161	1.01293
244.002	0.902253	0.9044	0.908358	0.915253	0.925347	0.935072	0.943886	0.955136	0.96051	0.971675	0.979407	0.994178	1.00323	1.01181	1.02225	1.03507
243.017	0.934377	0.935292	0.938512	0.944746	0.953682	0.961419	0.971554	0.983075	0.988862	0.999215	1.01127	1.02178	1.03092	1.03888	1.05008	1.0609
241.992	0.967249	0.966521	0.972181	0.978139	0.988137	0.994096	1.00716	1.01518	1.02265	1.03496	1.04474	1.05602	1.06322	1.07232	1.08413	1.09476
241.007	1.03721	1.03083	1.03614	1.04087	1.05068	1.06043	1.07278	1.0808	1.08808	1.09403	1.10733	1.11751	1.12734	1.14887	1.14339	1.15367
239.982	1.11711	1.11933	1.1201	1.1251	1.13728	1.14972	1.15518	1.16176	1.16605	1.17792	1.18995	1.20079	1.20803	1.22346	1.22187	1.23474
238.997	1.23823	1.22618	1.2379	1.24732	1.24787	1.26152	1.25682	1.26904	1.28453	1.30938	1.28884	1.31161	1.3123	1.31568	1.32821	1.33784
238.011	1.37212	1.3561	1.36501	1.3603	1.3765	1.38675	1.38803	1.39628	1.40852	1.41566	1.42574	1.42751	1.43056	1.44771	1.44729	1.4582
236.986	1.52069	1.5114	1.50267	1.52127	1.52006	1.52437	1.52746	1.53599	1.5506	1.55975	1.54861	1.58295	1.57103	1.57419	1.58764	1.60042
236	1.71069	1.69546	1.68674	1.70602	1.71108	1.69739	1.71237	1.70102	1.72267	1.72135	1.72887	1.73282	1.76086	1.75393	1.74091	1.76472
235.015	1.8838	1.86904	1.8941	1.87053	1.87824	1.88416	1.88678	1.87894	1.90453	1.91182	1.90154	1.90523	1.89227	1.91575	1.92275	1.93451
233.989	2.01886	2.01456	2.02007	2.01902	2.00711	2.00893	2.0164	2.01818	2.02194	2.03442	2.03423	2.07015	2.02472	2.02354	2.03964	2.04494
233.003	2.14023	2.13605	2.12583	2.13475	2.12487	2.10333	2.09605	2.16107	2.13449	2.11874	2.14261	2.11477	2.12154	2.10528	2.15333	2.13686
232.017	2.25156	2.24752	2.22431	2.2278	2.20512	2.21426	2.22097	2.24791	2.20848	2.24999	2.19322	2.22227	2.22044	2.22087	2.25004	2.21416
230.992	2.28406	2.25068	2.26458	2.2605	2.25419	2.25031	2.22818	2.2471	2.25762	2.23963	2.26059	2.26499	2.256	2.26856	2.24126	2.24705
230.006	2.32011	2.30576	2.3181	2.25426	2.28612	2.26275	2.29408	2.26878	2.27069	2.3104	2.30172	2.28734	2.28993	2.30535	2.28403	2.30457
229.019	2.28073	2.27267	2.26155	2.27318	2.27617	2.25412	2.2703	2.29193	2.27552	2.28916	2.24879	2.25298	2.26317	2.23784	2.25797	2.25122
227.993	2.2323	2.22661	2.23839	2.25347	2.22753	2.20201	2.25298	2.24821	2.24491	2.19457	2.22469	2.19251	2.23045	2.20854	2.22062	2.21514
227.007	2.23607	2.25798	2.13967	2.19147	2.20951	2.2012	2.15202	2.25743	2.16469	2.19924	2.19063	2.20379	2.16481	2.21442	2.1977	2.17816
225.981	2.25126	2.26725	2.25855	2.24726	2.25049	2.25427	2.25441	2.24743	2.23858	2.23859	2.23205	2.24477	2.236	2.23958	2.23657	2.23457
224.994	2.27857	2.25027	2.25482	2.26177	2.25354	2.24208	2.25175	2.2528	2.25018	2.26008	2.25171	2.24024	2.2409	2.23785	2.22424	2.23883
224.007	2.26839	2.26544	2.24597	2.25842	2.25	2.25298	2.24667	2.26623	2.25587	2.24968	2.25204	2.25003	2.25018	2.24401	2.25186	2.23186
222.981	2.26198	2.26143	2.2485	2.26714	2.25693	2.25681	2.24972	2.25263	2.24589	2.24966	2.24739	2.23593	2.22868	2.2635	2.24398	2.2344
221.994	2.25594	2.2586	2.26776	2.26965	2.23783	2.2478	2.24371	2.25043	2.25133	2.24204	2.25142	2.2505	2.23563	2.22491	2.23902	2.2233
221.007	2.24754	2.25873	2.25271	2.24269	2.24401	2.25317	2.24622	2.24173	2.22335	2.22485	2.24198	2.23716	2.22771	2.23265	2.23519	2.24102
219.981	2.25581	2.24461	2.25773	2.23417	2.24366	2.23849	2.24344	2.23625	2.24594	2.26237	2.22918	2.21734	2.26069	2.23867	2.24865	2.272
218.994	2.24906	2.25035	2.23229	2.24724	2.24179	2.27028	2.22065	2.22674	2.24113	2.22143	2.23452	2.23027	2.22024	2.21306	2.22482	2.19878
218.006	2.23156	2.27039	2.25689	2.2461	2.25029	2.22749	2.22996	2.23128	2.25161	2.25846	2.2302	2.24136	2.21357	2.20879	2.23536	2.22243
217.019	2.24787	2.23671	2.23517	2.24573	2.23703	2.21712	2.2342	2.24366	2.22799	2.20775	2.22413	2.21861	2.22453	2.24882	2.23645	2.23158
215.992	2.23432	2.22324	2.24561	2.2588	2.23141	2.25417	2.2174	2.22419	2.20913	2.21867	2.22941	2.19999	2.2226	2.2153	2.19886	2.21491
215.005	2.26191	2.21798	2.20738	2.26716	2.22914	2.21496	2.22491	2.1984	2.23773	2.23266	2.2359	2.20532	2.21526	2.22723	2.17854	2.1822
214.017	2.23363	2.214	2.21089	2.1999	2.20929	2.21928	2.19827	2.20006	2.19265	2.2039	2.20888	2.16971	2.16704	2.18732	2.17601	2.17361
212.99	2.21706	2.22917	2.18559	2.19087	2.20249	2.18805	2.1777	2.16498	2.17054	2.20297	2.16398	2.16522	2.19065	2.20253	2.16229	2.1612
212.002	2.21439	2.21207	2.16635	2.18673	2.20468	2.16039	2.13811	2.16087	2.15237	2.15701	2.15089	2.19193	2.21087	2.1673	2.14939	2.14552
211.014	2.15963	2.14962	2.15352	2.14616	2.15089	2.14377	2.13213	2.11768	2.1423	2.12969	2.14208	2.09146	2.13568	2.1048	2.105	2.09901
209.987	2.17706	2.16982	2.14607	2.17052	2.12243	2.12623	2.10172	2.11551	2.13678	2.14022	2.13162	2.1183	2.10758	2.08568	2.06045	2.0396
208.999	2.11274	2.12082	2.10891	2.11702	2.09325	2.10727	2.08792	2.05891	2.09915	2.04427	2.04905	2.03462	2.03309	2.0101	2.00691	1.98763
208.011	2.08388	2.05028	2.05124	2.04117	2.01689	2.08025	2.02362	2.00155	1.96709	2.01039	2.00704	2.0544	2.00599	1.96981	1.99624	1.94884
206.983	2.01393	2.01113	2.00955	1.96966	1.99372	1.97524	1.97736	1.96832	1.92761	1.95546	1.94004	1.95382	1.89041	1.88953	1.88107	1.86288
205.995	1.90114	1.90834	1.89909	1.87217	1.86833	1.85497	1.82408	1.85187	1.84655	1.80322	1.81532	1.82093	1.78658	1.77281	1.7728	1.72925
205.006	1.78223	1.72822	1.7324	1.75955	1.70506	1.70231	1.67379	1.68007	1.68619	1.64571	1.62009	1.64566	1.62301	1.58213	1.5253	1.55243
204.018	1.52643	1.52712	1.52525	1.49385	1.5022	1.47243	1.46598	1.43579	1.44328	1.44948	1.41869	1.41533	1.40697	1.31587	1.31812	1.30476
202.99	1.28294	1.27027	1.2107	1.25284	1.22989	1.22907	1.21414	1.16563	1.15313	1.16161	1.13604	1.08353	1.0635	1.0689	0.984062	0.976829
202.002	0.818276	0.799285	0.78892	0.81735	0.786418	0.746466	0.721042	0.728586	0.699164	0.702961	0.688636	0.678849	0.638474	0.605607	0.513074	0.463953
201.013	0.401486	0.369523	0.370908	0.289672	0.283636	0.331638	0.245509	0.27893	0.270967	0.259271	0.21344	0.146097	0.17745	0.0145259	0.0744531	0.0276197
199.985	0.102235	0.059549	0.00327167	0.0289156	-0.0100464	-0.038621	-0.0462745	0.00095479	-0.0730356	-0.0395418	-0.0214937	-0.0982213	-0.101703	-0.12223	-0.0669722	-0.14203
