# Supplementary material for: Commensal gut bacteria employ de-chelatase HmuS to harvest iron from heme
Source: EMBO J. 2025 Sep 12;44(21):6226–52. doi: 10.1038/s44318-025-00563-5 (PMC12583661; doi:10.1038/s44318-025-00563-5)
Supplement: Supplementary file 9 — Source data Fig. 3 [file 44318_2025_563_MOESM9_ESM.zip › Fig. 3/Fig 3f/Fig 3f.xlsx]

## Sheet: Fig 3a
Wavelength (nm)	HmuS(CFL)pH 7	HmuS(IEC)pH 7	HmuS(SEC)pH 7
800.008	-0.0259041	0.00715494	-0.00209082
799.002	-0.0257412	0.00343987	-0.00061414
797.995	-0.0244941	0.00460049	-0.00276405
796.988	-0.0256175	0.0063335	-0.00198662
796.015	-0.0243714	0.00893077	-0.00114217
795.008	-0.024853	0.00690407	-0.00164904
794	-0.0248573	0.00701204	-0.00058797
792.991	-0.0231712	0.00792028	-0.00065573
792.017	-0.0223161	0.00754048	-0.00013668
791.007	-0.022826	0.00760223	-0.00179383
789.998	-0.0229485	0.00501086	-0.00025965
788.987	-0.0228198	0.0102182	0.00112676
788.012	-0.0213282	0.0101141	-0.00130427
787.001	-0.0204487	0.00911499	-0.00030105
785.99	-0.0226793	0.00691009	0.00039524
785.013	-0.0206441	0.0112952	0.00044512
784	-0.0210481	0.00782021	-0.0003084
782.988	-0.0202855	0.00757693	0.00183471
782.01	-0.0198505	0.0102313	0.00135447
780.997	-0.0190928	0.00879459	0.00068264
779.983	-0.0203381	0.00621368	-0.00106145
779.004	-0.0183357	0.00904894	0.00179281
777.989	-0.0181645	0.00889071	0.00091735
777.01	-0.0184747	0.0071525	0.00078204
775.994	-0.0182963	0.00906524	0.00122002
775.014	-0.0167284	0.0134072	0.0019026
773.998	-0.0175389	0.00760233	0.00020487
773.016	-0.0175275	0.00859679	0.00141441
772	-0.0157299	0.0101443	0.00260788
771.017	-0.0170708	0.00964101	0.00073417
770	-0.0160285	0.0101262	0.00223022
769.017	-0.0151385	0.0101881	0.0021173
767.999	-0.0162895	0.0089057	0.00184572
767.015	-0.0160526	0.0113351	0.00160319
765.996	-0.0161799	0.00983226	0.0020232
765.012	-0.0155589	0.00795263	0.00241665
763.992	-0.0136621	0.0124767	0.00320865
763.007	-0.0129948	0.00884892	0.00232322
761.986	-0.0152165	0.00724793	0.00299926
761	-0.0140169	0.0127639	0.00233419
760.014	-0.0147183	0.00947479	0.00121148
758.992	-0.0140107	0.011059	0.00171219
758.006	-0.0130893	0.00713003	0.00199341
756.983	-0.0136943	0.00955718	0.00213158
755.995	-0.0135006	0.00703652	0.00162874
755.007	-0.0139733	0.00716493	0.0011811
753.984	-0.0138698	0.00578068	0.00142176
752.995	-0.0115246	0.00860494	0.00313881
752.006	-0.0120452	0.0102197	0.00144775
751.017	-0.0109969	0.00911082	0.00389011
749.992	-0.0132681	0.00869992	0.00162097
749.001	-0.0118057	0.00762979	0.00221398
748.011	-0.0113334	0.00846896	0.00219888
746.985	-0.0127607	0.00543952	0.00124898
745.994	-0.011177	0.00849276	0.00225268
745.002	-0.0113986	0.00433972	0.00137906
744.01	-0.0108729	0.0066841	0.00207857
742.982	-0.0120415	0.00580402	0.00071713
741.99	-0.0108613	0.00464381	0.00066471
740.997	-0.0121779	0.00367535	0.00025576
740.004	-0.0117294	0.00314619	0.00055283
739.01	-0.0107824	0.00215906	0.00026523
738.016	-0.0111263	0.00202696	-0.00093109
736.986	-0.0125041	0.00204045	-0.00114984
735.991	-0.0123889	-0.00105352	-0.00232529
734.996	-0.0129227	-8.939e-05	-0.00168568
734.001	-0.0132084	-0.00237975	-0.00324362
733.005	-0.0127957	-0.00296482	-0.00334168
732.009	-0.0142131	-0.00667134	-0.00441012
731.013	-0.0139926	-0.00604904	-0.00469758
730.016	-0.0158089	-0.00716191	-0.00569962
728.983	-0.0136108	-0.00894033	-0.00554354
727.985	-0.0154089	-0.0101481	-0.00725236
726.987	-0.0149185	-0.0110989	-0.00661686
725.989	-0.0157946	-0.0113113	-0.00865359
724.991	-0.0145948	-0.0123219	-0.00803008
723.992	-0.016244	-0.0138806	-0.00868704
722.993	-0.0156842	-0.013948	-0.00898074
721.993	-0.0155767	-0.0154311	-0.00954881
720.993	-0.0144288	-0.0135543	-0.00886591
719.993	-0.01559	-0.0146591	-0.00944143
718.993	-0.0149333	-0.01416	-0.00857321
717.992	-0.0162377	-0.0168855	-0.0103339
716.99	-0.0152449	-0.015826	-0.0103424
715.989	-0.0130926	-0.0134831	-0.00898912
714.987	-0.0126601	-0.0137156	-0.00942337
713.985	-0.012213	-0.011739	-0.00765988
713.018	-0.0122937	-0.0126172	-0.00746272
712.015	-0.0115703	-0.0116237	-0.00689366
711.011	-0.0100388	-0.0110441	-0.00655222
710.008	-0.0111826	-0.00927195	-0.00548167
709.004	-0.00849188	-0.00872556	-0.00495186
708	-0.0068425	-0.00964883	-0.00440831
706.995	-0.00509329	-0.00531751	-0.00403396
705.99	-0.00508538	-0.00453212	-0.00265732
704.985	-0.00368421	-0.00253753	-0.00225475
704.015	-0.00269652	-0.00249763	-0.00156279
703.009	-0.00144694	-0.00048904	-0.00080313
702.003	0.00036227	0.00018365	0.0005242
700.996	0	0	0
699.989	0.00207365	0.00186439	0.00066287
698.982	0.00171072	0.00213716	0.00105125
698.011	0.00376975	0.00618432	0.00297435
697.003	0.00480918	0.00704627	0.00412703
695.994	0.00646092	0.00747825	0.00447669
694.986	0.00755969	0.00820671	0.00629371
694.013	0.00941349	0.0108561	0.00634005
693.004	0.00945477	0.0111105	0.00766017
691.994	0.0110096	0.0127718	0.00821769
690.984	0.0121069	0.0148495	0.00907864
690.01	0.0132704	0.0157269	0.0080825
689	0.0139824	0.0187229	0.0104807
687.989	0.0155815	0.0173461	0.0126832
687.014	0.0152973	0.0200493	0.0124779
686.002	0.0168662	0.0201079	0.0133623
684.991	0.0171788	0.0203336	0.0131812
684.015	0.0192597	0.0215054	0.014184
683.002	0.0191002	0.0233318	0.0155145
681.989	0.0199588	0.0234644	0.013792
681.013	0.0211492	0.0248631	0.0162696
679.999	0.021606	0.0243184	0.0162665
678.986	0.0234592	0.0262326	0.0177286
678.008	0.0235815	0.0278526	0.0187188
676.993	0.0248293	0.0282714	0.0181875
676.015	0.0258847	0.0287586	0.0187972
675	0.0268836	0.0311009	0.0211147
673.985	0.0276845	0.0322302	0.0212694
673.005	0.0289177	0.0324533	0.0214573
671.99	0.028597	0.0349909	0.0221473
671.01	0.0296367	0.0331865	0.0226025
669.993	0.0309062	0.0361197	0.0234498
669.013	0.0318681	0.0357799	0.0238803
667.995	0.0327295	0.036424	0.0258352
667.014	0.0329229	0.0370852	0.0251861
665.996	0.0335364	0.0376711	0.0257126
665.015	0.0338068	0.0365315	0.0257763
663.996	0.0346799	0.038264	0.0263992
663.014	0.0352995	0.0380531	0.0252948
661.995	0.0362868	0.037654	0.0258247
661.012	0.0363889	0.0377952	0.0260822
659.993	0.0373819	0.0363871	0.0256688
659.009	0.0381867	0.0377355	0.0257428
657.989	0.0385517	0.0380607	0.0274399
657.005	0.0392827	0.038798	0.0267181
655.984	0.0401704	0.0395111	0.0262545
654.999	0.0415056	0.038795	0.0273071
654.014	0.042064	0.0386527	0.0267849
652.992	0.0421079	0.0384563	0.0267123
652.007	0.0441552	0.0386943	0.0261006
650.985	0.0452365	0.0379259	0.026762
649.999	0.0462095	0.0380505	0.0269545
649.012	0.0464913	0.0394342	0.026179
647.989	0.0468823	0.0382843	0.0265181
647.002	0.0484172	0.0390818	0.0258858
646.015	0.0500577	0.0389835	0.0246043
644.99	0.0501224	0.0389852	0.0257692
644.003	0.051944	0.0388942	0.0258047
643.014	0.0535043	0.0386808	0.0255976
641.989	0.053938	0.0397783	0.025578
641.001	0.0556287	0.0378263	0.0261362
640.012	0.0561036	0.0387543	0.0259603
638.986	0.057743	0.0395923	0.0261253
637.996	0.0589646	0.0398536	0.0253619
637.006	0.0600957	0.0399475	0.0257022
636.016	0.0608301	0.0388264	0.0263251
634.989	0.0630058	0.0394655	0.0261367
633.998	0.062864	0.0402716	0.026093
633.007	0.0638421	0.0402152	0.0258504
632.016	0.0646644	0.0394894	0.0261509
630.988	0.0655077	0.040628	0.026581
629.996	0.0650656	0.0376073	0.025282
629.004	0.0641211	0.0391282	0.0255956
628.012	0.0647888	0.0389207	0.0256456
626.982	0.0654816	0.0387963	0.0255613
625.989	0.0658613	0.0389548	0.026359
624.996	0.0666995	0.0385422	0.0257678
624.003	0.0677632	0.0408982	0.0266464
623.009	0.0686141	0.0411981	0.0267701
622.015	0.0688032	0.0379112	0.0276554
620.984	0.0698397	0.0422451	0.0271827
619.989	0.0696956	0.0422437	0.0277993
618.994	0.0697463	0.0422547	0.0278739
617.999	0.071279	0.0423075	0.0276314
617.004	0.0704926	0.043683	0.0277539
616.008	0.0714861	0.042254	0.0282217
615.012	0.0722064	0.0427618	0.0283518
614.016	0.071927	0.041708	0.0272351
612.982	0.072535	0.0429322	0.0285869
611.986	0.0734487	0.0423181	0.0283157
610.989	0.0741135	0.0424357	0.0285253
609.991	0.0744613	0.0426132	0.0283026
608.994	0.0756226	0.0440682	0.028421
607.996	0.0764374	0.0442326	0.0294186
606.998	0.07719	0.043759	0.0275559
606	0.0778645	0.0448709	0.029624
605.001	0.0791801	0.0445466	0.0297527
604.002	0.0800626	0.0440519	0.0308616
603.003	0.080481	0.0461857	0.0305495
602.003	0.0817722	0.0469706	0.0309729
601.004	0.0831172	0.0460617	0.0314533
600.004	0.0837568	0.048803	0.0321439
599.004	0.0849593	0.0480459	0.0331153
598.003	0.0856627	0.0471308	0.0328354
597.002	0.0864539	0.0486131	0.033092
596.001	0.0881731	0.0491876	0.0337655
595	0.0890661	0.0492916	0.0345539
593.999	0.0901729	0.0505157	0.035509
592.997	0.0904324	0.051606	0.0363433
591.995	0.0924676	0.052943	0.0374804
590.992	0.0938605	0.0537416	0.0380844
589.99	0.0939002	0.0558187	0.0371153
588.987	0.0958494	0.0557019	0.0409439
587.984	0.096515	0.0574502	0.0414159
587.018	0.0977993	0.0590673	0.0429381
586.014	0.0999609	0.0601622	0.0449027
585.01	0.100869	0.0612053	0.0456161
584.006	0.102181	0.0626333	0.0471837
583.002	0.103351	0.0648253	0.0492785
581.997	0.103486	0.066388	0.0500175
580.992	0.105366	0.0668751	0.0519944
579.987	0.107239	0.0689035	0.0537414
578.982	0.108809	0.070461	0.0553956
578.013	0.110455	0.0718826	0.0575344
577.007	0.112608	0.0726956	0.059017
576.001	0.114435	0.0749129	0.0615023
574.995	0.116433	0.0769152	0.0632825
573.988	0.118641	0.0782899	0.0645953
573.019	0.122043	0.0790308	0.0667093
572.011	0.124711	0.0811456	0.0695688
571.004	0.129236	0.083802	0.0716362
569.996	0.134711	0.0858918	0.0731143
568.988	0.139861	0.0879295	0.0756574
568.018	0.146378	0.0896057	0.0775949
567.009	0.154409	0.0913996	0.0794108
566.001	0.163671	0.092941	0.0811364
564.992	0.172711	0.0941848	0.0825578
563.983	0.183542	0.0965552	0.0831539
563.011	0.191214	0.0973593	0.0844897
562.001	0.199718	0.0980718	0.0831158
560.991	0.204481	0.0987188	0.0859952
560.018	0.207154	0.0988516	0.0862093
559.008	0.208035	0.0986467	0.0859703
557.997	0.206524	0.0991153	0.0860783
556.987	0.20127	0.097196	0.0854141
556.013	0.196275	0.0980431	0.0855578
555.002	0.190949	0.0972581	0.0847599
553.99	0.186125	0.0971245	0.0844052
553.016	0.181554	0.0973094	0.085164
552.004	0.176895	0.0978456	0.0851962
550.991	0.173516	0.0978413	0.0857545
550.016	0.171153	0.0980699	0.0859403
549.004	0.170357	0.098561	0.0869996
547.991	0.168891	0.0997301	0.0881934
547.015	0.16861	0.100243	0.0892283
546.001	0.169164	0.102681	0.0900519
544.988	0.169506	0.103961	0.0915752
544.011	0.171126	0.10498	0.0931894
542.997	0.171505	0.105528	0.0933616
541.983	0.173905	0.107345	0.0959576
541.006	0.176726	0.110199	0.0977178
539.991	0.180004	0.111836	0.100017
539.013	0.183677	0.11523	0.101339
537.998	0.187769	0.115879	0.103862
536.982	0.191155	0.11839	0.105167
536.004	0.194422	0.119909	0.106697
534.988	0.198006	0.119967	0.107099
534.01	0.201912	0.12084	0.108145
532.993	0.205554	0.123684	0.110068
532.014	0.210568	0.124954	0.110881
530.997	0.212295	0.124561	0.110504
530.017	0.215765	0.125368	0.110634
529	0.217514	0.12583	0.110958
527.982	0.218665	0.126402	0.110768
527.002	0.221103	0.128353	0.11131
525.984	0.221084	0.129054	0.110766
525.003	0.221154	0.128161	0.110337
523.985	0.222596	0.129048	0.108978
523.004	0.2226	0.128999	0.108425
521.985	0.223335	0.129003	0.107035
521.003	0.223575	0.128781	0.106212
519.984	0.224717	0.128494	0.104481
519.002	0.224492	0.12851	0.103379
517.982	0.22501	0.127034	0.101636
517	0.225698	0.127447	0.0997215
516.017	0.226205	0.127159	0.0981867
514.996	0.226335	0.127548	0.0977103
514.013	0.227065	0.127759	0.0956013
512.992	0.227043	0.127448	0.0946985
512.009	0.227353	0.126492	0.0938772
510.988	0.228004	0.127509	0.0932114
510.004	0.228575	0.128397	0.0930711
508.982	0.229903	0.129501	0.09183
507.997	0.231528	0.130045	0.0914557
507.013	0.232946	0.13094	0.0909732
505.99	0.234821	0.131851	0.0909943
505.005	0.23616	0.134667	0.0904466
503.983	0.238056	0.135511	0.090792
502.997	0.240426	0.13664	0.090755
502.012	0.243542	0.138027	0.0912604
500.988	0.245539	0.14008	0.091585
500.002	0.247954	0.142776	0.0919781
499.016	0.250781	0.143191	0.0925961
497.992	0.253594	0.146431	0.0935567
497.005	0.255955	0.14791	0.093724
496.018	0.259356	0.149964	0.0937304
494.993	0.262249	0.151846	0.0951286
494.006	0.266123	0.155348	0.0962168
493.019	0.268421	0.154389	0.096566
491.993	0.270555	0.15749	0.097232
491.006	0.273645	0.157853	0.0963544
490.017	0.277857	0.160602	0.0987219
488.991	0.281119	0.163106	0.0998824
488.003	0.284484	0.166856	0.100104
487.014	0.287656	0.166889	0.100689
485.988	0.292037	0.169711	0.101379
484.998	0.296815	0.172769	0.103108
484.009	0.29896	0.174314	0.103653
482.982	0.302844	0.176522	0.105031
481.992	0.307866	0.181832	0.106899
481.003	0.311976	0.183724	0.108697
480.013	0.317158	0.18697	0.10933
478.984	0.320727	0.189871	0.1117
477.994	0.325081	0.192372	0.112858
477.003	0.32876	0.196024	0.114233
476.013	0.332781	0.199423	0.11588
474.983	0.3376	0.202298	0.117891
473.992	0.341357	0.205613	0.11952
473.001	0.345526	0.209765	0.12151
472.01	0.349785	0.21277	0.124129
471.018	0.353766	0.216764	0.125545
469.988	0.358492	0.219832	0.129097
468.995	0.362524	0.225233	0.131368
468.003	0.366547	0.230658	0.134303
467.011	0.371262	0.234667	0.136595
466.018	0.375285	0.238846	0.139401
464.987	0.379417	0.243601	0.142938
463.994	0.384459	0.247893	0.146655
463	0.389094	0.253765	0.149775
462.007	0.392921	0.256279	0.152407
461.013	0.397844	0.262224	0.156493
459.981	0.402879	0.268035	0.160336
458.987	0.408737	0.273997	0.164503
457.993	0.414285	0.280871	0.168801
456.999	0.420535	0.286757	0.173119
456.004	0.426852	0.292608	0.177506
455.009	0.434181	0.298451	0.181922
454.014	0.440307	0.303565	0.186006
453.019	0.44758	0.310223	0.190163
451.986	0.455248	0.316321	0.194734
450.99	0.464706	0.322612	0.199158
449.994	0.47486	0.330018	0.204476
448.998	0.482915	0.334554	0.207777
448.002	0.493325	0.342555	0.213197
447.006	0.506588	0.34926	0.218118
446.01	0.520368	0.357519	0.22411
445.013	0.537215	0.366141	0.232134
444.016	0.552933	0.378124	0.238764
443.019	0.569852	0.387093	0.245219
441.984	0.589096	0.396525	0.252826
440.986	0.608575	0.409013	0.261752
439.989	0.632714	0.424846	0.273598
438.991	0.654138	0.438531	0.283585
437.993	0.681507	0.450117	0.294653
436.995	0.709036	0.469032	0.308086
435.997	0.743252	0.488094	0.324383
434.998	0.781817	0.509297	0.34051
434	0.816541	0.529583	0.358717
433.001	0.857471	0.551164	0.378979
432.002	0.900996	0.578754	0.401425
431.003	0.946554	0.609197	0.428384
430.003	0.989223	0.638792	0.458885
429.004	1.0227	0.670811	0.489855
428.004	1.05235	0.703399	0.524172
427.005	1.07718	0.736803	0.558466
426.005	1.09358	0.773919	0.600288
425.004	1.10061	0.812613	0.646106
424.004	1.09935	0.847761	0.686849
423.003	1.09339	0.887004	0.730395
422.003	1.085	0.923451	0.777215
421.002	1.0701	0.961406	0.822408
420.001	1.04968	0.998515	0.863645
419	1.03186	1.02838	0.897998
417.998	1.01153	1.05498	0.930021
416.997	0.98913	1.07631	0.954478
415.995	0.968754	1.09171	0.971377
414.993	0.949289	1.0995	0.980535
413.991	0.933152	1.10117	0.980448
412.989	0.918538	1.09706	0.974332
411.986	0.9061	1.08679	0.961884
410.984	0.892625	1.07124	0.942469
409.981	0.882978	1.05095	0.918583
409.017	0.876412	1.0305	0.89172
408.014	0.869876	1.00463	0.862005
407.01	0.86314	0.9767	0.830537
406.007	0.85823	0.950213	0.798503
405.003	0.853882	0.923556	0.768226
404	0.851249	0.897407	0.742196
402.996	0.849201	0.872349	0.712788
401.992	0.845753	0.849982	0.686757
400.988	0.845862	0.826119	0.660132
399.983	0.843276	0.807715	0.638957
399.017	0.841184	0.789357	0.618557
398.013	0.839917	0.768856	0.596186
397.008	0.840255	0.75836	0.579605
396.003	0.84229	0.742802	0.559866
394.998	0.841824	0.727838	0.54634
393.992	0.841738	0.715958	0.52953
392.987	0.845385	0.702191	0.513619
391.981	0.847188	0.692402	0.500293
391.014	0.850575	0.682926	0.487733
390.008	0.855461	0.674064	0.474316
389.002	0.859877	0.666256	0.462446
387.995	0.863882	0.657376	0.451101
386.989	0.869651	0.651541	0.440673
385.983	0.876583	0.646374	0.431899
385.014	0.883612	0.64115	0.422947
384.007	0.888519	0.63581	0.413809
383	0.897018	0.63384	0.409035
381.993	0.903844	0.631503	0.403722
380.986	0.913251	0.629902	0.396599
380.017	0.920069	0.628357	0.392443
379.009	0.929144	0.63021	0.389222
378.001	0.935911	0.627584	0.385256
376.993	0.942357	0.629492	0.381496
375.985	0.952402	0.631373	0.379267
375.016	0.96055	0.63507	0.378514
374.007	0.96961	0.636758	0.376385
372.999	0.984823	0.639923	0.376661
371.99	0.992176	0.642803	0.375301
370.981	0.999954	0.647602	0.374358
370.011	1.01222	0.649875	0.374924
369.002	1.02196	0.654619	0.373746
367.992	1.03727	0.660561	0.374307
366.983	1.04809	0.663427	0.374536
366.012	1.06663	0.669688	0.37441
365.002	1.07824	0.674299	0.374169
363.992	1.08756	0.678735	0.373132
362.982	1.10944	0.683573	0.373438
362.011	1.11657	0.685071	0.372126
361	1.13418	0.693438	0.373201
359.99	1.1521	0.699058	0.372209
359.018	1.1646	0.705418	0.371386
358.007	1.17609	0.707568	0.369639
356.996	1.19336	0.712353	0.368768
355.985	1.21136	0.71728	0.367541
355.013	1.22746	0.720541	0.365099
354.001	1.23874	0.724004	0.363125
352.99	1.2584	0.72876	0.360523
352.017	1.27409	0.733734	0.35859
351.005	1.29329	0.734281	0.355998
349.993	1.31384	0.737791	0.353662
348.981	1.31974	0.740358	0.352685
348.008	1.34092	0.743621	0.349344
346.995	1.36031	0.745652	0.346783
345.983	1.3812	0.748899	0.344787
345.009	1.38929	0.750259	0.34339
343.996	1.4056	0.75248	0.34073
342.983	1.43594	0.754291	0.339306
342.009	1.44333	0.757465	0.338516
340.996	1.45921	0.761655	0.336868
339.983	1.47785	0.764036	0.333817
339.008	1.4889	0.764536	0.334083
337.995	1.5058	0.766473	0.333182
336.981	1.51299	0.769644	0.33138
336.006	1.53426	0.771694	0.330388
334.992	1.54538	0.771241	0.329004
334.017	1.55993	0.773427	0.328574
333.002	1.5711	0.774114	0.327382
331.988	1.58592	0.77661	0.326147
331.012	1.61033	0.778442	0.325567
329.998	1.63195	0.778509	0.325115
328.983	1.62813	0.781646	0.32551
328.007	1.65531	0.782903	0.325181
326.992	1.66078	0.783299	0.324051
326.016	1.68447	0.787152	0.324068
325	1.69928	0.788684	0.324852
323.985	1.70011	0.789741	0.324362
323.008	1.7169	0.793895	0.325736
321.992	1.74726	0.797308	0.325986
321.016	1.75796	0.801985	0.327124
320	1.78701	0.806457	0.328205
318.983	1.79325	0.810801	0.329115
318.006	1.81394	0.817299	0.331227
316.99	1.84997	0.825833	0.333159
316.012	1.8793	0.835751	0.336516
314.996	1.89174	0.843194	0.339291
314.018	1.91877	0.85877	0.343979
313.001	1.94709	0.879731	0.351795
311.984	1.9879	0.901375	0.359724
311.006	2.02893	0.93513	0.373061
309.989	2.05858	0.972669	0.390209
309.011	2.10054	1.02462	0.41174
307.993	2.13317	1.1013	0.445219
307.015	2.16937	1.19011	0.486075
305.997	2.20598	1.31267	0.54269
305.018	2.20606	1.46129	0.620089
304	2.2431	1.64736	0.708326
302.982	2.24403	1.87233	0.822065
302.003	2.23597	2.13096	0.946579
300.985	2.24177	2.48376	1.12838
300.005	2.23208	2.84508	1.31422
298.986	2.25177	3.22535	1.50594
298.007	2.24682	3.51114	1.68762
296.988	2.23445	3.81567	1.86544
296.008	2.25211	4.06189	2.09234
294.989	2.23704	4.11613	2.20851
294.009	2.24078	4.13444	2.24382
292.99	2.27014	4.20286	2.30751
292.01	2.2568	4.23545	2.30675
290.99	2.25716	4.17566	2.28964
290.01	2.25913	4.20116	2.29062
288.99	2.25547	4.20396	2.3417
288.009	2.28658	4.2318	2.3584
286.989	2.25054	4.21001	2.32646
286.008	2.25249	4.20165	2.31922
284.988	2.25718	4.18795	2.30557
284.007	2.27867	4.29349	2.33205
282.986	2.26755	4.21664	2.32002
282.005	2.26678	4.23281	2.32744
280.984	2.28018	4.22198	2.30718
280.003	2.26077	4.26697	2.31645
278.982	2.28886	4.29083	2.33985
278	2.27753	4.23816	2.33291
277.018	2.27763	4.24557	2.33225
275.997	2.27076	4.2473	2.33471
275.015	2.29447	4.25646	2.35921
273.993	2.27974	4.25492	2.35158
273.011	2.29119	4.30579	2.34221
271.989	2.27114	4.21963	2.34815
271.007	2.28001	4.24574	2.33914
269.985	2.29453	4.32186	2.34133
269.002	2.30336	4.27554	2.33727
268.019	2.31025	4.31281	2.36665
266.997	2.28944	4.26833	2.35064
266.014	2.28857	4.30323	2.35624
264.992	2.32635	4.29345	2.37605
264.008	2.30063	4.3685	2.40489
262.986	2.31246	4.32918	2.36173
262.002	2.34267	4.3692	2.38628
261.019	2.32078	4.31486	2.37392
259.996	2.2793	4.23926	2.3415
259.012	2.30737	4.30914	2.36268
257.989	2.35395	4.3151	2.36377
257.005	2.33417	4.31438	2.38316
255.982	2.33505	4.28952	2.38961
254.997	2.32768	4.31519	2.38267
254.013	2.35632	4.36981	2.40585
252.989	2.32316	4.31636	2.37823
252.005	2.31695	4.31131	2.36663
250.981	2.35501	4.33394	2.3968
249.997	2.35256	4.36885	2.39447

## Sheet: Fig 3f
Wavelength (nm)	HmuS (SEC purified) pH 7	HmuS (SEC purified) + HemeIII pH 7	5min (Anaerobic)	15min (Anaerobic)	30min (Anaerobic)	45min (Anaerobic)	60min (Anaerobic)	90min (Anaerobic)
799.985	0.00719405	0.00204236	0.000446642	0.00175626	0.0027766	0.00319479	0.00309363	0.00308164
794.986	0.00552402	0.00198368	0.000211051	0.00191397	0.00249261	0.0026269	0.00360743	0.00408841
790.013	0.00464491	0.00224953	0.00164779	0.00379127	0.00289368	0.00399007	0.00554466	0.00410692
784.994	0.00754447	0.00351371	0.00299912	0.00268314	0.00526166	0.00515649	0.00558631	0.00451099
780.001	0.00587399	0.00293362	0.00328702	0.00410733	0.0035161	0.00563185	0.0053763	0.00444227
774.998	0.00741194	0.00449094	0.00378226	0.00507109	0.00445265	0.005642	0.00494614	0.00644821
769.986	0.00773995	0.00600089	0.0042273	0.00448382	0.00499281	0.00619182	0.00549027	0.00425453
764.999	0.00730289	0.00448694	0.00509119	0.0044943	0.00528262	0.00642834	0.00565589	0.00653592
760.003	0.00688635	0.00303995	0.0035187	0.00377133	0.00333238	0.00487465	0.00582407	0.00506756
754.998	0.00658325	0.00390715	0.00431601	0.00355292	0.00440275	0.00290721	0.00576022	0.00519085
749.984	0.0055258	0.00386247	0.0028704	0.00336176	0.00483671	0.00436145	0.00362118	0.00310507
744.996	0.00429525	0.00252349	0.00135959	0.00233607	0.00313326	0.00322732	0.00397319	0.00312469
739.999	0.00256358	0.00107517	0.000623342	0.000740823	0.00130225	0.00132378	0.00192229	0.00144652
734.993	0.000755585	-0.00141846	-0.00156873	-0.000972584	-0.000149741	-0.00105227	-0.000114851	-0.00125113
730.014	-0.0036762	-0.00542601	-0.00626945	-0.00495403	-0.00542232	-0.00547599	-0.00499482	-0.00530021
724.991	-0.00605616	-0.00784959	-0.00870507	-0.00777946	-0.00803047	-0.0064051	-0.00703206	-0.00726039
719.994	-0.00846241	-0.00903383	-0.0099321	-0.00865222	-0.00988887	-0.00902394	-0.00932055	-0.00970015
714.99	-0.00919547	-0.00971961	-0.0102616	-0.0093912	-0.0101698	-0.0111211	-0.00913645	-0.0099949
710.012	-0.0066387	-0.00639599	-0.00716603	-0.00659415	-0.00626426	-0.00648241	-0.00581562	-0.00642138
704.991	-0.00219819	-0.00289219	-0.00376589	-0.00350004	-0.00303396	-0.00397817	-0.00314321	-0.0040028
699.997	0	0	0	0	0	0	0	0
694.995	0.00415872	0.00491617	0.00486926	0.00476044	0.0046556	0.00423817	0.00463966	0.00397253
689.985	0.00678866	0.00810343	0.00774136	0.00835395	0.00859853	0.00791454	0.00825641	0.00800436
685.002	0.0089968	0.0117269	0.0118952	0.0117228	0.0118209	0.0116451	0.0115414	0.0105053
680.013	0.0110371	0.0140928	0.0136282	0.0142471	0.0141137	0.0134179	0.014041	0.0132862
675.015	0.0135619	0.0166675	0.0174619	0.016991	0.0171252	0.0172409	0.0171837	0.0157209
670.009	0.0150567	0.0203006	0.0200378	0.0207706	0.0203462	0.0195178	0.0196175	0.0188232
664.996	0.0141406	0.0227114	0.0224695	0.0222961	0.0223693	0.0218922	0.0214747	0.0198476
660.012	0.0138751	0.0239517	0.023847	0.024062	0.023593	0.0225711	0.0213518	0.0203112
654.983	0.014595	0.0272808	0.027085	0.0265088	0.0265487	0.0251107	0.0245658	0.0237846
649.984	0.0143968	0.0300179	0.029446	0.0289089	0.0285849	0.0275511	0.0264284	0.0241626
645.014	0.0146197	0.0324726	0.0317611	0.0327166	0.0312542	0.0296875	0.0286284	0.0261541
640	0.0154188	0.0357401	0.0348009	0.0343397	0.0346047	0.0331077	0.0309974	0.0288882
635.015	0.0155064	0.0378423	0.0376841	0.0368852	0.0370154	0.0342794	0.033119	0.0303028
629.987	0.0145432	0.0389191	0.0389599	0.0385368	0.0376209	0.0360524	0.0343702	0.0310584
624.989	0.0154556	0.0424417	0.0413859	0.0415043	0.0400858	0.0376312	0.0366931	0.032839
619.983	0.0155056	0.0444322	0.0441931	0.0427097	0.0429779	0.0395968	0.038553	0.0347963
615.007	0.0165308	0.0457547	0.0450852	0.0445879	0.0435976	0.0408092	0.0393206	0.0361237
609.988	0.0152546	0.0455286	0.0463761	0.0449684	0.0439715	0.0418006	0.0400321	0.0358932
604.999	0.0160523	0.0475073	0.0469333	0.0467961	0.0452498	0.0428968	0.0408011	0.0371282
600.003	0.0157824	0.0486034	0.0482047	0.0483565	0.0466926	0.0433862	0.0411991	0.0390077
595.001	0.0163357	0.0484962	0.049758	0.0482141	0.0473838	0.0441138	0.0425758	0.039876
589.992	0.0168598	0.0529402	0.0526428	0.0506608	0.0490355	0.0466207	0.0451518	0.0419901
585.014	0.017534	0.0556369	0.0549599	0.0540275	0.0521984	0.048513	0.0476874	0.0447345
579.992	0.0182621	0.0594745	0.0594077	0.0572127	0.0554848	0.052304	0.0504597	0.0482586
575.001	0.0190329	0.0643198	0.062883	0.0612277	0.0589724	0.0571962	0.0562427	0.0560522
570.004	0.0206621	0.0685738	0.0685867	0.0690422	0.0706866	0.0726539	0.0741661	0.0772015
565.001	0.0211654	0.0719477	0.0755532	0.0825096	0.0963039	0.107822	0.114069	0.124142
559.991	0.0208826	0.0742789	0.0802719	0.0945106	0.119394	0.137248	0.146042	0.15945
555.013	0.0199829	0.0749527	0.0792303	0.0896554	0.107789	0.119932	0.125161	0.132895
549.992	0.0204333	0.0758911	0.0773031	0.0806638	0.0876554	0.0931223	0.0942585	0.0980642
545.002	0.0205923	0.0791778	0.0792562	0.0801012	0.0820627	0.0832837	0.08459	0.0869851
540.007	0.0223688	0.0833542	0.0832729	0.0830817	0.0865664	0.0881971	0.0899998	0.0938913
535.005	0.0246772	0.0875009	0.0884248	0.0899625	0.0968645	0.10114	0.104601	0.110427
529.998	0.0270462	0.0915156	0.0937499	0.0974378	0.107298	0.114264	0.119067	0.125713
524.986	0.0291217	0.0942006	0.0958994	0.0997166	0.108933	0.114598	0.11804	0.123326
520.005	0.0314106	0.0960748	0.0973139	0.0998711	0.106033	0.109852	0.111441	0.114868
514.981	0.0324575	0.0961564	0.0969318	0.0977918	0.101689	0.102114	0.102362	0.102707
509.99	0.0331361	0.0970431	0.0970937	0.0962803	0.0971987	0.0952175	0.0930526	0.0911148
504.993	0.033882	0.0991694	0.0985416	0.0957754	0.0947233	0.0907492	0.0883113	0.084706
499.991	0.0348273	0.102275	0.101098	0.0977119	0.0954221	0.0909044	0.0879601	0.0832559
494.983	0.0363849	0.105072	0.103935	0.10027	0.0976751	0.0926124	0.0894393	0.084785
490.009	0.0362571	0.107851	0.106207	0.102551	0.0990588	0.0944882	0.0906351	0.0849172
484.991	0.0381054	0.113385	0.111052	0.107554	0.104263	0.0985218	0.0948672	0.0890471
480.007	0.0404201	0.119508	0.117014	0.113522	0.110155	0.104557	0.100549	0.0947107
475.017	0.0447634	0.127847	0.125221	0.121138	0.117625	0.11108	0.107194	0.100708
469.984	0.0480509	0.138231	0.135801	0.13067	0.12611	0.119348	0.115341	0.107915
464.985	0.0539969	0.150873	0.147864	0.142236	0.136104	0.129211	0.124367	0.117162
460.019	0.057066	0.164099	0.160295	0.154332	0.147954	0.140223	0.135769	0.128205
455.01	0.0640724	0.181111	0.178031	0.172699	0.166582	0.159276	0.155926	0.151045
449.996	0.067471	0.197653	0.195271	0.191619	0.188555	0.187304	0.186556	0.188811
445.016	0.0740526	0.220592	0.219814	0.220241	0.227229	0.236057	0.246797	0.260425
439.993	0.0817499	0.250413	0.255311	0.264108	0.291229	0.321034	0.347115	0.381203
435.004	0.0942461	0.297904	0.309875	0.339894	0.403405	0.472525	0.510699	0.582437
430.01	0.116075	0.372005	0.394207	0.456515	0.571884	0.668565	0.723772	0.809502
425.012	0.149385	0.479543	0.508364	0.58013	0.717324	0.810995	0.859711	0.930609
420.01	0.19196	0.608618	0.620691	0.65542	0.741893	0.792913	0.822232	0.865493
415.004	0.218949	0.700536	0.696692	0.68489	0.704129	0.707408	0.716428	0.7329
409.993	0.210045	0.71186	0.710217	0.679847	0.667005	0.645266	0.640337	0.641813
405.017	0.184317	0.680394	0.70096	0.670918	0.652218	0.624902	0.613822	0.602058
399.998	0.162389	0.646957	0.715047	0.687545	0.673002	0.642506	0.62695	0.608012
395.013	0.146096	0.621784	0.776625	0.750715	0.738669	0.7067	0.689515	0.662762
389.986	0.136138	0.597516	0.908272	0.882633	0.880669	0.852276	0.828973	0.801137
384.994	0.129571	0.577986	1.1252	1.09967	1.12577	1.10032	1.07634	1.051
379.998	0.127452	0.565371	1.41126	1.37314	1.48	1.4501	1.42763	1.40824
374.998	0.128179	0.555628	1.64308	1.59372	1.85126	1.81722	1.81691	1.79131
369.994	0.129926	0.552408	1.77428	1.71222	2.10498	2.08372	2.08486	2.07027
364.986	0.133282	0.548067	1.82291	1.76582	2.19986	2.21334	2.19739	2.18801
360.014	0.134346	0.53818	1.80286	1.75692	2.20418	2.22817	2.23748	2.23023
354.999	0.135351	0.522155	1.82762	1.76771	2.22824	2.24197	2.21195	2.23804
349.981	0.1353	0.499841	1.81687	1.77226	2.23781	2.22887	2.21172	2.25825
344.998	0.134762	0.475206	1.8341	1.77495	2.25569	2.2545	2.22096	2.23603
340.012	0.136384	0.450778	1.84591	1.78731	2.25916	2.28233	2.246	2.25197
334.983	0.137151	0.424844	1.85862	1.80074	2.27825	2.2672	2.27724	2.28428
329.99	0.140002	0.400086	1.85162	1.80766	2.25536	2.27507	2.2491	2.26237
324.994	0.145015	0.378394	1.88478	1.81611	2.25799	2.27275	2.266	2.27791
319.995	0.150669	0.360559	1.87569	1.81624	2.2965	2.26689	2.26772	2.27937
314.992	0.158049	0.348102	1.82822	1.77371	2.22776	2.24545	2.24063	2.24082
309.986	0.172801	0.348944	1.84919	1.79824	2.21134	2.21766	2.19603	2.20536
305.017	0.223215	0.393922	1.8111	1.75871	2.09653	2.10411	2.08638	2.09492
300.005	0.387443	0.547695	1.74557	1.70096	1.98467	1.97868	1.97474	1.96835
294.99	0.752456	0.920443	1.76124	1.70637	2.0187	2.02091	2.01132	2.01033
290.012	1.52355	1.5541	1.84154	1.80385	2.23971	2.2442	2.226	2.23317
284.992	2.14057	1.86178	1.88829	1.84673	2.31579	2.32474	2.30628	2.33429
280.008	2.23232	1.91523	1.89413	1.85081	2.3168	2.33678	2.32081	2.33317
274.982	2.28642	1.96132	1.93453	1.87519	2.34138	2.34652	2.34579	2.3618
269.992	2.29094	1.95404	1.93963	1.88194	2.34925	2.35023	2.34598	2.36353
265	2.31255	1.96988	1.96971	1.89591	2.37105	2.37743	2.35699	2.38538
260.005	2.2906	1.9261	1.89326	1.83136	2.35883	2.35849	2.3386	2.34097
255.008	2.33567	1.97428	1.97378	1.91585	2.39073	2.37922	2.38389	2.39704
250.009	2.36159	2.03893	2.02871	1.95554	2.39436	2.41554	2.39972	2.42953
245.007	2.36546	2.02579	1.99467	1.94805	2.40369	2.4192	2.40449	2.41495
240.002	2.34379	1.98627	1.95712	1.89786	2.3928	2.3915	2.38942	2.40041
234.995	2.40624	2.01198	1.98996	1.94633	2.4044	2.43298	2.39898	2.43348
229.986	2.42316	2.05497	2.03278	1.958	2.44048	2.44675	2.42617	2.4537
225.014	2.15781	2.06504	1.86258	1.80513	2.25697	2.30916	2.32504	2.21126
220.001	2.50235	2.01263	1.99484	1.92845	2.41827	2.41854	2.42168	2.42693
214.985	2.63862	2.07877	2.08442	2.00614	2.4678	2.47197	2.46682	2.46704
210.007	2.79942	2.10839	2.07649	2.02289	2.46109	2.47445	2.47169	2.46769
204.987	2.85325	2.11368	2.09183	2.03003	2.46631	2.49653	2.49156	2.51891
200.005	3.01379	2.17551	2.15515	2.11036	2.5825	2.52512	2.53151	2.5208
