# Supplementary material for: Commensal gut bacteria employ de-chelatase HmuS to harvest iron from heme
Source: EMBO J. 2025 Sep 12;44(21):6226–52. doi: 10.1038/s44318-025-00563-5 (PMC12583661; doi:10.1038/s44318-025-00563-5)
Supplement: Supplementary file 10 — Source data Fig. 4 [file 44318_2025_563_MOESM10_ESM.zip]

Archive with 13 entries (8 files):
- Fig. 4/
- Fig. 4/Fig 4b/
- Fig. 4/Fig 4b/Panel 4B.png
- Fig. 4/Fig 4c/
- Fig. 4/Fig 4c/Panel 4C.png
- Fig. 4/Fig 4d/
- Fig. 4/Fig 4d/Panel 4D.png
- Fig. 4/Fig 4e/
- Fig. 4/Fig 4e/Panel 4E.png
- Fig. 4/Fig_4.pptx
- Fig. 4/Fig_4_300dpi.png
- Fig. 4/HmuS_9D26.pdb
- Fig. 4/README_Fig4.docx
