# Supplementary material for: Commensal gut bacteria employ de-chelatase HmuS to harvest iron from heme
Source: EMBO J. 2025 Sep 12;44(21):6226–52. doi: 10.1038/s44318-025-00563-5 (PMC12583661; doi:10.1038/s44318-025-00563-5)
Supplement: Supplementary file 10 — Source data Fig. 4 [file 44318_2025_563_MOESM10_ESM.zip › Fig. 4/HmuS_9D26.pdb]

REMARK   3                                                                      
REMARK   3 FILE CREATED: Wed Jul 31 10:08:37 2024                               
REMARK   3                                                                      
REMARK   3 RESOLUTION: 2.60                                                     
REMARK   3                                                                      
REMARK   3 REFINEMENT.                                                          
REMARK   3   PROGRAM     : PHENIX (1.20.1_4487: phenix.real_space_refine)       
REMARK   3   AUTHORS     : Adams,Afonine,Bunkoczi,Burnley,Chen,Dar,Davis,       
REMARK   3               : Draizen,Echols,Gildea,Gros,Grosse-Kunstleve,Headd,   
REMARK   3               : Hintze,Hung,Ioerger,Liebschner,McCoy,McKee,Moriarty, 
REMARK   3               : Oeffner,Poon,Read,Richardson,Richardson,Sacchettini, 
REMARK   3               : Sauter,Sobolev,Storoni,Terwilliger,Williams,Zwart    
REMARK   3                                                                      
REMARK   3 SCATTERING TABLE: ELECTRON                                           
REMARK   3                                                                      
REMARK   3 REFINEMENT TARGET: REAL-SPACE (WEIGHTED MAP SUM AT ATOM CENTERS)     
REMARK   3                                                                      
REMARK   3 MODEL TO MAP FIT.                                                    
REMARK   3   CC_mask  : 0.7820                                                  
REMARK   3   CC_volume: 0.7860                                                  
REMARK   3   CC_peaks : 0.6836                                                  
REMARK   3                                                                      
REMARK   3 GEOMETRY RESTRAINTS LIBRARY: GEOSTD + MONOMER LIBRARY + CDL V1.2     
REMARK   3 DEVIATIONS FROM IDEAL VALUES - RMSD. RMSZ FOR BONDS AND ANGLES.      
REMARK   3   BOND      :  0.002   0.030  10129  Z= 0.127                        
REMARK   3   ANGLE     :  0.454   6.584  13726  Z= 0.231                        
REMARK   3   CHIRALITY :  0.039   0.169   1489                                  
REMARK   3   PLANARITY :  0.004   0.060   1801                                  
REMARK   3   DIHEDRAL  :  4.636  77.366   1383                                  
REMARK   3   MIN NONBONDED DISTANCE : 2.238                                     
REMARK   3                                                                      
REMARK   3 MOLPROBITY STATISTICS.                                               
REMARK   3   ALL-ATOM CLASHSCORE : 1.58                                         
REMARK   3   RAMACHANDRAN PLOT:                                                 
REMARK   3     OUTLIERS :  0.00 %                                               
REMARK   3     ALLOWED  :  2.47 %                                               
REMARK   3     FAVORED  : 97.53 %                                               
REMARK   3   ROTAMER OUTLIERS :  0.00 %                                         
REMARK   3   CBETA DEVIATIONS :  0.00 %                                         
REMARK   3   PEPTIDE PLANE:                                                     
REMARK   3     CIS-PROLINE     : 5.45 %                                         
REMARK   3     CIS-GENERAL     : 0.08 %                                         
REMARK   3     TWISTED PROLINE : 0.00 %                                         
REMARK   3     TWISTED GENERAL : 0.00 %                                         
REMARK   3                                                                      
REMARK   3 RAMA-Z (RAMACHANDRAN PLOT Z-SCORE):                                  
REMARK   3 INTERPRETATION: BAD |RAMA-Z| > 3; SUSPICIOUS 2 < |RAMA-Z| < 3; GOOD  
REMARK   3 SCORES FOR WHOLE/HELIX/SHEET/LOOP ARE SCALED INDEPENDENTLY;          
REMARK   3 THEREFORE, THE VALUES ARE NOT RELATED IN A SIMPLE MANNER.            
REMARK   3   WHOLE:  0.56 (0.24), RESIDUES: 1254                                
REMARK   3   HELIX:  1.46 (0.22), RESIDUES: 650                                 
REMARK   3   SHEET:  1.29 (0.44), RESIDUES: 139                                 
REMARK   3   LOOP : -1.55 (0.25), RESIDUES: 465                                 
REMARK   3                                                                      
HELIX    1   1 THR A   40  ALA A   49  1                                  10    
HELIX    2   2 LEU A   68  SER A   70  5                                   3    
HELIX    3   3 GLU A   85  ILE A   91  1                                   7    
HELIX    4   4 ALA A   94  LYS A   97  1                                   4    
HELIX    5   5 PRO A  109  ASN A  111  5                                   3    
HELIX    6   6 SER A  118  ASN A  130  1                                  13    
HELIX    7   7 LYS A  133  LYS A  145  1                                  13    
HELIX    8   8 VAL A  185  GLU A  194  1                                  10    
HELIX    9   9 THR A  215  ALA A  224  1                                  10    
HELIX   10  10 MET A  238  VAL A  244  1                                   7    
HELIX   11  11 ASP A  259  ARG A  268  1                                  10    
HELIX   12  12 VAL A  282  TRP A  285  1                                   4    
HELIX   13  13 GLY A  295  SER A  300  1                                   6    
HELIX   14  14 THR A  303  ILE A  306  5                                   4    
HELIX   15  15 PRO A  332  LEU A  348  1                                  17    
HELIX   16  16 ASN A  353  GLU A  355  5                                   3    
HELIX   17  17 VAL A  378  GLU A  392  1                                  15    
HELIX   18  18 ALA A  403  GLN A  413  1                                  11    
HELIX   19  19 GLU A  422  ASN A  431  1                                  10    
HELIX   20  20 LYS A  439  SER A  449  1                                  11    
HELIX   21  21 PRO A  452  PHE A  462  1                                  11    
HELIX   22  22 HIS A  514  HIS A  525  1                                  12    
HELIX   23  23 LEU A  541  PHE A  543  5                                   3    
HELIX   24  24 TRP A  556  VAL A  561  1                                   6    
HELIX   25  25 VAL A  575  ARG A  584  1                                  10    
HELIX   26  26 ARG A  607  ASN A  617  1                                  11    
HELIX   27  27 SER A  628  LYS A  637  1                                  10    
HELIX   28  28 ILE A  640  ASP A  643  1                                   4    
HELIX   29  29 GLU A  656  THR A  671  1                                  16    
HELIX   30  30 PRO A  687  ALA A  696  1                                  10    
HELIX   31  31 THR A  699  ARG A  713  1                                  15    
HELIX   32  32 SER A  719  LYS A  722  1                                   4    
HELIX   33  33 ARG A  724  GLN A  730  1                                   7    
HELIX   34  34 MET A  733  ALA A  744  1                                  12    
HELIX   35  35 PRO A  746  LEU A  748  5                                   3    
HELIX   36  36 LEU A  753  ALA A  758  1                                   6    
HELIX   37  37 PRO A  762  ASN A  776  1                                  15    
HELIX   38  38 LYS A  901  LEU A  942  1                                  42    
HELIX   39  39 PRO A  959  THR A  961  5                                   3    
HELIX   40  40 ALA A  973  ALA A  975  5                                   3    
HELIX   41  41 GLU A  979  ARG A  999  1                                  21    
HELIX   42  42 SER A 1014  THR A 1020  1                                   7    
HELIX   43  43 ALA A 1023  LEU A 1032  1                                  10    
HELIX   44  44 SER A 1052  LEU A 1055  1                                   4    
HELIX   45  45 GLY A 1068  LEU A 1073  1                                   6    
HELIX   46  46 SER A 1076  ALA A 1089  1                                  14    
HELIX   47  47 GLN A 1099  LYS A 1114  1                                  16    
HELIX   48  48 PRO A 1118  THR A 1126  1                                   9    
HELIX   49  49 ALA A 1133  GLY A 1135  5                                   3    
HELIX   50  50 GLN A 1142  VAL A 1145  1                                   4    
HELIX   51  51 GLY A 1148  ARG A 1150  5                                   3    
HELIX   52  52 GLU A 1154  ASN A 1164  1                                  11    
HELIX   53  53 ALA A 1182  ALA A 1186  1                                   5    
HELIX   54  54 ASP A 1208  THR A 1225  1                                  18    
HELIX   55  55 LEU A 1247  THR A 1257  1                                  11    
HELIX   56  56 PRO A 1262  LYS A 1270  1                                   9    
HELIX   57  57 ALA A 1276  MET A 1292  5                                  17    
HELIX   58  58 PRO A 1294  ALA A 1296  5                                   3    
HELIX   59  59 LYS A 1299  TYR A 1309  1                                  11    
HELIX   60  60 VAL A 1318  GLN A 1325  1                                   8    
HELIX   61  61 PRO A 1327  LYS A 1343  1                                  17    
HELIX   62  62 GLU A 1350  TYR A 1367  1                                  18    
HELIX   63  63 ALA A 1379  LYS A 1388  1                                  10    
HELIX   64  64 ALA A 1391  SER A 1402  1                                  12    
SHEET    1   A 4 ILE A  55  GLU A  59  0                                        
SHEET    2   A 4 THR A  31  VAL A  36  1  N  THR A  31   O  LYS A  56           
SHEET    3   A 4 MET A  73  ASN A  77  1  N  MET A  73   O  ALA A  34           
SHEET    4   A 4 VAL A 101  SER A 104  1  N  TYR A 102   O  VAL A  74           
SHEET    1   B 6 GLU A 179  PHE A 182  0                                        
SHEET    2   B 6 ASP A 166  ALA A 171 -1  N  HIS A 170   O  GLN A 180           
SHEET    3   B 6 ASN A 227  SER A 233 -1  N  GLN A 232   O  MET A 167           
SHEET    4   B 6 LYS A 204  GLY A 209  1  N  ILE A 205   O  ASN A 227           
SHEET    5   B 6 ALA A 248  MET A 252  1  N  ALA A 248   O  MET A 206           
SHEET    6   B 6 LEU A 271  PHE A 273  1  N  LEU A 271   O  VAL A 249           
SHEET    1   C 2 PHE A 316  GLU A 320  0                                        
SHEET    2   C 2 ARG A 326  ALA A 330 -1  N  TYR A 329   O  ALA A 317           
SHEET    1   D 6 THR A 588  TYR A 592  0                                        
SHEET    2   D 6 HIS A 566  SER A 571  1  N  TYR A 568   O  THR A 588           
SHEET    3   D 6 ALA A 531  PHE A 535  1  N  LEU A 532   O  TYR A 567           
SHEET    4   D 6 VAL A 358  TYR A 362  1  N  ALA A 359   O  ALA A 531           
SHEET    5   D 6 VAL A 487  PRO A 491  1  N  VAL A 488   O  VAL A 358           
SHEET    6   D 6 ARG A 481  PHE A 484 -1  N  PHE A 484   O  VAL A 487           
SHEET    1   E 2 GLU A 435  ILE A 437  0                                        
SHEET    2   E 2 LEU A 477  ILE A 479 -1  N  ILE A 479   O  GLU A 435           
SHEET    1   F 2 PHE A 597  GLU A 599  0                                        
SHEET    2   F 2 LYS A 673  THR A 675 -1  N  ILE A 674   O  LEU A 598           
SHEET    1   G 5 ASP A1061  THR A1066  0                                        
SHEET    2   G 5 LYS A1007  LEU A1012  1  N  VAL A1008   O  ASP A1061           
SHEET    3   G 5 VAL A1192  ARG A1197  1  N  VAL A1192   O  SER A1009           
SHEET    4   G 5 ASP A1230  ASP A1235  1  N  ASP A1230   O  VAL A1193           
SHEET    5   G 5 LYS A1243  GLU A1246 -1  N  GLN A1245   O  LEU A1233           
SHEET    1   H 2 VAL A1034  ARG A1038  0                                        
SHEET    2   H 2 VAL A1044  LEU A1049 -1  N  LYS A1048   O  GLU A1035           
LINK         NE2 HIS A 254                FE   HEM B   1                        
SSBOND   1 CYS A 1371    CYS A 1376                                             
CRYST1  289.920  289.920  289.920  90.00  90.00  90.00 P 1                      
SCALE1      0.003449  0.000000  0.000000        0.00000                         
SCALE2      0.000000  0.003449  0.000000        0.00000                         
SCALE3      0.000000  0.000000  0.003449        0.00000                         
ATOM      1  N   ALA A  30     126.579 191.589 181.770  1.00274.38           N  
ATOM      2  CA  ALA A  30     127.177 190.263 181.856  1.00274.98           C  
ATOM      3  C   ALA A  30     128.195 190.050 180.741  1.00275.26           C  
ATOM      4  O   ALA A  30     128.109 190.671 179.682  1.00275.03           O  
ATOM      5  CB  ALA A  30     126.100 189.190 181.803  1.00275.17           C  
ATOM      6  N   THR A  31     129.161 189.169 180.988  1.00280.90           N  
ATOM      7  CA  THR A  31     130.203 188.867 180.017  1.00281.14           C  
ATOM      8  C   THR A  31     129.784 187.678 179.163  1.00280.87           C  
ATOM      9  O   THR A  31     129.413 186.625 179.692  1.00280.67           O  
ATOM     10  CB  THR A  31     131.529 188.572 180.720  1.00280.99           C  
ATOM     11  OG1 THR A  31     131.940 189.720 181.473  1.00281.13           O  
ATOM     12  CG2 THR A  31     132.608 188.228 179.703  1.00280.34           C  
ATOM     13  N   LYS A  32     129.844 187.850 177.846  1.00272.85           N  
ATOM     14  CA  LYS A  32     129.471 186.814 176.893  1.00272.07           C  
ATOM     15  C   LYS A  32     130.723 186.282 176.211  1.00271.93           C  
ATOM     16  O   LYS A  32     131.517 187.057 175.668  1.00272.58           O  
ATOM     17  CB  LYS A  32     128.489 187.357 175.853  1.00272.01           C  
ATOM     18  CG  LYS A  32     127.254 188.008 176.450  1.00272.07           C  
ATOM     19  CD  LYS A  32     126.358 188.588 175.368  1.00271.75           C  
ATOM     20  CE  LYS A  32     125.150 189.286 175.969  1.00271.51           C  
ATOM     21  NZ  LYS A  32     124.269 189.871 174.922  1.00271.20           N  
ATOM     22  N   ILE A  33     130.894 184.963 176.240  1.00268.40           N  
ATOM     23  CA  ILE A  33     132.043 184.295 175.641  1.00268.70           C  
ATOM     24  C   ILE A  33     131.534 183.312 174.597  1.00269.06           C  
ATOM     25  O   ILE A  33     130.643 182.503 174.882  1.00269.43           O  
ATOM     26  CB  ILE A  33     132.899 183.575 176.699  1.00268.43           C  
ATOM     27  CG1 ILE A  33     133.270 184.537 177.830  1.00268.72           C  
ATOM     28  CG2 ILE A  33     134.152 182.992 176.065  1.00267.93           C  
ATOM     29  CD1 ILE A  33     134.085 183.898 178.931  1.00268.67           C  
ATOM     30  N   ALA A  34     132.097 183.383 173.395  1.00265.22           N  
ATOM     31  CA  ALA A  34     131.708 182.524 172.285  1.00264.43           C  
ATOM     32  C   ALA A  34     132.794 181.486 172.039  1.00264.46           C  
ATOM     33  O   ALA A  34     133.978 181.829 171.951  1.00264.76           O  
ATOM     34  CB  ALA A  34     131.460 183.344 171.018  1.00263.62           C  
ATOM     35  N   PHE A  35     132.388 180.224 171.930  1.00254.50           N  
ATOM     36  CA  PHE A  35     133.297 179.114 171.680  1.00253.74           C  
ATOM     37  C   PHE A  35     133.019 178.546 170.296  1.00253.80           C  
ATOM     38  O   PHE A  35     131.869 178.236 169.968  1.00254.56           O  
ATOM     39  CB  PHE A  35     133.139 178.025 172.744  1.00253.93           C  
ATOM     40  CG  PHE A  35     133.287 178.527 174.154  1.00254.44           C  
ATOM     41  CD1 PHE A  35     132.194 179.015 174.850  1.00255.01           C  
ATOM     42  CD2 PHE A  35     134.520 178.508 174.785  1.00253.26           C  
ATOM     43  CE1 PHE A  35     132.329 179.476 176.145  1.00254.50           C  
ATOM     44  CE2 PHE A  35     134.660 178.967 176.079  1.00253.00           C  
ATOM     45  CZ  PHE A  35     133.564 179.452 176.760  1.00253.59           C  
ATOM     46  N   VAL A  36     134.068 178.412 169.488  1.00248.46           N  
ATOM     47  CA  VAL A  36     133.951 177.967 168.104  1.00248.43           C  
ATOM     48  C   VAL A  36     134.840 176.749 167.902  1.00248.32           C  
ATOM     49  O   VAL A  36     136.028 176.777 168.243  1.00249.17           O  
ATOM     50  CB  VAL A  36     134.328 179.086 167.115  1.00247.95           C  
ATOM     51  CG1 VAL A  36     134.277 178.571 165.685  1.00247.13           C  
ATOM     52  CG2 VAL A  36     133.405 180.282 167.289  1.00248.19           C  
ATOM     53  N   ASN A  37     134.259 175.683 167.349  1.00238.54           N  
ATOM     54  CA  ASN A  37     134.969 174.465 166.963  1.00238.67           C  
ATOM     55  C   ASN A  37     135.681 173.803 168.142  1.00239.77           C  
ATOM     56  O   ASN A  37     136.736 173.184 167.970  1.00239.65           O  
ATOM     57  CB  ASN A  37     135.964 174.744 165.828  1.00237.91           C  
ATOM     58  CG  ASN A  37     136.410 173.481 165.113  1.00237.00           C  
ATOM     59  OD1 ASN A  37     135.935 172.385 165.407  1.00237.36           O  
ATOM     60  ND2 ASN A  37     137.335 173.629 164.173  1.00236.25           N  
ATOM     61  N   PHE A  38     135.131 173.916 169.347  1.00240.42           N  
ATOM     62  CA  PHE A  38     135.711 173.233 170.493  1.00239.69           C  
ATOM     63  C   PHE A  38     135.132 171.831 170.637  1.00239.51           C  
ATOM     64  O   PHE A  38     133.976 171.572 170.292  1.00239.37           O  
ATOM     65  CB  PHE A  38     135.480 174.029 171.778  1.00239.52           C  
ATOM     66  CG  PHE A  38     136.439 175.169 171.964  1.00240.08           C  
ATOM     67  CD1 PHE A  38     137.582 175.261 171.189  1.00239.39           C  
ATOM     68  CD2 PHE A  38     136.208 176.139 172.923  1.00239.91           C  
ATOM     69  CE1 PHE A  38     138.471 176.305 171.359  1.00239.02           C  
ATOM     70  CE2 PHE A  38     137.096 177.185 173.097  1.00239.45           C  
ATOM     71  CZ  PHE A  38     138.227 177.267 172.314  1.00239.19           C  
ATOM     72  N   GLN A  39     135.957 170.924 171.151  1.00231.68           N  
ATOM     73  CA  GLN A  39     135.534 169.548 171.353  1.00230.79           C  
ATOM     74  C   GLN A  39     134.438 169.473 172.411  1.00231.67           C  
ATOM     75  O   GLN A  39     134.357 170.308 173.316  1.00232.06           O  
ATOM     76  CB  GLN A  39     136.726 168.681 171.759  1.00230.22           C  
ATOM     77  CG  GLN A  39     137.868 168.707 170.754  1.00230.48           C  
ATOM     78  CD  GLN A  39     139.207 168.363 171.375  1.00230.93           C  
ATOM     79  OE1 GLN A  39     139.295 168.070 172.567  1.00230.56           O  
ATOM     80  NE2 GLN A  39     140.261 168.399 170.568  1.00229.74           N  
ATOM     81  N   THR A  40     133.580 168.458 172.277  1.00224.42           N  
ATOM     82  CA  THR A  40     132.422 168.341 173.159  1.00223.63           C  
ATOM     83  C   THR A  40     132.839 168.140 174.612  1.00223.50           C  
ATOM     84  O   THR A  40     132.264 168.752 175.518  1.00223.03           O  
ATOM     85  CB  THR A  40     131.527 167.191 172.698  1.00222.85           C  
ATOM     86  OG1 THR A  40     132.313 166.002 172.547  1.00221.55           O  
ATOM     87  CG2 THR A  40     130.870 167.529 171.369  1.00221.67           C  
ATOM     88  N   ILE A  41     133.836 167.286 174.853  1.00214.40           N  
ATOM     89  CA  ILE A  41     134.255 166.999 176.223  1.00214.08           C  
ATOM     90  C   ILE A  41     134.839 168.245 176.878  1.00215.89           C  
ATOM     91  O   ILE A  41     134.496 168.588 178.016  1.00215.45           O  
ATOM     92  CB  ILE A  41     135.256 165.830 176.243  1.00212.76           C  
ATOM     93  CG1 ILE A  41     134.615 164.567 175.666  1.00211.38           C  
ATOM     94  CG2 ILE A  41     135.754 165.578 177.658  1.00212.53           C  
ATOM     95  CD1 ILE A  41     135.529 163.363 175.678  1.00210.65           C  
ATOM     96  N   GLN A  42     135.732 168.940 176.169  1.00235.17           N  
ATOM     97  CA  GLN A  42     136.364 170.127 176.735  1.00234.87           C  
ATOM     98  C   GLN A  42     135.347 171.234 176.982  1.00235.22           C  
ATOM     99  O   GLN A  42     135.376 171.892 178.029  1.00236.00           O  
ATOM    100  CB  GLN A  42     137.480 170.618 175.813  1.00233.96           C  
ATOM    101  CG  GLN A  42     138.248 171.813 176.351  1.00234.75           C  
ATOM    102  CD  GLN A  42     139.026 172.540 175.273  1.00234.93           C  
ATOM    103  OE1 GLN A  42     138.670 172.492 174.095  1.00233.83           O  
ATOM    104  NE2 GLN A  42     140.095 173.219 175.670  1.00235.43           N  
ATOM    105  N   GLN A  43     134.438 171.455 176.028  1.00235.44           N  
ATOM    106  CA  GLN A  43     133.422 172.487 176.205  1.00234.32           C  
ATOM    107  C   GLN A  43     132.484 172.148 177.356  1.00235.38           C  
ATOM    108  O   GLN A  43     132.101 173.031 178.132  1.00235.63           O  
ATOM    109  CB  GLN A  43     132.637 172.682 174.909  1.00234.65           C  
ATOM    110  CG  GLN A  43     131.611 173.800 174.974  1.00234.57           C  
ATOM    111  CD  GLN A  43     131.087 174.190 173.607  1.00236.39           C  
ATOM    112  OE1 GLN A  43     131.667 173.832 172.582  1.00237.47           O  
ATOM    113  NE2 GLN A  43     129.985 174.929 173.585  1.00235.71           N  
ATOM    114  N   GLY A  44     132.103 170.875 177.483  1.00231.68           N  
ATOM    115  CA  GLY A  44     131.273 170.472 178.606  1.00230.98           C  
ATOM    116  C   GLY A  44     131.966 170.666 179.940  1.00231.74           C  
ATOM    117  O   GLY A  44     131.354 171.126 180.907  1.00232.62           O  
ATOM    118  N   SER A  45     133.254 170.319 180.010  1.00233.14           N  
ATOM    119  CA  SER A  45     134.010 170.532 181.240  1.00232.53           C  
ATOM    120  C   SER A  45     134.104 172.014 181.579  1.00233.17           C  
ATOM    121  O   SER A  45     133.963 172.403 182.745  1.00233.20           O  
ATOM    122  CB  SER A  45     135.405 169.920 181.112  1.00232.01           C  
ATOM    123  OG  SER A  45     135.330 168.529 180.853  1.00231.57           O  
ATOM    124  N   ILE A  46     134.343 172.858 180.572  1.00242.35           N  
ATOM    125  CA  ILE A  46     134.425 174.298 180.807  1.00242.02           C  
ATOM    126  C   ILE A  46     133.089 174.836 181.305  1.00242.49           C  
ATOM    127  O   ILE A  46     133.038 175.644 182.241  1.00242.84           O  
ATOM    128  CB  ILE A  46     134.891 175.022 179.530  1.00241.92           C  
ATOM    129  CG1 ILE A  46     136.359 174.703 179.242  1.00242.47           C  
ATOM    130  CG2 ILE A  46     134.688 176.524 179.658  1.00241.09           C  
ATOM    131  CD1 ILE A  46     136.877 175.320 177.962  1.00242.39           C  
ATOM    132  N   SER A  47     131.988 174.396 180.691  1.00241.59           N  
ATOM    133  CA  SER A  47     130.669 174.851 181.121  1.00240.78           C  
ATOM    134  C   SER A  47     130.359 174.393 182.541  1.00240.33           C  
ATOM    135  O   SER A  47     129.777 175.148 183.329  1.00239.81           O  
ATOM    136  CB  SER A  47     129.600 174.352 180.149  1.00239.90           C  
ATOM    137  OG  SER A  47     128.320 174.844 180.504  1.00239.46           O  
ATOM    138  N   LYS A  48     130.732 173.157 182.882  1.00238.06           N  
ATOM    139  CA  LYS A  48     130.509 172.661 184.236  1.00237.47           C  
ATOM    140  C   LYS A  48     131.336 173.436 185.256  1.00238.88           C  
ATOM    141  O   LYS A  48     130.851 173.741 186.352  1.00239.15           O  
ATOM    142  CB  LYS A  48     130.833 171.168 184.304  1.00237.15           C  
ATOM    143  CG  LYS A  48     130.863 170.597 185.712  1.00237.11           C  
ATOM    144  CD  LYS A  48     131.307 169.143 185.708  1.00237.89           C  
ATOM    145  CE  LYS A  48     132.675 168.986 185.063  1.00237.33           C  
ATOM    146  NZ  LYS A  48     133.100 167.560 184.998  1.00236.64           N  
ATOM    147  N   ALA A  49     132.584 173.764 184.912  1.00253.62           N  
ATOM    148  CA  ALA A  49     133.468 174.430 185.864  1.00253.36           C  
ATOM    149  C   ALA A  49     133.002 175.843 186.194  1.00253.38           C  
ATOM    150  O   ALA A  49     133.408 176.400 187.220  1.00253.21           O  
ATOM    151  CB  ALA A  49     134.896 174.461 185.319  1.00253.25           C  
ATOM    152  N   ASN A  50     132.165 176.437 185.346  1.00259.84           N  
ATOM    153  CA  ASN A  50     131.707 177.801 185.579  1.00259.26           C  
ATOM    154  C   ASN A  50     130.852 177.879 186.838  1.00259.67           C  
ATOM    155  O   ASN A  50     129.983 177.033 187.069  1.00259.86           O  
ATOM    156  CB  ASN A  50     130.915 178.305 184.372  1.00259.35           C  
ATOM    157  CG  ASN A  50     130.285 179.663 184.614  1.00259.91           C  
ATOM    158  OD1 ASN A  50     130.943 180.697 184.493  1.00260.56           O  
ATOM    159  ND2 ASN A  50     129.002 179.667 184.957  1.00259.60           N  
ATOM    160  N   ASP A  51     131.105 178.904 187.655  1.00267.50           N  
ATOM    161  CA  ASP A  51     130.337 179.143 188.867  1.00267.51           C  
ATOM    162  C   ASP A  51     129.793 180.559 188.982  1.00267.74           C  
ATOM    163  O   ASP A  51     128.811 180.762 189.704  1.00267.75           O  
ATOM    164  CB  ASP A  51     131.187 178.841 190.113  1.00267.12           C  
ATOM    165  CG  ASP A  51     132.320 179.830 190.299  1.00267.16           C  
ATOM    166  OD1 ASP A  51     132.872 180.303 189.283  1.00267.37           O  
ATOM    167  OD2 ASP A  51     132.661 180.134 191.461  1.00266.65           O  
ATOM    168  N   ASN A  52     130.397 181.533 188.307  1.00279.15           N  
ATOM    169  CA  ASN A  52     129.904 182.902 188.361  1.00279.60           C  
ATOM    170  C   ASN A  52     128.550 183.007 187.672  1.00279.72           C  
ATOM    171  O   ASN A  52     128.284 182.323 186.679  1.00279.51           O  
ATOM    172  CB  ASN A  52     130.907 183.853 187.707  1.00279.46           C  
ATOM    173  CG  ASN A  52     130.728 185.292 188.156  1.00279.62           C  
ATOM    174  OD1 ASN A  52     129.616 185.733 188.444  1.00280.18           O  
ATOM    175  ND2 ASN A  52     131.829 186.031 188.217  1.00279.22           N  
ATOM    176  N   SER A  53     127.690 183.872 188.205  1.00281.84           N  
ATOM    177  CA  SER A  53     126.341 184.053 187.689  1.00281.72           C  
ATOM    178  C   SER A  53     126.253 185.137 186.621  1.00282.02           C  
ATOM    179  O   SER A  53     125.160 185.395 186.108  1.00281.42           O  
ATOM    180  CB  SER A  53     125.379 184.377 188.835  1.00281.21           C  
ATOM    181  OG  SER A  53     125.765 185.566 189.503  1.00281.10           O  
ATOM    182  N   PHE A  54     127.372 185.774 186.275  1.00283.53           N  
ATOM    183  CA  PHE A  54     127.383 186.829 185.269  1.00283.18           C  
ATOM    184  C   PHE A  54     128.242 186.481 184.060  1.00282.83           C  
ATOM    185  O   PHE A  54     128.538 187.366 183.248  1.00283.30           O  
ATOM    186  CB  PHE A  54     127.857 188.148 185.885  1.00283.21           C  
ATOM    187  CG  PHE A  54     126.796 188.864 186.671  1.00283.16           C  
ATOM    188  CD1 PHE A  54     126.634 188.620 188.025  1.00282.76           C  
ATOM    189  CD2 PHE A  54     125.958 189.779 186.055  1.00283.04           C  
ATOM    190  CE1 PHE A  54     125.658 189.276 188.750  1.00282.51           C  
ATOM    191  CE2 PHE A  54     124.980 190.439 186.775  1.00282.56           C  
ATOM    192  CZ  PHE A  54     124.830 190.187 188.124  1.00282.47           C  
ATOM    193  N   ILE A  55     128.649 185.224 183.916  1.00272.10           N  
ATOM    194  CA  ILE A  55     129.421 184.765 182.767  1.00271.81           C  
ATOM    195  C   ILE A  55     128.554 183.773 182.005  1.00272.33           C  
ATOM    196  O   ILE A  55     128.219 182.701 182.523  1.00272.03           O  
ATOM    197  CB  ILE A  55     130.755 184.134 183.186  1.00271.31           C  
ATOM    198  CG1 ILE A  55     131.598 185.140 183.971  1.00271.35           C  
ATOM    199  CG2 ILE A  55     131.513 183.635 181.965  1.00271.32           C  
ATOM    200  CD1 ILE A  55     132.942 184.601 184.409  1.00271.05           C  
ATOM    201  N   LYS A  56     128.192 184.125 180.775  1.00269.41           N  
ATOM    202  CA  LYS A  56     127.356 183.284 179.929  1.00268.65           C  
ATOM    203  C   LYS A  56     128.220 182.654 178.846  1.00268.82           C  
ATOM    204  O   LYS A  56     128.937 183.360 178.129  1.00269.41           O  
ATOM    205  CB  LYS A  56     126.218 184.094 179.308  1.00268.05           C  
ATOM    206  CG  LYS A  56     125.209 184.619 180.315  1.00268.58           C  
ATOM    207  CD  LYS A  56     124.122 185.432 179.633  1.00268.15           C  
ATOM    208  CE  LYS A  56     123.040 185.844 180.618  1.00268.11           C  
ATOM    209  NZ  LYS A  56     123.597 186.617 181.762  1.00267.82           N  
ATOM    210  N   LEU A  57     128.150 181.331 178.729  1.00264.55           N  
ATOM    211  CA  LEU A  57     128.922 180.586 177.743  1.00264.78           C  
ATOM    212  C   LEU A  57     128.000 180.169 176.604  1.00264.98           C  
ATOM    213  O   LEU A  57     126.994 179.488 176.831  1.00264.76           O  
ATOM    214  CB  LEU A  57     129.582 179.365 178.380  1.00263.89           C  
ATOM    215  CG  LEU A  57     130.432 179.631 179.625  1.00263.75           C  
ATOM    216  CD1 LEU A  57     131.168 178.372 180.052  1.00263.26           C  
ATOM    217  CD2 LEU A  57     131.409 180.771 179.381  1.00264.23           C  
ATOM    218  N   SER A  58     128.345 180.577 175.385  1.00264.36           N  
ATOM    219  CA  SER A  58     127.560 180.262 174.202  1.00263.86           C  
ATOM    220  C   SER A  58     128.480 179.744 173.106  1.00263.66           C  
ATOM    221  O   SER A  58     129.679 180.032 173.084  1.00263.79           O  
ATOM    222  CB  SER A  58     126.779 181.485 173.701  1.00263.33           C  
ATOM    223  OG  SER A  58     126.023 181.168 172.546  1.00263.48           O  
ATOM    224  N   GLU A  59     127.900 178.971 172.193  1.00259.06           N  
ATOM    225  CA  GLU A  59     128.633 178.372 171.087  1.00258.95           C  
ATOM    226  C   GLU A  59     128.072 178.875 169.766  1.00259.16           C  
ATOM    227  O   GLU A  59     126.853 178.956 169.587  1.00258.37           O  
ATOM    228  CB  GLU A  59     128.558 176.842 171.137  1.00258.59           C  
ATOM    229  CG  GLU A  59     129.250 176.151 169.974  1.00258.79           C  
ATOM    230  CD  GLU A  59     129.635 174.720 170.290  1.00258.56           C  
ATOM    231  OE1 GLU A  59     129.086 174.156 171.259  1.00258.61           O  
ATOM    232  OE2 GLU A  59     130.487 174.159 169.569  1.00257.84           O  
ATOM    233  N   VAL A  60     128.969 179.214 168.843  1.00266.57           N  
ATOM    234  CA  VAL A  60     128.606 179.673 167.509  1.00266.34           C  
ATOM    235  C   VAL A  60     129.176 178.690 166.498  1.00266.26           C  
ATOM    236  O   VAL A  60     130.377 178.396 166.519  1.00265.99           O  
ATOM    237  CB  VAL A  60     129.122 181.098 167.237  1.00265.48           C  
ATOM    238  CG1 VAL A  60     128.717 181.553 165.843  1.00265.42           C  
ATOM    239  CG2 VAL A  60     128.600 182.062 168.291  1.00265.29           C  
ATOM    240  N   SER A  61     128.316 178.183 165.619  1.00268.04           N  
ATOM    241  CA  SER A  61     128.751 177.247 164.595  1.00267.45           C  
ATOM    242  C   SER A  61     129.630 177.952 163.567  1.00267.79           C  
ATOM    243  O   SER A  61     129.655 179.182 163.468  1.00268.25           O  
ATOM    244  CB  SER A  61     127.546 176.608 163.906  1.00267.39           C  
ATOM    245  OG  SER A  61     126.752 177.587 163.258  1.00267.26           O  
ATOM    246  N   LEU A  62     130.359 177.153 162.788  1.00265.96           N  
ATOM    247  CA  LEU A  62     131.256 177.718 161.788  1.00266.12           C  
ATOM    248  C   LEU A  62     130.488 178.068 160.518  1.00266.72           C  
ATOM    249  O   LEU A  62     130.907 177.724 159.409  1.00266.21           O  
ATOM    250  CB  LEU A  62     132.390 176.736 161.480  1.00265.04           C  
ATOM    251  CG  LEU A  62     133.685 177.299 160.894  1.00265.01           C  
ATOM    252  CD1 LEU A  62     134.380 178.208 161.895  1.00265.49           C  
ATOM    253  CD2 LEU A  62     134.605 176.170 160.459  1.00263.99           C  
ATOM    254  N   ASP A  63     129.357 178.756 160.681  1.00278.16           N  
ATOM    255  CA  ASP A  63     128.612 179.331 159.565  1.00277.50           C  
ATOM    256  C   ASP A  63     128.096 180.734 159.835  1.00277.28           C  
ATOM    257  O   ASP A  63     127.835 181.467 158.875  1.00276.66           O  
ATOM    258  CB  ASP A  63     127.427 178.433 159.187  1.00277.39           C  
ATOM    259  CG  ASP A  63     127.858 177.170 158.467  1.00277.49           C  
ATOM    260  OD1 ASP A  63     128.745 177.255 157.592  1.00277.53           O  
ATOM    261  OD2 ASP A  63     127.311 176.091 158.777  1.00277.80           O  
ATOM    262  N   ASN A  64     127.939 181.139 161.094  1.00280.43           N  
ATOM    263  CA  ASN A  64     127.425 182.454 161.472  1.00280.33           C  
ATOM    264  C   ASN A  64     128.532 183.365 161.984  1.00280.23           C  
ATOM    265  O   ASN A  64     128.337 184.112 162.947  1.00280.79           O  
ATOM    266  CB  ASN A  64     126.324 182.309 162.517  1.00280.00           C  
ATOM    267  CG  ASN A  64     125.252 181.321 162.101  1.00279.62           C  
ATOM    268  OD1 ASN A  64     124.951 181.175 160.917  1.00280.19           O  
ATOM    269  ND2 ASN A  64     124.669 180.635 163.078  1.00279.26           N  
ATOM    270  N   LEU A  65     129.708 183.319 161.356  1.00275.02           N  
ATOM    271  CA  LEU A  65     130.863 184.086 161.809  1.00274.90           C  
ATOM    272  C   LEU A  65     130.654 185.592 161.720  1.00275.58           C  
ATOM    273  O   LEU A  65     131.485 186.342 162.244  1.00275.55           O  
ATOM    274  CB  LEU A  65     132.100 183.687 161.002  1.00274.37           C  
ATOM    275  CG  LEU A  65     132.506 182.213 161.077  1.00273.85           C  
ATOM    276  CD1 LEU A  65     133.739 181.951 160.227  1.00274.34           C  
ATOM    277  CD2 LEU A  65     132.744 181.792 162.518  1.00273.75           C  
ATOM    278  N   ASP A  66     129.582 186.053 161.078  1.00282.25           N  
ATOM    279  CA  ASP A  66     129.254 187.470 161.043  1.00282.01           C  
ATOM    280  C   ASP A  66     128.603 187.960 162.330  1.00281.85           C  
ATOM    281  O   ASP A  66     128.438 189.172 162.500  1.00281.50           O  
ATOM    282  CB  ASP A  66     128.327 187.770 159.860  1.00281.57           C  
ATOM    283  CG  ASP A  66     127.058 186.942 159.892  1.00281.65           C  
ATOM    284  OD1 ASP A  66     127.124 185.766 160.309  1.00282.15           O  
ATOM    285  OD2 ASP A  66     125.993 187.467 159.503  1.00281.25           O  
ATOM    286  N   ARG A  67     128.231 187.054 163.233  1.00280.93           N  
ATOM    287  CA  ARG A  67     127.630 187.416 164.510  1.00280.35           C  
ATOM    288  C   ARG A  67     128.647 187.507 165.639  1.00280.61           C  
ATOM    289  O   ARG A  67     128.255 187.710 166.793  1.00280.23           O  
ATOM    290  CB  ARG A  67     126.534 186.413 164.884  1.00280.29           C  
ATOM    291  CG  ARG A  67     125.430 186.279 163.848  1.00280.15           C  
ATOM    292  CD  ARG A  67     124.238 185.506 164.397  1.00280.06           C  
ATOM    293  NE  ARG A  67     124.589 184.144 164.783  1.00280.57           N  
ATOM    294  CZ  ARG A  67     124.703 183.725 166.036  1.00280.42           C  
ATOM    295  NH1 ARG A  67     124.500 184.539 167.058  1.00280.55           N  
ATOM    296  NH2 ARG A  67     125.028 182.456 166.269  1.00279.95           N  
ATOM    297  N   LEU A  68     129.940 187.357 165.340  1.00278.91           N  
ATOM    298  CA  LEU A  68     130.961 187.424 166.379  1.00278.29           C  
ATOM    299  C   LEU A  68     131.087 188.816 166.982  1.00278.86           C  
ATOM    300  O   LEU A  68     131.672 188.960 168.061  1.00279.12           O  
ATOM    301  CB  LEU A  68     132.312 186.977 165.817  1.00277.77           C  
ATOM    302  CG  LEU A  68     132.401 185.533 165.322  1.00278.02           C  
ATOM    303  CD1 LEU A  68     133.792 185.234 164.787  1.00277.82           C  
ATOM    304  CD2 LEU A  68     132.033 184.563 166.433  1.00277.72           C  
ATOM    305  N   THR A  69     130.553 189.841 166.317  1.00280.69           N  
ATOM    306  CA  THR A  69     130.627 191.205 166.827  1.00280.36           C  
ATOM    307  C   THR A  69     129.721 191.443 168.029  1.00280.44           C  
ATOM    308  O   THR A  69     129.830 192.501 168.658  1.00280.14           O  
ATOM    309  CB  THR A  69     130.277 192.200 165.719  1.00279.32           C  
ATOM    310  OG1 THR A  69     128.940 191.960 165.262  1.00279.28           O  
ATOM    311  CG2 THR A  69     131.241 192.055 164.550  1.00278.76           C  
ATOM    312  N   SER A  70     128.839 190.500 168.363  1.00277.92           N  
ATOM    313  CA  SER A  70     127.924 190.638 169.490  1.00276.89           C  
ATOM    314  C   SER A  70     128.403 189.878 170.722  1.00277.61           C  
ATOM    315  O   SER A  70     127.587 189.470 171.556  1.00277.61           O  
ATOM    316  CB  SER A  70     126.523 190.176 169.091  1.00276.30           C  
ATOM    317  OG  SER A  70     126.529 188.817 168.690  1.00276.65           O  
ATOM    318  N   TYR A  71     129.713 189.681 170.855  1.00276.39           N  
ATOM    319  CA  TYR A  71     130.287 188.973 171.988  1.00275.78           C  
ATOM    320  C   TYR A  71     131.461 189.766 172.544  1.00275.48           C  
ATOM    321  O   TYR A  71     132.131 190.512 171.826  1.00275.39           O  
ATOM    322  CB  TYR A  71     130.742 187.560 171.598  1.00275.50           C  
ATOM    323  CG  TYR A  71     129.604 186.594 171.361  1.00275.59           C  
ATOM    324  CD1 TYR A  71     129.023 186.469 170.106  1.00275.57           C  
ATOM    325  CD2 TYR A  71     129.111 185.806 172.393  1.00275.37           C  
ATOM    326  CE1 TYR A  71     127.983 185.587 169.885  1.00275.55           C  
ATOM    327  CE2 TYR A  71     128.071 184.922 172.182  1.00275.31           C  
ATOM    328  CZ  TYR A  71     127.510 184.816 170.927  1.00275.56           C  
ATOM    329  OH  TYR A  71     126.474 183.936 170.712  1.00275.57           O  
ATOM    330  N   ASP A  72     131.702 189.596 173.843  1.00273.49           N  
ATOM    331  CA  ASP A  72     132.791 190.284 174.522  1.00273.39           C  
ATOM    332  C   ASP A  72     134.108 189.520 174.471  1.00273.03           C  
ATOM    333  O   ASP A  72     135.145 190.084 174.837  1.00272.52           O  
ATOM    334  CB  ASP A  72     132.415 190.551 175.984  1.00273.24           C  
ATOM    335  CG  ASP A  72     131.111 191.313 176.119  1.00273.35           C  
ATOM    336  OD1 ASP A  72     130.828 192.168 175.254  1.00273.16           O  
ATOM    337  OD2 ASP A  72     130.369 191.056 177.090  1.00273.59           O  
ATOM    338  N   MET A  73     134.095 188.265 174.027  1.00268.01           N  
ATOM    339  CA  MET A  73     135.310 187.469 173.935  1.00268.05           C  
ATOM    340  C   MET A  73     135.057 186.313 172.979  1.00268.36           C  
ATOM    341  O   MET A  73     133.983 185.706 173.006  1.00268.45           O  
ATOM    342  CB  MET A  73     135.742 186.946 175.311  1.00267.80           C  
ATOM    343  CG  MET A  73     136.987 186.075 175.285  1.00268.19           C  
ATOM    344  SD  MET A  73     138.404 186.926 174.565  1.00268.11           S  
ATOM    345  CE  MET A  73     139.640 185.631 174.611  1.00267.06           C  
ATOM    346  N   VAL A  74     136.046 186.015 172.139  1.00262.06           N  
ATOM    347  CA  VAL A  74     135.928 184.982 171.118  1.00261.41           C  
ATOM    348  C   VAL A  74     137.056 183.977 171.302  1.00261.10           C  
ATOM    349  O   VAL A  74     138.230 184.359 171.374  1.00261.89           O  
ATOM    350  CB  VAL A  74     135.961 185.576 169.697  1.00261.46           C  
ATOM    351  CG1 VAL A  74     135.899 184.468 168.656  1.00260.87           C  
ATOM    352  CG2 VAL A  74     134.816 186.558 169.506  1.00260.93           C  
ATOM    353  N   PHE A  75     136.698 182.698 171.382  1.00252.66           N  
ATOM    354  CA  PHE A  75     137.651 181.599 171.443  1.00252.80           C  
ATOM    355  C   PHE A  75     137.500 180.748 170.191  1.00252.37           C  
ATOM    356  O   PHE A  75     136.380 180.381 169.818  1.00253.02           O  
ATOM    357  CB  PHE A  75     137.429 180.742 172.691  1.00253.24           C  
ATOM    358  CG  PHE A  75     138.153 181.239 173.908  1.00253.68           C  
ATOM    359  CD1 PHE A  75     137.554 182.148 174.764  1.00253.24           C  
ATOM    360  CD2 PHE A  75     139.432 180.794 174.200  1.00252.79           C  
ATOM    361  CE1 PHE A  75     138.216 182.605 175.886  1.00252.60           C  
ATOM    362  CE2 PHE A  75     140.100 181.249 175.320  1.00251.94           C  
ATOM    363  CZ  PHE A  75     139.491 182.155 176.164  1.00252.21           C  
ATOM    364  N   ILE A  76     138.620 180.436 169.545  1.00238.84           N  
ATOM    365  CA  ILE A  76     138.628 179.667 168.308  1.00238.56           C  
ATOM    366  C   ILE A  76     139.637 178.537 168.447  1.00238.14           C  
ATOM    367  O   ILE A  76     140.713 178.722 169.026  1.00239.18           O  
ATOM    368  CB  ILE A  76     138.963 180.555 167.090  1.00238.79           C  
ATOM    369  CG1 ILE A  76     137.951 181.696 166.967  1.00238.36           C  
ATOM    370  CG2 ILE A  76     138.984 179.735 165.809  1.00237.90           C  
ATOM    371  CD1 ILE A  76     138.204 182.613 165.795  1.00238.03           C  
ATOM    372  N   ASN A  77     139.274 177.360 167.947  1.00220.67           N  
ATOM    373  CA  ASN A  77     140.168 176.213 167.912  1.00220.45           C  
ATOM    374  C   ASN A  77     140.799 176.103 166.531  1.00220.11           C  
ATOM    375  O   ASN A  77     140.100 176.117 165.514  1.00221.82           O  
ATOM    376  CB  ASN A  77     139.418 174.924 168.252  1.00220.89           C  
ATOM    377  CG  ASN A  77     140.339 173.726 168.377  1.00219.63           C  
ATOM    378  OD1 ASN A  77     141.558 173.870 168.466  1.00219.32           O  
ATOM    379  ND2 ASN A  77     139.757 172.533 168.390  1.00220.21           N  
ATOM    380  N   GLY A  78     142.124 175.997 166.502  1.00211.59           N  
ATOM    381  CA  GLY A  78     142.838 175.885 165.247  1.00211.20           C  
ATOM    382  C   GLY A  78     143.413 174.504 165.021  1.00211.35           C  
ATOM    383  O   GLY A  78     144.191 174.291 164.086  1.00211.60           O  
ATOM    384  N   MET A  79     143.023 173.570 165.894  1.00204.99           N  
ATOM    385  CA  MET A  79     143.515 172.174 165.802  1.00205.73           C  
ATOM    386  C   MET A  79     142.691 171.452 164.739  1.00206.53           C  
ATOM    387  O   MET A  79     141.557 171.046 165.040  1.00206.14           O  
ATOM    388  CB  MET A  79     143.376 171.475 167.157  1.00203.39           C  
ATOM    389  CG  MET A  79     143.826 170.040 167.179  1.00202.39           C  
ATOM    390  SD  MET A  79     145.532 169.797 166.671  1.00203.41           S  
ATOM    391  CE  MET A  79     146.381 170.808 167.880  1.00205.10           C  
ATOM    392  N   GLY A  80     143.221 171.355 163.522  1.00206.66           N  
ATOM    393  CA  GLY A  80     142.503 170.707 162.444  1.00205.35           C  
ATOM    394  C   GLY A  80     141.420 171.545 161.809  1.00206.24           C  
ATOM    395  O   GLY A  80     140.578 171.003 161.087  1.00206.83           O  
ATOM    396  N   LEU A  81     141.411 172.852 162.060  1.00210.48           N  
ATOM    397  CA  LEU A  81     140.392 173.724 161.492  1.00210.58           C  
ATOM    398  C   LEU A  81     140.527 173.786 159.975  1.00211.60           C  
ATOM    399  O   LEU A  81     141.631 173.933 159.444  1.00210.67           O  
ATOM    400  CB  LEU A  81     140.504 175.124 162.093  1.00209.62           C  
ATOM    401  CG  LEU A  81     139.552 176.194 161.556  1.00209.47           C  
ATOM    402  CD1 LEU A  81     138.107 175.816 161.826  1.00209.55           C  
ATOM    403  CD2 LEU A  81     139.876 177.550 162.163  1.00209.89           C  
ATOM    404  N   ARG A  82     139.397 173.672 159.280  1.00209.14           N  
ATOM    405  CA  ARG A  82     139.344 173.752 157.823  1.00208.35           C  
ATOM    406  C   ARG A  82     138.370 174.860 157.446  1.00208.21           C  
ATOM    407  O   ARG A  82     137.157 174.719 157.640  1.00207.48           O  
ATOM    408  CB  ARG A  82     138.917 172.416 157.215  1.00206.70           C  
ATOM    409  CG  ARG A  82     139.820 171.248 157.575  1.00205.95           C  
ATOM    410  CD  ARG A  82     141.108 171.270 156.770  1.00206.78           C  
ATOM    411  NE  ARG A  82     141.917 170.082 157.012  1.00206.56           N  
ATOM    412  CZ  ARG A  82     143.015 169.771 156.337  1.00205.88           C  
ATOM    413  NH1 ARG A  82     143.467 170.541 155.361  1.00205.10           N  
ATOM    414  NH2 ARG A  82     143.674 168.658 156.646  1.00205.09           N  
ATOM    415  N   ILE A  83     138.897 175.960 156.911  1.00232.75           N  
ATOM    416  CA  ILE A  83     138.094 177.107 156.514  1.00233.56           C  
ATOM    417  C   ILE A  83     138.558 177.585 155.144  1.00233.86           C  
ATOM    418  O   ILE A  83     139.550 177.108 154.593  1.00232.39           O  
ATOM    419  CB  ILE A  83     138.163 178.260 157.538  1.00233.03           C  
ATOM    420  CG1 ILE A  83     139.617 178.647 157.813  1.00232.86           C  
ATOM    421  CG2 ILE A  83     137.446 177.881 158.824  1.00232.88           C  
ATOM    422  CD1 ILE A  83     139.767 179.802 158.778  1.00232.34           C  
ATOM    423  N   VAL A  84     137.814 178.546 154.599  1.00244.25           N  
ATOM    424  CA  VAL A  84     138.130 179.139 153.305  1.00243.06           C  
ATOM    425  C   VAL A  84     138.508 180.599 153.510  1.00244.18           C  
ATOM    426  O   VAL A  84     138.488 181.103 154.639  1.00245.80           O  
ATOM    427  CB  VAL A  84     136.954 179.002 152.321  1.00242.33           C  
ATOM    428  CG1 VAL A  84     136.699 177.537 152.002  1.00241.00           C  
ATOM    429  CG2 VAL A  84     135.706 179.654 152.893  1.00243.17           C  
ATOM    430  N   GLU A  85     138.864 181.284 152.421  1.00257.23           N  
ATOM    431  CA  GLU A  85     139.290 182.676 152.524  1.00257.98           C  
ATOM    432  C   GLU A  85     138.171 183.565 153.054  1.00258.79           C  
ATOM    433  O   GLU A  85     138.415 184.461 153.871  1.00259.76           O  
ATOM    434  CB  GLU A  85     139.775 183.177 151.164  1.00257.37           C  
ATOM    435  CG  GLU A  85     140.319 184.597 151.180  1.00258.17           C  
ATOM    436  CD  GLU A  85     141.586 184.730 152.002  1.00258.42           C  
ATOM    437  OE1 GLU A  85     142.349 183.744 152.087  1.00258.31           O  
ATOM    438  OE2 GLU A  85     141.821 185.821 152.562  1.00258.43           O  
ATOM    439  N   GLU A  86     136.938 183.338 152.595  1.00267.41           N  
ATOM    440  CA  GLU A  86     135.817 184.150 153.061  1.00267.60           C  
ATOM    441  C   GLU A  86     135.583 183.967 154.555  1.00267.70           C  
ATOM    442  O   GLU A  86     135.343 184.942 155.277  1.00268.65           O  
ATOM    443  CB  GLU A  86     134.554 183.803 152.273  1.00267.88           C  
ATOM    444  CG  GLU A  86     133.289 184.463 152.802  1.00268.59           C  
ATOM    445  CD  GLU A  86     133.358 185.978 152.768  1.00268.22           C  
ATOM    446  OE1 GLU A  86     134.011 186.528 151.856  1.00268.18           O  
ATOM    447  OE2 GLU A  86     132.760 186.621 153.656  1.00267.49           O  
ATOM    448  N   GLN A  87     135.651 182.725 155.040  1.00258.63           N  
ATOM    449  CA  GLN A  87     135.478 182.483 156.469  1.00258.63           C  
ATOM    450  C   GLN A  87     136.607 183.110 157.279  1.00259.19           C  
ATOM    451  O   GLN A  87     136.372 183.648 158.367  1.00259.85           O  
ATOM    452  CB  GLN A  87     135.385 180.982 156.741  1.00258.14           C  
ATOM    453  CG  GLN A  87     134.087 180.352 156.266  1.00257.99           C  
ATOM    454  CD  GLN A  87     134.061 178.850 156.463  1.00258.23           C  
ATOM    455  OE1 GLN A  87     135.011 178.151 156.115  1.00257.98           O  
ATOM    456  NE2 GLN A  87     132.968 178.346 157.024  1.00258.54           N  
ATOM    457  N   ARG A  88     137.839 183.047 156.767  1.00257.38           N  
ATOM    458  CA  ARG A  88     138.957 183.683 157.456  1.00256.79           C  
ATOM    459  C   ARG A  88     138.769 185.193 157.532  1.00256.97           C  
ATOM    460  O   ARG A  88     139.051 185.810 158.566  1.00257.16           O  
ATOM    461  CB  ARG A  88     140.271 183.340 156.755  1.00256.80           C  
ATOM    462  CG  ARG A  88     141.503 183.907 157.442  1.00255.85           C  
ATOM    463  CD  ARG A  88     142.783 183.537 156.706  1.00256.04           C  
ATOM    464  NE  ARG A  88     143.040 182.102 156.724  1.00255.71           N  
ATOM    465  CZ  ARG A  88     142.809 181.284 155.706  1.00255.27           C  
ATOM    466  NH1 ARG A  88     142.313 181.727 154.563  1.00255.86           N  
ATOM    467  NH2 ARG A  88     143.085 179.990 155.838  1.00254.90           N  
ATOM    468  N   GLN A  89     138.295 185.807 156.445  1.00268.08           N  
ATOM    469  CA  GLN A  89     138.034 187.242 156.464  1.00267.52           C  
ATOM    470  C   GLN A  89     136.883 187.593 157.398  1.00267.65           C  
ATOM    471  O   GLN A  89     136.897 188.661 158.020  1.00267.80           O  
ATOM    472  CB  GLN A  89     137.745 187.746 155.050  1.00267.47           C  
ATOM    473  CG  GLN A  89     138.940 187.676 154.113  1.00268.12           C  
ATOM    474  CD  GLN A  89     138.591 188.072 152.692  1.00267.96           C  
ATOM    475  OE1 GLN A  89     137.418 188.210 152.344  1.00267.82           O  
ATOM    476  NE2 GLN A  89     139.611 188.259 151.862  1.00267.89           N  
ATOM    477  N   GLN A  90     135.877 186.721 157.499  1.00270.67           N  
ATOM    478  CA  GLN A  90     134.799 186.946 158.458  1.00270.20           C  
ATOM    479  C   GLN A  90     135.309 186.860 159.891  1.00270.47           C  
ATOM    480  O   GLN A  90     134.872 187.627 160.757  1.00269.79           O  
ATOM    481  CB  GLN A  90     133.668 185.943 158.230  1.00270.50           C  
ATOM    482  CG  GLN A  90     132.888 186.166 156.947  1.00270.26           C  
ATOM    483  CD  GLN A  90     131.762 185.167 156.772  1.00270.64           C  
ATOM    484  OE1 GLN A  90     131.811 184.306 155.893  1.00270.60           O  
ATOM    485  NE2 GLN A  90     130.738 185.277 157.610  1.00270.80           N  
ATOM    486  N   ILE A  91     136.223 185.924 160.161  1.00271.06           N  
ATOM    487  CA  ILE A  91     136.840 185.844 161.483  1.00270.61           C  
ATOM    488  C   ILE A  91     137.603 187.128 161.783  1.00270.56           C  
ATOM    489  O   ILE A  91     137.504 187.692 162.879  1.00270.69           O  
ATOM    490  CB  ILE A  91     137.751 184.607 161.576  1.00269.91           C  
ATOM    491  CG1 ILE A  91     136.912 183.330 161.643  1.00269.88           C  
ATOM    492  CG2 ILE A  91     138.670 184.707 162.784  1.00269.14           C  
ATOM    493  CD1 ILE A  91     137.733 182.064 161.754  1.00268.75           C  
ATOM    494  N   GLN A  92     138.366 187.612 160.808  1.00272.17           N  
ATOM    495  CA  GLN A  92     139.015 188.906 160.932  1.00271.55           C  
ATOM    496  C   GLN A  92     137.966 190.014 160.800  1.00272.16           C  
ATOM    497  O   GLN A  92     136.780 189.755 160.576  1.00272.32           O  
ATOM    498  CB  GLN A  92     140.125 189.037 159.884  1.00270.91           C  
ATOM    499  CG  GLN A  92     141.106 190.184 160.103  1.00270.79           C  
ATOM    500  CD  GLN A  92     142.227 190.195 159.084  1.00271.27           C  
ATOM    501  OE1 GLN A  92     142.263 189.368 158.174  1.00271.25           O  
ATOM    502  NE2 GLN A  92     143.153 191.135 159.234  1.00271.52           N  
ATOM    503  N   GLN A  93     138.410 191.260 160.987  1.00278.01           N  
ATOM    504  CA  GLN A  93     137.559 192.448 160.972  1.00278.09           C  
ATOM    505  C   GLN A  93     136.637 192.471 162.186  1.00277.89           C  
ATOM    506  O   GLN A  93     135.876 193.425 162.378  1.00277.64           O  
ATOM    507  CB  GLN A  93     136.743 192.541 159.677  1.00277.82           C  
ATOM    508  CG  GLN A  93     137.576 192.503 158.406  1.00277.83           C  
ATOM    509  CD  GLN A  93     136.727 192.345 157.160  1.00277.35           C  
ATOM    510  OE1 GLN A  93     135.498 192.353 157.227  1.00277.33           O  
ATOM    511  NE2 GLN A  93     137.381 192.198 156.013  1.00276.73           N  
ATOM    512  N   ALA A  94     136.695 191.422 163.009  1.00278.79           N  
ATOM    513  CA  ALA A  94     136.026 191.449 164.304  1.00278.31           C  
ATOM    514  C   ALA A  94     136.955 191.991 165.381  1.00278.61           C  
ATOM    515  O   ALA A  94     136.529 192.767 166.243  1.00278.62           O  
ATOM    516  CB  ALA A  94     135.530 190.051 164.673  1.00277.55           C  
ATOM    517  N   ALA A  95     138.229 191.591 165.343  1.00279.75           N  
ATOM    518  CA  ALA A  95     139.222 192.196 166.222  1.00279.88           C  
ATOM    519  C   ALA A  95     139.463 193.655 165.860  1.00280.15           C  
ATOM    520  O   ALA A  95     139.759 194.473 166.739  1.00279.85           O  
ATOM    521  CB  ALA A  95     140.529 191.407 166.162  1.00279.29           C  
ATOM    522  N   ASP A  96     139.351 193.995 164.573  1.00277.46           N  
ATOM    523  CA  ASP A  96     139.486 195.387 164.158  1.00276.82           C  
ATOM    524  C   ASP A  96     138.380 196.248 164.756  1.00276.61           C  
ATOM    525  O   ASP A  96     138.621 197.392 165.157  1.00276.49           O  
ATOM    526  CB  ASP A  96     139.477 195.483 162.633  1.00276.69           C  
ATOM    527  CG  ASP A  96     140.599 194.689 161.992  1.00276.09           C  
ATOM    528  OD1 ASP A  96     141.610 194.428 162.676  1.00276.01           O  
ATOM    529  OD2 ASP A  96     140.469 194.328 160.804  1.00275.76           O  
ATOM    530  N   LYS A  97     137.158 195.714 164.820  1.00273.70           N  
ATOM    531  CA  LYS A  97     136.049 196.450 165.414  1.00273.18           C  
ATOM    532  C   LYS A  97     136.202 196.614 166.921  1.00273.26           C  
ATOM    533  O   LYS A  97     135.511 197.451 167.512  1.00272.69           O  
ATOM    534  CB  LYS A  97     134.726 195.752 165.099  1.00273.06           C  
ATOM    535  CG  LYS A  97     134.231 195.971 163.678  1.00272.73           C  
ATOM    536  CD  LYS A  97     132.893 195.289 163.447  1.00272.53           C  
ATOM    537  CE  LYS A  97     132.420 195.468 162.013  1.00272.81           C  
ATOM    538  NZ  LYS A  97     133.364 194.859 161.035  1.00272.89           N  
ATOM    539  N   GLY A  98     137.082 195.841 167.552  1.00273.76           N  
ATOM    540  CA  GLY A  98     137.315 195.967 168.977  1.00273.23           C  
ATOM    541  C   GLY A  98     136.775 194.811 169.794  1.00273.00           C  
ATOM    542  O   GLY A  98     136.317 195.003 170.924  1.00272.64           O  
ATOM    543  N   ILE A  99     136.822 193.608 169.235  1.00272.95           N  
ATOM    544  CA  ILE A  99     136.368 192.398 169.907  1.00273.39           C  
ATOM    545  C   ILE A  99     137.580 191.502 170.135  1.00273.66           C  
ATOM    546  O   ILE A  99     138.226 191.083 169.170  1.00273.89           O  
ATOM    547  CB  ILE A  99     135.290 191.656 169.099  1.00273.06           C  
ATOM    548  CG1 ILE A  99     134.125 192.594 168.777  1.00272.44           C  
ATOM    549  CG2 ILE A  99     134.805 190.432 169.859  1.00272.65           C  
ATOM    550  CD1 ILE A  99     133.459 193.183 170.002  1.00272.03           C  
ATOM    551  N   PRO A 100     137.939 191.195 171.382  1.00267.10           N  
ATOM    552  CA  PRO A 100     139.080 190.302 171.620  1.00266.52           C  
ATOM    553  C   PRO A 100     138.845 188.923 171.019  1.00265.93           C  
ATOM    554  O   PRO A 100     137.746 188.370 171.094  1.00265.80           O  
ATOM    555  CB  PRO A 100     139.168 190.241 173.150  1.00266.39           C  
ATOM    556  CG  PRO A 100     138.467 191.476 173.624  1.00265.72           C  
ATOM    557  CD  PRO A 100     137.368 191.713 172.635  1.00266.00           C  
ATOM    558  N   VAL A 101     139.896 188.372 170.418  1.00259.13           N  
ATOM    559  CA  VAL A 101     139.848 187.063 169.776  1.00259.30           C  
ATOM    560  C   VAL A 101     141.107 186.295 170.152  1.00259.14           C  
ATOM    561  O   VAL A 101     142.215 186.840 170.104  1.00260.15           O  
ATOM    562  CB  VAL A 101     139.721 187.183 168.241  1.00258.26           C  
ATOM    563  CG1 VAL A 101     139.839 185.816 167.584  1.00258.12           C  
ATOM    564  CG2 VAL A 101     138.405 187.844 167.859  1.00258.32           C  
ATOM    565  N   TYR A 102     140.939 185.028 170.529  1.00242.84           N  
ATOM    566  CA  TYR A 102     142.062 184.155 170.835  1.00241.62           C  
ATOM    567  C   TYR A 102     141.904 182.840 170.088  1.00241.43           C  
ATOM    568  O   TYR A 102     140.808 182.274 170.038  1.00242.09           O  
ATOM    569  CB  TYR A 102     142.177 183.888 172.342  1.00242.00           C  
ATOM    570  CG  TYR A 102     143.319 182.967 172.708  1.00242.64           C  
ATOM    571  CD1 TYR A 102     144.632 183.420 172.702  1.00242.74           C  
ATOM    572  CD2 TYR A 102     143.086 181.643 173.057  1.00242.73           C  
ATOM    573  CE1 TYR A 102     145.679 182.581 173.033  1.00242.71           C  
ATOM    574  CE2 TYR A 102     144.126 180.797 173.390  1.00242.41           C  
ATOM    575  CZ  TYR A 102     145.420 181.272 173.376  1.00242.23           C  
ATOM    576  OH  TYR A 102     146.459 180.433 173.708  1.00242.50           O  
ATOM    577  N   THR A 103     143.006 182.361 169.514  1.00232.55           N  
ATOM    578  CA  THR A 103     143.049 181.101 168.784  1.00233.01           C  
ATOM    579  C   THR A 103     143.979 180.144 169.515  1.00233.15           C  
ATOM    580  O   THR A 103     145.097 180.521 169.882  1.00233.12           O  
ATOM    581  CB  THR A 103     143.526 181.310 167.344  1.00232.54           C  
ATOM    582  OG1 THR A 103     142.640 182.214 166.672  1.00232.39           O  
ATOM    583  CG2 THR A 103     143.557 179.988 166.591  1.00231.88           C  
ATOM    584  N   SER A 104     143.521 178.913 169.721  1.00224.05           N  
ATOM    585  CA  SER A 104     144.234 177.934 170.530  1.00222.94           C  
ATOM    586  C   SER A 104     144.806 176.832 169.649  1.00223.29           C  
ATOM    587  O   SER A 104     144.059 176.150 168.939  1.00224.88           O  
ATOM    588  CB  SER A 104     143.310 177.329 171.589  1.00223.00           C  
ATOM    589  OG  SER A 104     143.950 176.271 172.280  1.00222.28           O  
ATOM    590  N   MET A 105     146.126 176.659 169.712  1.00218.12           N  
ATOM    591  CA  MET A 105     146.834 175.550 169.073  1.00217.51           C  
ATOM    592  C   MET A 105     146.494 175.447 167.586  1.00217.09           C  
ATOM    593  O   MET A 105     146.044 174.414 167.088  1.00218.15           O  
ATOM    594  CB  MET A 105     146.540 174.235 169.797  1.00217.63           C  
ATOM    595  CG  MET A 105     147.006 174.206 171.243  1.00218.05           C  
ATOM    596  SD  MET A 105     147.163 172.533 171.897  1.00219.02           S  
ATOM    597  CE  MET A 105     148.481 171.890 170.870  1.00216.75           C  
ATOM    598  N   ALA A 106     146.717 176.550 166.876  1.00213.00           N  
ATOM    599  CA  ALA A 106     146.440 176.585 165.447  1.00213.11           C  
ATOM    600  C   ALA A 106     147.430 175.707 164.693  1.00213.48           C  
ATOM    601  O   ALA A 106     148.646 175.829 164.868  1.00212.07           O  
ATOM    602  CB  ALA A 106     146.502 178.021 164.930  1.00211.83           C  
ATOM    603  N   THR A 107     146.906 174.819 163.852  1.00212.96           N  
ATOM    604  CA  THR A 107     147.726 173.948 163.022  1.00212.17           C  
ATOM    605  C   THR A 107     148.108 174.604 161.699  1.00212.25           C  
ATOM    606  O   THR A 107     149.055 174.157 161.045  1.00210.99           O  
ATOM    607  CB  THR A 107     146.985 172.626 162.769  1.00211.48           C  
ATOM    608  OG1 THR A 107     146.530 172.092 164.018  1.00211.24           O  
ATOM    609  CG2 THR A 107     147.897 171.596 162.115  1.00210.20           C  
ATOM    610  N   ASN A 108     147.416 175.673 161.310  1.00219.31           N  
ATOM    611  CA  ASN A 108     147.733 176.422 160.099  1.00219.46           C  
ATOM    612  C   ASN A 108     148.151 177.823 160.520  1.00220.69           C  
ATOM    613  O   ASN A 108     147.354 178.534 161.167  1.00219.96           O  
ATOM    614  CB  ASN A 108     146.536 176.463 159.145  1.00219.57           C  
ATOM    615  CG  ASN A 108     146.857 177.147 157.831  1.00220.08           C  
ATOM    616  OD1 ASN A 108     148.021 177.278 157.452  1.00220.17           O  
ATOM    617  ND2 ASN A 108     145.822 177.587 157.126  1.00219.59           N  
ATOM    618  N   PRO A 109     149.373 178.260 160.203  1.00219.87           N  
ATOM    619  CA  PRO A 109     149.808 179.598 160.636  1.00218.69           C  
ATOM    620  C   PRO A 109     148.922 180.722 160.130  1.00219.49           C  
ATOM    621  O   PRO A 109     148.788 181.746 160.812  1.00220.85           O  
ATOM    622  CB  PRO A 109     151.230 179.701 160.067  1.00218.40           C  
ATOM    623  CG  PRO A 109     151.682 178.284 159.934  1.00217.55           C  
ATOM    624  CD  PRO A 109     150.457 177.512 159.544  1.00218.38           C  
ATOM    625  N   ALA A 110     148.314 180.568 158.952  1.00223.86           N  
ATOM    626  CA  ALA A 110     147.432 181.603 158.428  1.00223.59           C  
ATOM    627  C   ALA A 110     146.166 181.767 159.259  1.00224.91           C  
ATOM    628  O   ALA A 110     145.541 182.831 159.208  1.00224.38           O  
ATOM    629  CB  ALA A 110     147.064 181.296 156.976  1.00222.47           C  
ATOM    630  N   ASN A 111     145.775 180.745 160.019  1.00233.22           N  
ATOM    631  CA  ASN A 111     144.585 180.813 160.856  1.00232.69           C  
ATOM    632  C   ASN A 111     144.859 181.380 162.242  1.00232.82           C  
ATOM    633  O   ASN A 111     143.910 181.589 163.006  1.00232.65           O  
ATOM    634  CB  ASN A 111     143.954 179.423 160.994  1.00232.29           C  
ATOM    635  CG  ASN A 111     143.456 178.876 159.671  1.00233.26           C  
ATOM    636  OD1 ASN A 111     143.111 179.632 158.764  1.00234.09           O  
ATOM    637  ND2 ASN A 111     143.411 177.554 159.558  1.00232.33           N  
ATOM    638  N   ASN A 112     146.120 181.633 162.585  1.00233.68           N  
ATOM    639  CA  ASN A 112     146.480 182.146 163.905  1.00233.63           C  
ATOM    640  C   ASN A 112     146.137 183.628 163.961  1.00233.48           C  
ATOM    641  O   ASN A 112     146.901 184.475 163.492  1.00233.29           O  
ATOM    642  CB  ASN A 112     147.958 181.906 164.188  1.00232.84           C  
ATOM    643  CG  ASN A 112     148.279 181.921 165.669  1.00232.38           C  
ATOM    644  OD1 ASN A 112     147.625 182.609 166.452  1.00232.65           O  
ATOM    645  ND2 ASN A 112     149.292 181.158 166.062  1.00231.56           N  
ATOM    646  N   ILE A 113     144.981 183.947 164.537  1.00243.86           N  
ATOM    647  CA  ILE A 113     144.510 185.321 164.669  1.00243.85           C  
ATOM    648  C   ILE A 113     144.366 185.630 166.152  1.00244.36           C  
ATOM    649  O   ILE A 113     143.644 184.928 166.871  1.00244.67           O  
ATOM    650  CB  ILE A 113     143.180 185.543 163.932  1.00243.63           C  
ATOM    651  CG1 ILE A 113     143.349 185.266 162.436  1.00243.72           C  
ATOM    652  CG2 ILE A 113     142.668 186.955 164.167  1.00243.53           C  
ATOM    653  CD1 ILE A 113     142.106 185.536 161.619  1.00243.71           C  
ATOM    654  N   CYS A 114     145.051 186.677 166.608  1.00257.40           N  
ATOM    655  CA  CYS A 114     144.994 187.090 168.002  1.00257.69           C  
ATOM    656  C   CYS A 114     145.248 188.587 168.087  1.00257.64           C  
ATOM    657  O   CYS A 114     146.082 189.124 167.354  1.00257.40           O  
ATOM    658  CB  CYS A 114     146.015 186.330 168.856  1.00257.42           C  
ATOM    659  SG  CYS A 114     145.891 186.651 170.630  1.00259.15           S  
ATOM    660  N   ASN A 115     144.525 189.253 168.984  1.00268.68           N  
ATOM    661  CA  ASN A 115     144.647 190.690 169.199  1.00268.75           C  
ATOM    662  C   ASN A 115     144.801 191.010 170.682  1.00269.67           C  
ATOM    663  O   ASN A 115     144.230 191.976 171.193  1.00269.79           O  
ATOM    664  CB  ASN A 115     143.451 191.431 168.604  1.00268.33           C  
ATOM    665  CG  ASN A 115     142.139 191.043 169.257  1.00268.93           C  
ATOM    666  OD1 ASN A 115     141.809 189.862 169.360  1.00269.49           O  
ATOM    667  ND2 ASN A 115     141.382 192.039 169.701  1.00268.95           N  
ATOM    668  N   LEU A 116     145.586 190.202 171.389  1.00281.25           N  
ATOM    669  CA  LEU A 116     145.816 190.375 172.815  1.00281.35           C  
ATOM    670  C   LEU A 116     147.303 190.565 173.081  1.00281.54           C  
ATOM    671  O   LEU A 116     148.153 190.103 172.313  1.00281.11           O  
ATOM    672  CB  LEU A 116     145.295 189.174 173.614  1.00281.42           C  
ATOM    673  CG  LEU A 116     143.794 188.891 173.526  1.00281.05           C  
ATOM    674  CD1 LEU A 116     143.427 187.687 174.378  1.00280.48           C  
ATOM    675  CD2 LEU A 116     142.990 190.112 173.941  1.00280.87           C  
ATOM    676  N   ASP A 117     147.610 191.250 174.180  1.00294.75           N  
ATOM    677  CA  ASP A 117     148.996 191.488 174.551  1.00294.65           C  
ATOM    678  C   ASP A 117     149.643 190.202 175.067  1.00294.83           C  
ATOM    679  O   ASP A 117     148.992 189.168 175.246  1.00295.34           O  
ATOM    680  CB  ASP A 117     149.089 192.605 175.591  1.00294.28           C  
ATOM    681  CG  ASP A 117     148.289 192.310 176.846  1.00294.59           C  
ATOM    682  OD1 ASP A 117     147.596 191.273 176.886  1.00295.01           O  
ATOM    683  OD2 ASP A 117     148.353 193.119 177.795  1.00294.90           O  
ATOM    684  N   SER A 118     150.954 190.282 175.308  1.00294.66           N  
ATOM    685  CA  SER A 118     151.725 189.089 175.647  1.00294.64           C  
ATOM    686  C   SER A 118     151.290 188.489 176.979  1.00295.27           C  
ATOM    687  O   SER A 118     151.201 187.264 177.113  1.00295.55           O  
ATOM    688  CB  SER A 118     153.217 189.424 175.674  1.00294.09           C  
ATOM    689  OG  SER A 118     153.493 190.441 176.620  1.00294.56           O  
ATOM    690  N   ILE A 119     151.025 189.333 177.979  1.00295.74           N  
ATOM    691  CA  ILE A 119     150.725 188.831 179.320  1.00295.43           C  
ATOM    692  C   ILE A 119     149.422 188.040 179.320  1.00295.26           C  
ATOM    693  O   ILE A 119     149.358 186.910 179.824  1.00295.25           O  
ATOM    694  CB  ILE A 119     150.678 189.992 180.329  1.00294.88           C  
ATOM    695  CG1 ILE A 119     151.927 190.866 180.196  1.00294.52           C  
ATOM    696  CG2 ILE A 119     150.544 189.461 181.747  1.00294.39           C  
ATOM    697  CD1 ILE A 119     151.892 192.112 181.052  1.00294.37           C  
ATOM    698  N   GLN A 120     148.361 188.624 178.758  1.00289.24           N  
ATOM    699  CA  GLN A 120     147.067 187.949 178.735  1.00288.74           C  
ATOM    700  C   GLN A 120     147.126 186.686 177.886  1.00288.88           C  
ATOM    701  O   GLN A 120     146.548 185.654 178.246  1.00289.44           O  
ATOM    702  CB  GLN A 120     145.987 188.899 178.217  1.00288.62           C  
ATOM    703  CG  GLN A 120     145.628 190.019 179.180  1.00288.59           C  
ATOM    704  CD  GLN A 120     144.910 191.166 178.497  1.00288.54           C  
ATOM    705  OE1 GLN A 120     144.684 191.141 177.287  1.00288.97           O  
ATOM    706  NE2 GLN A 120     144.546 192.181 179.271  1.00288.37           N  
ATOM    707  N   GLN A 121     147.817 186.754 176.746  1.00284.25           N  
ATOM    708  CA  GLN A 121     147.944 185.584 175.884  1.00284.00           C  
ATOM    709  C   GLN A 121     148.660 184.449 176.605  1.00284.42           C  
ATOM    710  O   GLN A 121     148.226 183.293 176.553  1.00284.51           O  
ATOM    711  CB  GLN A 121     148.682 185.960 174.598  1.00283.59           C  
ATOM    712  CG  GLN A 121     149.015 184.778 173.702  1.00283.55           C  
ATOM    713  CD  GLN A 121     150.470 184.363 173.802  1.00283.46           C  
ATOM    714  OE1 GLN A 121     151.374 185.163 173.556  1.00283.66           O  
ATOM    715  NE2 GLN A 121     150.704 183.108 174.164  1.00283.48           N  
ATOM    716  N   ASN A 122     149.759 184.765 177.296  1.00286.17           N  
ATOM    717  CA  ASN A 122     150.491 183.744 178.036  1.00285.67           C  
ATOM    718  C   ASN A 122     149.657 183.162 179.169  1.00285.43           C  
ATOM    719  O   ASN A 122     149.673 181.944 179.385  1.00285.57           O  
ATOM    720  CB  ASN A 122     151.796 184.323 178.582  1.00285.10           C  
ATOM    721  CG  ASN A 122     152.834 184.543 177.499  1.00285.31           C  
ATOM    722  OD1 ASN A 122     153.112 183.649 176.700  1.00284.95           O  
ATOM    723  ND2 ASN A 122     153.411 185.738 177.467  1.00285.66           N  
ATOM    724  N   LEU A 123     148.924 184.007 179.899  1.00280.59           N  
ATOM    725  CA  LEU A 123     148.087 183.504 180.984  1.00280.37           C  
ATOM    726  C   LEU A 123     146.980 182.593 180.464  1.00280.62           C  
ATOM    727  O   LEU A 123     146.722 181.531 181.045  1.00280.89           O  
ATOM    728  CB  LEU A 123     147.496 184.671 181.774  1.00279.61           C  
ATOM    729  CG  LEU A 123     148.437 185.315 182.795  1.00279.45           C  
ATOM    730  CD1 LEU A 123     147.723 186.406 183.575  1.00279.35           C  
ATOM    731  CD2 LEU A 123     149.007 184.264 183.735  1.00279.47           C  
ATOM    732  N   ILE A 124     146.326 182.983 179.366  1.00274.27           N  
ATOM    733  CA  ILE A 124     145.269 182.155 178.792  1.00273.28           C  
ATOM    734  C   ILE A 124     145.842 180.840 178.277  1.00273.26           C  
ATOM    735  O   ILE A 124     145.240 179.772 178.449  1.00274.12           O  
ATOM    736  CB  ILE A 124     144.528 182.927 177.684  1.00272.68           C  
ATOM    737  CG1 ILE A 124     143.756 184.105 178.281  1.00272.21           C  
ATOM    738  CG2 ILE A 124     143.587 182.008 176.923  1.00272.69           C  
ATOM    739  CD1 ILE A 124     142.695 183.698 179.278  1.00272.45           C  
ATOM    740  N   ARG A 125     147.013 180.895 177.635  1.00269.83           N  
ATOM    741  CA  ARG A 125     147.644 179.676 177.142  1.00269.63           C  
ATOM    742  C   ARG A 125     147.992 178.735 178.286  1.00270.04           C  
ATOM    743  O   ARG A 125     147.786 177.521 178.183  1.00270.45           O  
ATOM    744  CB  ARG A 125     148.892 180.025 176.330  1.00269.46           C  
ATOM    745  CG  ARG A 125     149.764 178.830 175.986  1.00269.05           C  
ATOM    746  CD  ARG A 125     150.997 179.254 175.206  1.00268.80           C  
ATOM    747  NE  ARG A 125     151.945 178.158 175.048  1.00269.47           N  
ATOM    748  CZ  ARG A 125     153.081 178.242 174.371  1.00269.73           C  
ATOM    749  NH1 ARG A 125     153.447 179.364 173.771  1.00269.49           N  
ATOM    750  NH2 ARG A 125     153.872 177.175 174.293  1.00269.89           N  
ATOM    751  N   GLY A 126     148.521 179.275 179.386  1.00269.40           N  
ATOM    752  CA  GLY A 126     148.808 178.438 180.541  1.00268.78           C  
ATOM    753  C   GLY A 126     147.554 177.822 181.132  1.00269.52           C  
ATOM    754  O   GLY A 126     147.524 176.631 181.457  1.00269.63           O  
ATOM    755  N   TYR A 127     146.495 178.626 181.263  1.00270.95           N  
ATOM    756  CA  TYR A 127     145.231 178.121 181.793  1.00270.36           C  
ATOM    757  C   TYR A 127     144.692 176.983 180.935  1.00269.91           C  
ATOM    758  O   TYR A 127     144.229 175.962 181.456  1.00269.33           O  
ATOM    759  CB  TYR A 127     144.207 179.254 181.876  1.00270.03           C  
ATOM    760  CG  TYR A 127     144.332 180.132 183.100  1.00269.54           C  
ATOM    761  CD1 TYR A 127     144.617 179.588 184.344  1.00269.62           C  
ATOM    762  CD2 TYR A 127     144.161 181.507 183.010  1.00269.51           C  
ATOM    763  CE1 TYR A 127     144.727 180.389 185.466  1.00269.83           C  
ATOM    764  CE2 TYR A 127     144.271 182.316 184.124  1.00269.59           C  
ATOM    765  CZ  TYR A 127     144.555 181.752 185.349  1.00269.84           C  
ATOM    766  OH  TYR A 127     144.665 182.554 186.462  1.00270.37           O  
ATOM    767  N   LEU A 128     144.744 177.143 179.611  1.00265.37           N  
ATOM    768  CA  LEU A 128     144.192 176.123 178.726  1.00264.53           C  
ATOM    769  C   LEU A 128     145.061 174.871 178.700  1.00265.13           C  
ATOM    770  O   LEU A 128     144.542 173.750 178.756  1.00265.69           O  
ATOM    771  CB  LEU A 128     144.020 176.688 177.316  1.00264.38           C  
ATOM    772  CG  LEU A 128     142.801 177.588 177.102  1.00264.09           C  
ATOM    773  CD1 LEU A 128     142.699 178.020 175.647  1.00264.17           C  
ATOM    774  CD2 LEU A 128     141.527 176.885 177.547  1.00263.84           C  
ATOM    775  N   SER A 129     146.384 175.037 178.610  1.00265.32           N  
ATOM    776  CA  SER A 129     147.270 173.882 178.511  1.00264.87           C  
ATOM    777  C   SER A 129     147.288 173.074 179.802  1.00265.03           C  
ATOM    778  O   SER A 129     147.278 171.838 179.765  1.00264.31           O  
ATOM    779  CB  SER A 129     148.682 174.336 178.142  1.00263.78           C  
ATOM    780  OG  SER A 129     149.206 175.218 179.120  1.00264.44           O  
ATOM    781  N   ASN A 130     147.323 173.749 180.954  1.00263.72           N  
ATOM    782  CA  ASN A 130     147.393 173.028 182.221  1.00263.07           C  
ATOM    783  C   ASN A 130     146.098 172.271 182.500  1.00262.74           C  
ATOM    784  O   ASN A 130     146.124 171.091 182.867  1.00261.60           O  
ATOM    785  CB  ASN A 130     147.714 173.998 183.357  1.00262.97           C  
ATOM    786  CG  ASN A 130     149.114 174.571 183.252  1.00262.59           C  
ATOM    787  OD1 ASN A 130     150.017 173.938 182.706  1.00262.01           O  
ATOM    788  ND2 ASN A 130     149.301 175.777 183.776  1.00262.79           N  
ATOM    789  N   GLY A 131     144.956 172.933 182.329  1.00266.08           N  
ATOM    790  CA  GLY A 131     143.674 172.286 182.512  1.00265.74           C  
ATOM    791  C   GLY A 131     143.273 172.167 183.970  1.00265.82           C  
ATOM    792  O   GLY A 131     143.994 172.552 184.892  1.00266.20           O  
ATOM    793  N   GLY A 132     142.093 171.609 184.172  1.00265.58           N  
ATOM    794  CA  GLY A 132     141.535 171.424 185.495  1.00265.45           C  
ATOM    795  C   GLY A 132     140.354 172.348 185.743  1.00266.21           C  
ATOM    796  O   GLY A 132     140.226 173.421 185.137  1.00266.42           O  
ATOM    797  N   LYS A 133     139.471 171.921 186.649  1.00268.31           N  
ATOM    798  CA  LYS A 133     138.292 172.719 186.976  1.00268.43           C  
ATOM    799  C   LYS A 133     138.678 174.045 187.621  1.00268.73           C  
ATOM    800  O   LYS A 133     138.124 175.097 187.274  1.00269.02           O  
ATOM    801  CB  LYS A 133     137.365 171.926 187.897  1.00268.25           C  
ATOM    802  CG  LYS A 133     136.095 172.660 188.286  1.00268.21           C  
ATOM    803  CD  LYS A 133     135.199 171.787 189.149  1.00267.63           C  
ATOM    804  CE  LYS A 133     133.890 172.489 189.471  1.00267.17           C  
ATOM    805  NZ  LYS A 133     132.988 171.632 190.288  1.00267.20           N  
ATOM    806  N   THR A 134     139.625 174.014 188.562  1.00269.18           N  
ATOM    807  CA  THR A 134     140.075 175.246 189.200  1.00268.90           C  
ATOM    808  C   THR A 134     140.718 176.182 188.186  1.00269.63           C  
ATOM    809  O   THR A 134     140.487 177.397 188.215  1.00270.23           O  
ATOM    810  CB  THR A 134     141.054 174.926 190.330  1.00267.85           C  
ATOM    811  OG1 THR A 134     140.450 173.998 191.239  1.00268.04           O  
ATOM    812  CG2 THR A 134     141.432 176.192 191.085  1.00268.08           C  
ATOM    813  N   ASN A 135     141.524 175.631 187.276  1.00268.22           N  
ATOM    814  CA  ASN A 135     142.145 176.453 186.242  1.00267.95           C  
ATOM    815  C   ASN A 135     141.097 177.073 185.327  1.00268.53           C  
ATOM    816  O   ASN A 135     141.213 178.242 184.947  1.00268.49           O  
ATOM    817  CB  ASN A 135     143.139 175.619 185.437  1.00267.67           C  
ATOM    818  CG  ASN A 135     144.413 175.335 186.204  1.00267.44           C  
ATOM    819  OD1 ASN A 135     144.486 175.558 187.412  1.00267.76           O  
ATOM    820  ND2 ASN A 135     145.426 174.840 185.505  1.00267.79           N  
ATOM    821  N   TYR A 136     140.068 176.305 184.960  1.00270.57           N  
ATOM    822  CA  TYR A 136     139.010 176.846 184.111  1.00270.44           C  
ATOM    823  C   TYR A 136     138.253 177.965 184.815  1.00270.44           C  
ATOM    824  O   TYR A 136     137.955 179.003 184.209  1.00270.54           O  
ATOM    825  CB  TYR A 136     138.051 175.731 183.693  1.00269.65           C  
ATOM    826  CG  TYR A 136     138.663 174.699 182.773  1.00269.53           C  
ATOM    827  CD1 TYR A 136     139.791 174.992 182.018  1.00270.09           C  
ATOM    828  CD2 TYR A 136     138.112 173.429 182.659  1.00269.27           C  
ATOM    829  CE1 TYR A 136     140.353 174.051 181.177  1.00269.90           C  
ATOM    830  CE2 TYR A 136     138.667 172.482 181.821  1.00269.77           C  
ATOM    831  CZ  TYR A 136     139.787 172.798 181.082  1.00269.88           C  
ATOM    832  OH  TYR A 136     140.343 171.857 180.246  1.00269.69           O  
ATOM    833  N   ARG A 137     137.930 177.772 186.097  1.00272.65           N  
ATOM    834  CA  ARG A 137     137.232 178.813 186.845  1.00272.19           C  
ATOM    835  C   ARG A 137     138.087 180.069 186.969  1.00273.17           C  
ATOM    836  O   ARG A 137     137.586 181.190 186.810  1.00273.68           O  
ATOM    837  CB  ARG A 137     136.835 178.290 188.225  1.00271.97           C  
ATOM    838  CG  ARG A 137     136.024 179.273 189.053  1.00272.26           C  
ATOM    839  CD  ARG A 137     135.650 178.687 190.407  1.00272.54           C  
ATOM    840  NE  ARG A 137     136.817 178.450 191.248  1.00272.82           N  
ATOM    841  CZ  ARG A 137     137.333 177.253 191.493  1.00272.32           C  
ATOM    842  NH1 ARG A 137     136.811 176.155 190.972  1.00271.77           N  
ATOM    843  NH2 ARG A 137     138.401 177.156 192.280  1.00272.40           N  
ATOM    844  N   ASN A 138     139.382 179.900 187.250  1.00278.21           N  
ATOM    845  CA  ASN A 138     140.276 181.049 187.341  1.00278.47           C  
ATOM    846  C   ASN A 138     140.393 181.765 186.002  1.00278.82           C  
ATOM    847  O   ASN A 138     140.436 182.998 185.954  1.00278.34           O  
ATOM    848  CB  ASN A 138     141.653 180.606 187.838  1.00277.78           C  
ATOM    849  CG  ASN A 138     141.616 180.074 189.257  1.00277.16           C  
ATOM    850  OD1 ASN A 138     140.754 180.450 190.051  1.00277.00           O  
ATOM    851  ND2 ASN A 138     142.556 179.195 189.583  1.00277.17           N  
ATOM    852  N   MET A 139     140.452 181.008 184.904  1.00277.96           N  
ATOM    853  CA  MET A 139     140.518 181.620 183.582  1.00276.90           C  
ATOM    854  C   MET A 139     139.260 182.423 183.282  1.00276.77           C  
ATOM    855  O   MET A 139     139.337 183.538 182.753  1.00277.03           O  
ATOM    856  CB  MET A 139     140.733 180.544 182.518  1.00276.23           C  
ATOM    857  CG  MET A 139     140.822 181.081 181.099  1.00276.61           C  
ATOM    858  SD  MET A 139     140.934 179.771 179.866  1.00277.02           S  
ATOM    859  CE  MET A 139     139.362 178.947 180.103  1.00276.05           C  
ATOM    860  N   LEU A 140     138.089 181.873 183.612  1.00276.51           N  
ATOM    861  CA  LEU A 140     136.845 182.604 183.383  1.00276.47           C  
ATOM    862  C   LEU A 140     136.786 183.872 184.227  1.00276.62           C  
ATOM    863  O   LEU A 140     136.373 184.934 183.742  1.00277.28           O  
ATOM    864  CB  LEU A 140     135.644 181.704 183.673  1.00276.45           C  
ATOM    865  CG  LEU A 140     135.004 181.016 182.463  1.00276.25           C  
ATOM    866  CD1 LEU A 140     135.990 180.085 181.774  1.00276.28           C  
ATOM    867  CD2 LEU A 140     133.752 180.260 182.876  1.00275.85           C  
ATOM    868  N   ASN A 141     137.201 183.781 185.494  1.00281.69           N  
ATOM    869  CA  ASN A 141     137.217 184.962 186.352  1.00281.82           C  
ATOM    870  C   ASN A 141     138.189 186.013 185.829  1.00282.12           C  
ATOM    871  O   ASN A 141     137.899 187.213 185.874  1.00282.12           O  
ATOM    872  CB  ASN A 141     137.570 184.565 187.785  1.00281.77           C  
ATOM    873  CG  ASN A 141     136.531 183.657 188.411  1.00281.86           C  
ATOM    874  OD1 ASN A 141     135.336 183.791 188.149  1.00281.87           O  
ATOM    875  ND2 ASN A 141     136.982 182.726 189.243  1.00281.60           N  
ATOM    876  N   TYR A 142     139.351 185.579 185.335  1.00281.83           N  
ATOM    877  CA  TYR A 142     140.321 186.513 184.773  1.00281.77           C  
ATOM    878  C   TYR A 142     139.775 187.189 183.522  1.00282.07           C  
ATOM    879  O   TYR A 142     139.978 188.392 183.318  1.00282.03           O  
ATOM    880  CB  TYR A 142     141.628 185.779 184.470  1.00281.24           C  
ATOM    881  CG  TYR A 142     142.719 186.645 183.880  1.00280.81           C  
ATOM    882  CD1 TYR A 142     142.829 186.823 182.506  1.00280.48           C  
ATOM    883  CD2 TYR A 142     143.640 187.285 184.698  1.00281.09           C  
ATOM    884  CE1 TYR A 142     143.825 187.613 181.966  1.00280.81           C  
ATOM    885  CE2 TYR A 142     144.638 188.077 184.167  1.00281.00           C  
ATOM    886  CZ  TYR A 142     144.726 188.237 182.801  1.00280.97           C  
ATOM    887  OH  TYR A 142     145.720 189.025 182.269  1.00281.67           O  
ATOM    888  N   ILE A 143     139.088 186.428 182.667  1.00283.31           N  
ATOM    889  CA  ILE A 143     138.496 187.009 181.465  1.00282.72           C  
ATOM    890  C   ILE A 143     137.440 188.041 181.837  1.00282.69           C  
ATOM    891  O   ILE A 143     137.377 189.127 181.248  1.00282.85           O  
ATOM    892  CB  ILE A 143     137.918 185.903 180.562  1.00281.84           C  
ATOM    893  CG1 ILE A 143     139.043 185.043 179.986  1.00281.84           C  
ATOM    894  CG2 ILE A 143     137.081 186.505 179.443  1.00281.33           C  
ATOM    895  CD1 ILE A 143     138.557 183.805 179.269  1.00281.74           C  
ATOM    896  N   ARG A 144     136.595 187.722 182.820  1.00286.70           N  
ATOM    897  CA  ARG A 144     135.579 188.677 183.252  1.00286.28           C  
ATOM    898  C   ARG A 144     136.213 189.931 183.847  1.00286.45           C  
ATOM    899  O   ARG A 144     135.782 191.054 183.561  1.00286.53           O  
ATOM    900  CB  ARG A 144     134.635 188.023 184.263  1.00286.13           C  
ATOM    901  CG  ARG A 144     133.744 189.017 184.992  1.00286.10           C  
ATOM    902  CD  ARG A 144     132.504 188.353 185.564  1.00286.83           C  
ATOM    903  NE  ARG A 144     131.627 189.318 186.216  1.00286.72           N  
ATOM    904  CZ  ARG A 144     130.779 190.113 185.578  1.00286.05           C  
ATOM    905  NH1 ARG A 144     130.665 190.087 184.260  1.00286.09           N  
ATOM    906  NH2 ARG A 144     130.026 190.956 186.279  1.00285.66           N  
ATOM    907  N   LYS A 145     137.243 189.756 184.676  1.00288.57           N  
ATOM    908  CA  LYS A 145     137.811 190.883 185.410  1.00288.85           C  
ATOM    909  C   LYS A 145     138.579 191.825 184.490  1.00288.51           C  
ATOM    910  O   LYS A 145     138.391 193.047 184.536  1.00288.23           O  
ATOM    911  CB  LYS A 145     138.717 190.368 186.530  1.00288.62           C  
ATOM    912  CG  LYS A 145     139.773 191.362 186.987  1.00288.06           C  
ATOM    913  CD  LYS A 145     140.451 190.899 188.267  1.00287.83           C  
ATOM    914  CE  LYS A 145     139.714 191.405 189.496  1.00287.95           C  
ATOM    915  NZ  LYS A 145     140.587 191.412 190.702  1.00288.21           N  
ATOM    916  N   ALA A 146     139.448 191.277 183.642  1.00287.98           N  
ATOM    917  CA  ALA A 146     140.391 192.077 182.869  1.00287.59           C  
ATOM    918  C   ALA A 146     139.987 192.251 181.413  1.00287.96           C  
ATOM    919  O   ALA A 146     139.957 193.381 180.914  1.00287.67           O  
ATOM    920  CB  ALA A 146     141.791 191.450 182.945  1.00287.28           C  
ATOM    921  N   ILE A 147     139.687 191.157 180.710  1.00289.30           N  
ATOM    922  CA  ILE A 147     139.395 191.245 179.281  1.00288.49           C  
ATOM    923  C   ILE A 147     138.138 192.072 179.042  1.00288.38           C  
ATOM    924  O   ILE A 147     138.104 192.946 178.168  1.00288.07           O  
ATOM    925  CB  ILE A 147     139.271 189.837 178.670  1.00288.69           C  
ATOM    926  CG1 ILE A 147     140.527 189.016 178.967  1.00288.48           C  
ATOM    927  CG2 ILE A 147     139.034 189.927 177.171  1.00288.32           C  
ATOM    928  CD1 ILE A 147     141.773 189.538 178.290  1.00288.16           C  
ATOM    929  N   ASP A 148     137.082 191.805 179.815  1.00292.77           N  
ATOM    930  CA  ASP A 148     135.847 192.568 179.661  1.00292.87           C  
ATOM    931  C   ASP A 148     136.038 194.023 180.070  1.00292.76           C  
ATOM    932  O   ASP A 148     135.552 194.934 179.389  1.00292.33           O  
ATOM    933  CB  ASP A 148     134.725 191.925 180.475  1.00292.88           C  
ATOM    934  CG  ASP A 148     133.511 192.823 180.603  1.00292.64           C  
ATOM    935  OD1 ASP A 148     132.844 193.073 179.577  1.00292.00           O  
ATOM    936  OD2 ASP A 148     133.223 193.280 181.729  1.00293.01           O  
ATOM    937  N   GLY A 149     136.739 194.262 181.175  1.00292.24           N  
ATOM    938  CA  GLY A 149     136.975 195.613 181.642  1.00291.78           C  
ATOM    939  C   GLY A 149     136.223 195.946 182.914  1.00291.82           C  
ATOM    940  O   GLY A 149     136.754 196.629 183.796  1.00291.82           O  
ATOM    941  N   LYS A 150     134.984 195.469 183.021  1.00292.32           N  
ATOM    942  CA  LYS A 150     134.146 195.725 184.193  1.00292.03           C  
ATOM    943  C   LYS A 150     134.374 194.602 185.197  1.00292.06           C  
ATOM    944  O   LYS A 150     133.731 193.553 185.148  1.00291.69           O  
ATOM    945  CB  LYS A 150     132.681 195.838 183.794  1.00291.73           C  
ATOM    946  CG  LYS A 150     132.380 196.998 182.859  1.00291.84           C  
ATOM    947  CD  LYS A 150     130.891 197.102 182.570  1.00291.37           C  
ATOM    948  CE  LYS A 150     130.585 198.295 181.678  1.00291.29           C  
ATOM    949  NZ  LYS A 150     129.126 198.429 181.413  1.00291.12           N  
ATOM    950  N   ALA A 151     135.307 194.828 186.122  1.00297.60           N  
ATOM    951  CA  ALA A 151     135.637 193.846 187.154  1.00297.72           C  
ATOM    952  C   ALA A 151     134.755 194.048 188.390  1.00298.03           C  
ATOM    953  O   ALA A 151     135.208 194.430 189.468  1.00297.57           O  
ATOM    954  CB  ALA A 151     137.116 193.931 187.507  1.00297.02           C  
ATOM    955  N   SER A 152     133.466 193.779 188.210  1.00300.80           N  
ATOM    956  CA  SER A 152     132.480 193.910 189.274  1.00300.12           C  
ATOM    957  C   SER A 152     132.038 192.528 189.735  1.00300.38           C  
ATOM    958  O   SER A 152     131.659 191.687 188.913  1.00300.61           O  
ATOM    959  CB  SER A 152     131.272 194.722 188.802  1.00299.35           C  
ATOM    960  OG  SER A 152     130.645 194.104 187.692  1.00299.52           O  
ATOM    961  N   ALA A 153     132.087 192.304 191.048  1.00302.17           N  
ATOM    962  CA  ALA A 153     131.702 191.035 191.664  1.00302.06           C  
ATOM    963  C   ALA A 153     132.479 189.870 191.050  1.00302.40           C  
ATOM    964  O   ALA A 153     131.913 188.903 190.535  1.00302.25           O  
ATOM    965  CB  ALA A 153     130.191 190.811 191.559  1.00301.55           C  
ATOM    966  N   VAL A 154     133.801 189.981 191.115  1.00301.63           N  
ATOM    967  CA  VAL A 154     134.712 188.991 190.558  1.00301.56           C  
ATOM    968  C   VAL A 154     135.568 188.442 191.693  1.00301.62           C  
ATOM    969  O   VAL A 154     136.214 189.213 192.408  1.00301.34           O  
ATOM    970  CB  VAL A 154     135.600 189.580 189.449  1.00301.01           C  
ATOM    971  CG1 VAL A 154     136.516 188.507 188.879  1.00300.67           C  
ATOM    972  CG2 VAL A 154     134.744 190.197 188.355  1.00300.47           C  
ATOM    973  N   PRO A 155     135.604 187.129 191.903  1.00299.94           N  
ATOM    974  CA  PRO A 155     136.475 186.570 192.941  1.00299.63           C  
ATOM    975  C   PRO A 155     137.943 186.706 192.565  1.00299.72           C  
ATOM    976  O   PRO A 155     138.303 186.924 191.406  1.00299.87           O  
ATOM    977  CB  PRO A 155     136.053 185.099 193.008  1.00299.08           C  
ATOM    978  CG  PRO A 155     135.479 184.815 191.660  1.00299.02           C  
ATOM    979  CD  PRO A 155     134.817 186.089 191.218  1.00299.11           C  
ATOM    980  N   GLU A 156     138.795 186.585 193.582  1.00296.39           N  
ATOM    981  CA  GLU A 156     140.233 186.694 193.373  1.00296.25           C  
ATOM    982  C   GLU A 156     140.715 185.610 192.418  1.00296.15           C  
ATOM    983  O   GLU A 156     140.339 184.441 192.542  1.00296.01           O  
ATOM    984  CB  GLU A 156     140.966 186.593 194.712  1.00296.19           C  
ATOM    985  CG  GLU A 156     142.241 187.420 194.794  1.00296.29           C  
ATOM    986  CD  GLU A 156     143.369 186.844 193.961  1.00296.59           C  
ATOM    987  OE1 GLU A 156     143.465 185.603 193.864  1.00296.82           O  
ATOM    988  OE2 GLU A 156     144.159 187.634 193.402  1.00296.19           O  
ATOM    989  N   VAL A 157     141.552 186.003 191.461  1.00288.26           N  
ATOM    990  CA  VAL A 157     142.042 185.109 190.419  1.00287.99           C  
ATOM    991  C   VAL A 157     143.438 184.635 190.793  1.00288.00           C  
ATOM    992  O   VAL A 157     144.328 185.450 191.065  1.00288.43           O  
ATOM    993  CB  VAL A 157     142.047 185.804 189.047  1.00287.52           C  
ATOM    994  CG1 VAL A 157     142.471 184.827 187.960  1.00287.55           C  
ATOM    995  CG2 VAL A 157     140.677 186.389 188.744  1.00287.47           C  
ATOM    996  N   GLU A 158     143.631 183.320 190.804  1.00279.87           N  
ATOM    997  CA  GLU A 158     144.921 182.725 191.110  1.00279.46           C  
ATOM    998  C   GLU A 158     145.739 182.595 189.824  1.00279.46           C  
ATOM    999  O   GLU A 158     145.326 183.038 188.750  1.00279.81           O  
ATOM   1000  CB  GLU A 158     144.726 181.379 191.806  1.00279.37           C  
ATOM   1001  CG  GLU A 158     145.828 181.010 192.787  1.00279.58           C  
ATOM   1002  CD  GLU A 158     145.659 179.615 193.355  1.00279.59           C  
ATOM   1003  OE1 GLU A 158     144.593 179.005 193.129  1.00279.71           O  
ATOM   1004  OE2 GLU A 158     146.592 179.127 194.027  1.00279.10           O  
ATOM   1005  N   ASP A 159     146.911 181.984 189.925  1.00271.96           N  
ATOM   1006  CA  ASP A 159     147.791 181.725 188.799  1.00272.13           C  
ATOM   1007  C   ASP A 159     147.587 180.310 188.280  1.00271.84           C  
ATOM   1008  O   ASP A 159     147.091 179.439 189.000  1.00271.65           O  
ATOM   1009  CB  ASP A 159     149.254 181.923 189.213  1.00271.61           C  
ATOM   1010  CG  ASP A 159     149.611 183.382 189.414  1.00271.71           C  
ATOM   1011  OD1 ASP A 159     148.832 184.252 188.969  1.00271.86           O  
ATOM   1012  OD2 ASP A 159     150.670 183.660 190.014  1.00271.27           O  
ATOM   1013  N   PRO A 160     147.937 180.050 187.019  1.00265.24           N  
ATOM   1014  CA  PRO A 160     147.797 178.689 186.486  1.00264.76           C  
ATOM   1015  C   PRO A 160     148.609 177.687 187.294  1.00264.54           C  
ATOM   1016  O   PRO A 160     149.723 177.974 187.737  1.00263.74           O  
ATOM   1017  CB  PRO A 160     148.325 178.813 185.053  1.00264.46           C  
ATOM   1018  CG  PRO A 160     148.139 180.247 184.705  1.00264.58           C  
ATOM   1019  CD  PRO A 160     148.348 181.011 185.980  1.00265.07           C  
ATOM   1020  N   ILE A 161     148.037 176.502 187.481  1.00254.04           N  
ATOM   1021  CA  ILE A 161     148.671 175.428 188.234  1.00253.20           C  
ATOM   1022  C   ILE A 161     149.316 174.474 187.240  1.00252.24           C  
ATOM   1023  O   ILE A 161     148.622 173.822 186.451  1.00252.34           O  
ATOM   1024  CB  ILE A 161     147.660 174.696 189.130  1.00252.61           C  
ATOM   1025  CG1 ILE A 161     146.926 175.694 190.028  1.00252.11           C  
ATOM   1026  CG2 ILE A 161     148.360 173.636 189.966  1.00251.39           C  
ATOM   1027  CD1 ILE A 161     145.879 175.060 190.917  1.00251.34           C  
ATOM   1028  N   GLU A 162     150.642 174.388 187.280  1.00231.48           N  
ATOM   1029  CA  GLU A 162     151.380 173.573 186.329  1.00231.99           C  
ATOM   1030  C   GLU A 162     151.199 172.089 186.625  1.00232.04           C  
ATOM   1031  O   GLU A 162     151.096 171.668 187.781  1.00231.29           O  
ATOM   1032  CB  GLU A 162     152.865 173.935 186.356  1.00231.61           C  
ATOM   1033  CG  GLU A 162     153.637 173.508 185.116  1.00231.81           C  
ATOM   1034  CD  GLU A 162     154.267 172.136 185.261  1.00232.19           C  
ATOM   1035  OE1 GLU A 162     154.203 171.563 186.369  1.00231.85           O  
ATOM   1036  OE2 GLU A 162     154.828 171.631 184.266  1.00231.49           O  
ATOM   1037  N   ARG A 163     151.160 171.295 185.557  1.00210.32           N  
ATOM   1038  CA  ARG A 163     151.082 169.850 185.642  1.00208.59           C  
ATOM   1039  C   ARG A 163     152.293 169.246 184.945  1.00208.68           C  
ATOM   1040  O   ARG A 163     152.679 169.724 183.868  1.00207.19           O  
ATOM   1041  CB  ARG A 163     149.783 169.330 184.996  1.00207.55           C  
ATOM   1042  CG  ARG A 163     149.478 167.868 185.282  1.00207.32           C  
ATOM   1043  CD  ARG A 163     148.051 167.512 184.896  1.00207.60           C  
ATOM   1044  NE  ARG A 163     147.874 167.442 183.451  1.00209.28           N  
ATOM   1045  CZ  ARG A 163     147.823 166.314 182.756  1.00208.83           C  
ATOM   1046  NH1 ARG A 163     147.931 165.135 183.346  1.00207.24           N  
ATOM   1047  NH2 ARG A 163     147.658 166.370 181.438  1.00207.53           N  
ATOM   1048  N   PRO A 164     152.929 168.225 185.520  1.00193.03           N  
ATOM   1049  CA  PRO A 164     154.131 167.660 184.896  1.00190.51           C  
ATOM   1050  C   PRO A 164     153.848 167.139 183.494  1.00190.12           C  
ATOM   1051  O   PRO A 164     152.796 166.555 183.226  1.00189.49           O  
ATOM   1052  CB  PRO A 164     154.525 166.526 185.848  1.00187.76           C  
ATOM   1053  CG  PRO A 164     153.938 166.918 187.161  1.00188.75           C  
ATOM   1054  CD  PRO A 164     152.653 167.621 186.835  1.00190.21           C  
ATOM   1055  N   SER A 165     154.807 167.360 182.596  1.00176.54           N  
ATOM   1056  CA  SER A 165     154.673 166.932 181.210  1.00175.80           C  
ATOM   1057  C   SER A 165     155.284 165.564 180.945  1.00175.35           C  
ATOM   1058  O   SER A 165     154.987 164.961 179.908  1.00175.82           O  
ATOM   1059  CB  SER A 165     155.315 167.963 180.276  1.00175.30           C  
ATOM   1060  OG  SER A 165     156.676 168.177 180.610  1.00175.13           O  
ATOM   1061  N   ASP A 166     156.124 165.064 181.849  1.00168.45           N  
ATOM   1062  CA  ASP A 166     156.751 163.753 181.701  1.00167.78           C  
ATOM   1063  C   ASP A 166     156.617 163.027 183.031  1.00169.45           C  
ATOM   1064  O   ASP A 166     157.239 163.428 184.019  1.00170.93           O  
ATOM   1065  CB  ASP A 166     158.218 163.884 181.294  1.00168.75           C  
ATOM   1066  CG  ASP A 166     158.418 164.845 180.140  1.00173.96           C  
ATOM   1067  OD1 ASP A 166     157.731 164.689 179.109  1.00174.30           O  
ATOM   1068  OD2 ASP A 166     159.256 165.762 180.266  1.00173.90           O  
ATOM   1069  N   MET A 167     155.816 161.966 183.059  1.00154.00           N  
ATOM   1070  CA  MET A 167     155.500 161.302 184.316  1.00149.83           C  
ATOM   1071  C   MET A 167     154.896 159.935 184.028  1.00150.28           C  
ATOM   1072  O   MET A 167     154.569 159.600 182.885  1.00151.26           O  
ATOM   1073  CB  MET A 167     154.538 162.144 185.157  1.00150.06           C  
ATOM   1074  CG  MET A 167     153.181 162.337 184.504  1.00151.19           C  
ATOM   1075  SD  MET A 167     152.042 163.310 185.502  1.00157.25           S  
ATOM   1076  CE  MET A 167     150.566 163.234 184.493  1.00151.19           C  
ATOM   1077  N   LEU A 168     154.768 159.144 185.091  1.00134.50           N  
ATOM   1078  CA  LEU A 168     153.999 157.908 185.085  1.00132.15           C  
ATOM   1079  C   LEU A 168     152.775 158.116 185.962  1.00130.01           C  
ATOM   1080  O   LEU A 168     152.895 158.577 187.101  1.00137.14           O  
ATOM   1081  CB  LEU A 168     154.825 156.726 185.600  1.00130.99           C  
ATOM   1082  CG  LEU A 168     156.134 156.396 184.885  1.00133.35           C  
ATOM   1083  CD1 LEU A 168     157.305 157.069 185.578  1.00134.61           C  
ATOM   1084  CD2 LEU A 168     156.341 154.894 184.823  1.00129.90           C  
ATOM   1085  N   TYR A 169     151.603 157.776 185.441  1.00123.80           N  
ATOM   1086  CA  TYR A 169     150.368 158.058 186.156  1.00125.38           C  
ATOM   1087  C   TYR A 169     149.630 156.772 186.500  1.00130.24           C  
ATOM   1088  O   TYR A 169     149.843 155.721 185.891  1.00133.98           O  
ATOM   1089  CB  TYR A 169     149.454 158.983 185.345  1.00127.54           C  
ATOM   1090  CG  TYR A 169     148.972 158.403 184.036  1.00127.56           C  
ATOM   1091  CD1 TYR A 169     149.731 158.519 182.881  1.00127.39           C  
ATOM   1092  CD2 TYR A 169     147.748 157.753 183.953  1.00126.52           C  
ATOM   1093  CE1 TYR A 169     149.291 157.993 181.684  1.00130.05           C  
ATOM   1094  CE2 TYR A 169     147.301 157.224 182.761  1.00125.17           C  
ATOM   1095  CZ  TYR A 169     148.076 157.348 181.629  1.00130.18           C  
ATOM   1096  OH  TYR A 169     147.635 156.823 180.437  1.00129.67           O  
ATOM   1097  N   HIS A 170     148.757 156.873 187.499  1.00134.84           N  
ATOM   1098  CA  HIS A 170     147.913 155.750 187.880  1.00133.90           C  
ATOM   1099  C   HIS A 170     146.674 156.287 188.578  1.00134.98           C  
ATOM   1100  O   HIS A 170     146.658 157.423 189.053  1.00137.82           O  
ATOM   1101  CB  HIS A 170     148.666 154.765 188.784  1.00132.03           C  
ATOM   1102  CG  HIS A 170     148.062 153.395 188.824  1.00133.74           C  
ATOM   1103  ND1 HIS A 170     146.928 153.099 189.550  1.00133.33           N  
ATOM   1104  CD2 HIS A 170     148.434 152.241 188.222  1.00132.61           C  
ATOM   1105  CE1 HIS A 170     146.630 151.822 189.395  1.00130.98           C  
ATOM   1106  NE2 HIS A 170     147.528 151.278 188.594  1.00130.02           N  
ATOM   1107  N   ALA A 171     145.626 155.470 188.605  1.00145.09           N  
ATOM   1108  CA  ALA A 171     144.425 155.826 189.344  1.00143.59           C  
ATOM   1109  C   ALA A 171     144.572 155.437 190.810  1.00144.97           C  
ATOM   1110  O   ALA A 171     145.260 154.473 191.155  1.00148.16           O  
ATOM   1111  CB  ALA A 171     143.200 155.143 188.738  1.00143.98           C  
ATOM   1112  N   GLY A 172     143.919 156.205 191.678  1.00158.60           N  
ATOM   1113  CA  GLY A 172     144.000 155.939 193.098  1.00158.95           C  
ATOM   1114  C   GLY A 172     143.337 154.632 193.484  1.00161.12           C  
ATOM   1115  O   GLY A 172     142.372 154.177 192.869  1.00163.39           O  
ATOM   1116  N   ILE A 173     143.876 154.015 194.539  1.00166.49           N  
ATOM   1117  CA  ILE A 173     143.360 152.739 195.028  1.00168.45           C  
ATOM   1118  C   ILE A 173     142.167 152.904 195.959  1.00168.97           C  
ATOM   1119  O   ILE A 173     141.210 152.119 195.863  1.00166.09           O  
ATOM   1120  CB  ILE A 173     144.464 151.928 195.740  1.00166.64           C  
ATOM   1121  CG1 ILE A 173     145.756 151.954 194.921  1.00167.70           C  
ATOM   1122  CG2 ILE A 173     144.010 150.496 195.971  1.00164.94           C  
ATOM   1123  CD1 ILE A 173     145.630 151.296 193.564  1.00166.45           C  
ATOM   1124  N   SER A 174     142.185 153.896 196.848  1.00176.12           N  
ATOM   1125  CA  SER A 174     141.051 154.143 197.729  1.00176.74           C  
ATOM   1126  C   SER A 174     139.967 154.903 196.978  1.00176.62           C  
ATOM   1127  O   SER A 174     138.829 154.436 196.872  1.00173.72           O  
ATOM   1128  CB  SER A 174     141.492 154.921 198.970  1.00175.08           C  
ATOM   1129  OG  SER A 174     141.929 156.224 198.624  1.00175.98           O  
ATOM   1130  N   ASN A 175     140.314 156.074 196.454  1.00182.67           N  
ATOM   1131  CA  ASN A 175     139.409 156.845 195.613  1.00182.03           C  
ATOM   1132  C   ASN A 175     139.858 156.727 194.163  1.00182.80           C  
ATOM   1133  O   ASN A 175     140.932 157.226 193.802  1.00183.16           O  
ATOM   1134  CB  ASN A 175     139.370 158.309 196.052  1.00181.64           C  
ATOM   1135  CG  ASN A 175     138.491 159.160 195.158  1.00184.42           C  
ATOM   1136  OD1 ASN A 175     138.958 160.114 194.535  1.00184.91           O  
ATOM   1137  ND2 ASN A 175     137.211 158.817 195.088  1.00183.22           N  
ATOM   1138  N   PRO A 176     139.071 156.080 193.303  1.00179.16           N  
ATOM   1139  CA  PRO A 176     139.519 155.846 191.923  1.00179.28           C  
ATOM   1140  C   PRO A 176     139.420 157.081 191.041  1.00179.43           C  
ATOM   1141  O   PRO A 176     139.586 156.990 189.820  1.00179.33           O  
ATOM   1142  CB  PRO A 176     138.578 154.734 191.431  1.00177.55           C  
ATOM   1143  CG  PRO A 176     137.845 154.244 192.665  1.00177.28           C  
ATOM   1144  CD  PRO A 176     137.788 155.420 193.576  1.00178.02           C  
ATOM   1145  N   ASP A 177     139.153 158.240 191.644  1.00182.23           N  
ATOM   1146  CA  ASP A 177     139.091 159.496 190.912  1.00182.74           C  
ATOM   1147  C   ASP A 177     140.311 160.383 191.106  1.00181.49           C  
ATOM   1148  O   ASP A 177     140.597 161.202 190.227  1.00180.95           O  
ATOM   1149  CB  ASP A 177     137.836 160.289 191.308  1.00181.52           C  
ATOM   1150  CG  ASP A 177     136.559 159.646 190.805  1.00180.97           C  
ATOM   1151  OD1 ASP A 177     136.605 158.976 189.752  1.00180.89           O  
ATOM   1152  OD2 ASP A 177     135.509 159.808 191.462  1.00180.96           O  
ATOM   1153  N   ASP A 178     141.031 160.249 192.217  1.00174.75           N  
ATOM   1154  CA  ASP A 178     142.246 161.021 192.439  1.00175.10           C  
ATOM   1155  C   ASP A 178     143.415 160.327 191.752  1.00174.71           C  
ATOM   1156  O   ASP A 178     143.719 159.167 192.051  1.00175.00           O  
ATOM   1157  CB  ASP A 178     142.510 161.180 193.935  1.00174.29           C  
ATOM   1158  CG  ASP A 178     143.714 162.053 194.224  1.00177.08           C  
ATOM   1159  OD1 ASP A 178     143.719 163.224 193.790  1.00176.07           O  
ATOM   1160  OD2 ASP A 178     144.656 161.568 194.886  1.00175.34           O  
ATOM   1161  N   GLU A 179     144.069 161.034 190.835  1.00156.46           N  
ATOM   1162  CA  GLU A 179     145.146 160.463 190.038  1.00155.91           C  
ATOM   1163  C   GLU A 179     146.486 160.677 190.729  1.00155.88           C  
ATOM   1164  O   GLU A 179     146.793 161.788 191.173  1.00156.12           O  
ATOM   1165  CB  GLU A 179     145.163 161.086 188.643  1.00156.21           C  
ATOM   1166  CG  GLU A 179     146.070 160.378 187.654  1.00158.97           C  
ATOM   1167  CD  GLU A 179     146.141 161.091 186.319  1.00160.16           C  
ATOM   1168  OE1 GLU A 179     146.132 162.340 186.309  1.00161.01           O  
ATOM   1169  OE2 GLU A 179     146.204 160.404 185.278  1.00158.52           O  
ATOM   1170  N   GLN A 180     147.278 159.613 190.818  1.00144.89           N  
ATOM   1171  CA  GLN A 180     148.617 159.668 191.381  1.00143.65           C  
ATOM   1172  C   GLN A 180     149.639 159.795 190.261  1.00147.52           C  
ATOM   1173  O   GLN A 180     149.549 159.105 189.240  1.00151.97           O  
ATOM   1174  CB  GLN A 180     148.909 158.422 192.218  1.00144.89           C  
ATOM   1175  CG  GLN A 180     147.746 157.975 193.084  1.00147.90           C  
ATOM   1176  CD  GLN A 180     147.502 158.905 194.253  1.00149.47           C  
ATOM   1177  OE1 GLN A 180     148.431 159.516 194.780  1.00147.97           O  
ATOM   1178  NE2 GLN A 180     146.245 159.020 194.665  1.00149.23           N  
ATOM   1179  N   GLU A 181     150.610 160.683 190.460  1.00145.38           N  
ATOM   1180  CA  GLU A 181     151.641 160.977 189.476  1.00144.33           C  
ATOM   1181  C   GLU A 181     153.015 160.739 190.085  1.00143.55           C  
ATOM   1182  O   GLU A 181     153.255 161.076 191.248  1.00144.23           O  
ATOM   1183  CB  GLU A 181     151.533 162.422 188.985  1.00144.11           C  
ATOM   1184  CG  GLU A 181     150.142 162.813 188.519  1.00148.96           C  
ATOM   1185  CD  GLU A 181     150.026 164.293 188.217  1.00150.11           C  
ATOM   1186  OE1 GLU A 181     150.990 165.035 188.497  1.00148.68           O  
ATOM   1187  OE2 GLU A 181     148.970 164.714 187.700  1.00147.44           O  
ATOM   1188  N   PHE A 182     153.916 160.160 189.294  1.00135.26           N  
ATOM   1189  CA  PHE A 182     155.268 159.862 189.735  1.00136.30           C  
ATOM   1190  C   PHE A 182     156.256 160.330 188.677  1.00139.07           C  
ATOM   1191  O   PHE A 182     155.965 160.304 187.478  1.00141.75           O  
ATOM   1192  CB  PHE A 182     155.454 158.362 190.002  1.00136.79           C  
ATOM   1193  CG  PHE A 182     154.323 157.738 190.770  1.00137.88           C  
ATOM   1194  CD1 PHE A 182     154.345 157.698 192.152  1.00136.79           C  
ATOM   1195  CD2 PHE A 182     153.238 157.188 190.108  1.00136.97           C  
ATOM   1196  CE1 PHE A 182     153.307 157.126 192.860  1.00134.83           C  
ATOM   1197  CE2 PHE A 182     152.197 156.615 190.811  1.00136.52           C  
ATOM   1198  CZ  PHE A 182     152.232 156.584 192.188  1.00136.15           C  
ATOM   1199  N   LEU A 183     157.435 160.757 189.134  1.00136.90           N  
ATOM   1200  CA  LEU A 183     158.452 161.305 188.249  1.00136.84           C  
ATOM   1201  C   LEU A 183     159.575 160.334 187.919  1.00136.24           C  
ATOM   1202  O   LEU A 183     160.315 160.580 186.962  1.00134.60           O  
ATOM   1203  CB  LEU A 183     159.063 162.574 188.863  1.00135.98           C  
ATOM   1204  CG  LEU A 183     158.100 163.733 189.124  1.00136.16           C  
ATOM   1205  CD1 LEU A 183     158.843 164.927 189.697  1.00134.73           C  
ATOM   1206  CD2 LEU A 183     157.366 164.117 187.850  1.00136.72           C  
ATOM   1207  N   THR A 184     159.724 159.250 188.675  1.00148.97           N  
ATOM   1208  CA  THR A 184     160.769 158.267 188.434  1.00150.25           C  
ATOM   1209  C   THR A 184     160.176 156.866 188.482  1.00149.90           C  
ATOM   1210  O   THR A 184     159.110 156.637 189.059  1.00153.36           O  
ATOM   1211  CB  THR A 184     161.913 158.381 189.455  1.00150.85           C  
ATOM   1212  OG1 THR A 184     161.398 158.193 190.778  1.00150.92           O  
ATOM   1213  CG2 THR A 184     162.588 159.741 189.362  1.00147.26           C  
ATOM   1214  N   VAL A 185     160.886 155.925 187.856  1.00139.78           N  
ATOM   1215  CA  VAL A 185     160.425 154.541 187.818  1.00143.87           C  
ATOM   1216  C   VAL A 185     160.457 153.923 189.211  1.00144.10           C  
ATOM   1217  O   VAL A 185     159.599 153.103 189.560  1.00147.22           O  
ATOM   1218  CB  VAL A 185     161.268 153.730 186.815  1.00141.00           C  
ATOM   1219  CG1 VAL A 185     160.769 152.297 186.730  1.00138.29           C  
ATOM   1220  CG2 VAL A 185     161.240 154.390 185.447  1.00140.62           C  
ATOM   1221  N   ALA A 186     161.447 154.299 190.025  1.00145.75           N  
ATOM   1222  CA  ALA A 186     161.576 153.715 191.358  1.00146.71           C  
ATOM   1223  C   ALA A 186     160.374 154.048 192.234  1.00152.12           C  
ATOM   1224  O   ALA A 186     159.882 153.189 192.976  1.00156.44           O  
ATOM   1225  CB  ALA A 186     162.868 154.195 192.016  1.00145.77           C  
ATOM   1226  N   ASP A 187     159.893 155.292 192.170  1.00148.70           N  
ATOM   1227  CA  ASP A 187     158.718 155.669 192.949  1.00147.50           C  
ATOM   1228  C   ASP A 187     157.497 154.863 192.527  1.00148.99           C  
ATOM   1229  O   ASP A 187     156.725 154.399 193.375  1.00151.30           O  
ATOM   1230  CB  ASP A 187     158.445 157.165 192.805  1.00150.07           C  
ATOM   1231  CG  ASP A 187     159.622 158.016 193.232  1.00154.91           C  
ATOM   1232  OD1 ASP A 187     160.664 157.443 193.612  1.00155.20           O  
ATOM   1233  OD2 ASP A 187     159.506 159.259 193.186  1.00151.71           O  
ATOM   1234  N   TYR A 188     157.306 154.686 191.218  1.00134.13           N  
ATOM   1235  CA  TYR A 188     156.167 153.912 190.738  1.00134.06           C  
ATOM   1236  C   TYR A 188     156.270 152.453 191.164  1.00133.30           C  
ATOM   1237  O   TYR A 188     155.264 151.840 191.537  1.00137.67           O  
ATOM   1238  CB  TYR A 188     156.056 154.026 189.218  1.00132.16           C  
ATOM   1239  CG  TYR A 188     154.848 153.321 188.648  1.00134.51           C  
ATOM   1240  CD1 TYR A 188     153.565 153.757 188.943  1.00136.35           C  
ATOM   1241  CD2 TYR A 188     154.992 152.225 187.811  1.00133.99           C  
ATOM   1242  CE1 TYR A 188     152.459 153.116 188.427  1.00134.03           C  
ATOM   1243  CE2 TYR A 188     153.891 151.581 187.288  1.00131.09           C  
ATOM   1244  CZ  TYR A 188     152.628 152.029 187.600  1.00132.22           C  
ATOM   1245  OH  TYR A 188     151.529 151.387 187.081  1.00135.74           O  
ATOM   1246  N   GLU A 189     157.473 151.878 191.115  1.00141.37           N  
ATOM   1247  CA  GLU A 189     157.642 150.495 191.551  1.00141.79           C  
ATOM   1248  C   GLU A 189     157.387 150.341 193.046  1.00145.76           C  
ATOM   1249  O   GLU A 189     156.773 149.354 193.470  1.00149.71           O  
ATOM   1250  CB  GLU A 189     159.040 149.997 191.190  1.00141.42           C  
ATOM   1251  CG  GLU A 189     159.199 149.647 189.719  1.00147.28           C  
ATOM   1252  CD  GLU A 189     160.517 148.966 189.418  1.00150.28           C  
ATOM   1253  OE1 GLU A 189     161.436 149.048 190.259  1.00148.06           O  
ATOM   1254  OE2 GLU A 189     160.635 148.348 188.339  1.00150.40           O  
ATOM   1255  N   LYS A 190     157.844 151.298 193.855  1.00150.46           N  
ATOM   1256  CA  LYS A 190     157.550 151.259 195.283  1.00150.50           C  
ATOM   1257  C   LYS A 190     156.053 151.382 195.544  1.00151.95           C  
ATOM   1258  O   LYS A 190     155.513 150.696 196.420  1.00152.64           O  
ATOM   1259  CB  LYS A 190     158.315 152.366 196.008  1.00150.46           C  
ATOM   1260  CG  LYS A 190     158.172 152.332 197.519  1.00151.94           C  
ATOM   1261  CD  LYS A 190     159.199 153.230 198.190  1.00151.31           C  
ATOM   1262  CE  LYS A 190     159.106 154.655 197.672  1.00152.07           C  
ATOM   1263  NZ  LYS A 190     157.761 155.245 197.916  1.00152.01           N  
ATOM   1264  N   PHE A 191     155.369 152.246 194.790  1.00140.72           N  
ATOM   1265  CA  PHE A 191     153.920 152.365 194.921  1.00136.53           C  
ATOM   1266  C   PHE A 191     153.225 151.062 194.546  1.00142.32           C  
ATOM   1267  O   PHE A 191     152.256 150.657 195.199  1.00146.79           O  
ATOM   1268  CB  PHE A 191     153.414 153.519 194.055  1.00136.56           C  
ATOM   1269  CG  PHE A 191     151.920 153.551 193.892  1.00142.20           C  
ATOM   1270  CD1 PHE A 191     151.113 154.070 194.889  1.00141.42           C  
ATOM   1271  CD2 PHE A 191     151.325 153.080 192.734  1.00144.94           C  
ATOM   1272  CE1 PHE A 191     149.740 154.107 194.740  1.00139.98           C  
ATOM   1273  CE2 PHE A 191     149.952 153.114 192.580  1.00142.44           C  
ATOM   1274  CZ  PHE A 191     149.160 153.629 193.584  1.00138.80           C  
ATOM   1275  N   MET A 192     153.700 150.398 193.490  1.00146.69           N  
ATOM   1276  CA  MET A 192     153.141 149.104 193.108  1.00145.23           C  
ATOM   1277  C   MET A 192     153.325 148.079 194.219  1.00147.87           C  
ATOM   1278  O   MET A 192     152.395 147.340 194.559  1.00151.42           O  
ATOM   1279  CB  MET A 192     153.795 148.604 191.820  1.00144.64           C  
ATOM   1280  CG  MET A 192     153.426 149.374 190.570  1.00149.37           C  
ATOM   1281  SD  MET A 192     154.322 148.758 189.132  1.00154.27           S  
ATOM   1282  CE  MET A 192     153.660 147.101 189.002  1.00144.95           C  
ATOM   1283  N   GLN A 193     154.527 148.021 194.796  1.00154.66           N  
ATOM   1284  CA  GLN A 193     154.793 147.033 195.837  1.00153.45           C  
ATOM   1285  C   GLN A 193     154.012 147.327 197.112  1.00155.13           C  
ATOM   1286  O   GLN A 193     153.664 146.398 197.849  1.00156.24           O  
ATOM   1287  CB  GLN A 193     156.291 146.966 196.132  1.00152.71           C  
ATOM   1288  CG  GLN A 193     157.120 146.434 194.977  1.00154.92           C  
ATOM   1289  CD  GLN A 193     158.603 146.418 195.280  1.00157.11           C  
ATOM   1290  OE1 GLN A 193     159.044 146.938 196.305  1.00158.06           O  
ATOM   1291  NE2 GLN A 193     159.383 145.819 194.389  1.00155.12           N  
ATOM   1292  N   GLU A 194     153.731 148.602 197.391  1.00154.54           N  
ATOM   1293  CA  GLU A 194     152.944 148.939 198.574  1.00152.26           C  
ATOM   1294  C   GLU A 194     151.503 148.459 198.445  1.00153.27           C  
ATOM   1295  O   GLU A 194     150.913 147.984 199.422  1.00153.11           O  
ATOM   1296  CB  GLU A 194     152.980 150.447 198.819  1.00154.08           C  
ATOM   1297  CG  GLU A 194     154.283 150.953 199.410  1.00158.23           C  
ATOM   1298  CD  GLU A 194     154.218 152.422 199.777  1.00160.34           C  
ATOM   1299  OE1 GLU A 194     153.157 153.043 199.560  1.00157.87           O  
ATOM   1300  OE2 GLU A 194     155.228 152.955 200.282  1.00159.13           O  
ATOM   1301  N   ASN A 195     150.920 148.573 197.253  1.00148.56           N  
ATOM   1302  CA  ASN A 195     149.509 148.284 197.039  1.00147.79           C  
ATOM   1303  C   ASN A 195     149.261 146.895 196.466  1.00150.52           C  
ATOM   1304  O   ASN A 195     148.137 146.606 196.042  1.00150.84           O  
ATOM   1305  CB  ASN A 195     148.890 149.342 196.124  1.00147.45           C  
ATOM   1306  CG  ASN A 195     148.907 150.725 196.741  1.00149.58           C  
ATOM   1307  OD1 ASN A 195     147.925 151.162 197.338  1.00151.23           O  
ATOM   1308  ND2 ASN A 195     150.028 151.421 196.601  1.00150.28           N  
ATOM   1309  N   ASN A 196     150.281 146.036 196.438  1.00150.51           N  
ATOM   1310  CA  ASN A 196     150.160 144.659 195.957  1.00148.04           C  
ATOM   1311  C   ASN A 196     149.681 144.621 194.503  1.00148.72           C  
ATOM   1312  O   ASN A 196     148.692 143.972 194.157  1.00148.39           O  
ATOM   1313  CB  ASN A 196     149.235 143.839 196.864  1.00148.82           C  
ATOM   1314  CG  ASN A 196     149.669 143.867 198.315  1.00152.45           C  
ATOM   1315  OD1 ASN A 196     150.856 143.992 198.618  1.00151.77           O  
ATOM   1316  ND2 ASN A 196     148.707 143.751 199.222  1.00151.22           N  
ATOM   1317  N   LEU A 197     150.411 145.337 193.651  1.00146.57           N  
ATOM   1318  CA  LEU A 197     150.162 145.334 192.217  1.00146.11           C  
ATOM   1319  C   LEU A 197     151.325 144.766 191.419  1.00147.36           C  
ATOM   1320  O   LEU A 197     151.251 144.729 190.186  1.00150.30           O  
ATOM   1321  CB  LEU A 197     149.852 146.754 191.723  1.00146.41           C  
ATOM   1322  CG  LEU A 197     148.537 147.380 192.186  1.00144.59           C  
ATOM   1323  CD1 LEU A 197     148.463 148.836 191.760  1.00143.66           C  
ATOM   1324  CD2 LEU A 197     147.353 146.601 191.641  1.00143.33           C  
ATOM   1325  N   TYR A 198     152.389 144.321 192.081  1.00139.60           N  
ATOM   1326  CA  TYR A 198     153.588 143.816 191.424  1.00139.95           C  
ATOM   1327  C   TYR A 198     153.601 142.297 191.543  1.00143.58           C  
ATOM   1328  O   TYR A 198     153.527 141.754 192.650  1.00144.72           O  
ATOM   1329  CB  TYR A 198     154.841 144.428 192.046  1.00140.19           C  
ATOM   1330  CG  TYR A 198     156.119 144.100 191.310  1.00143.18           C  
ATOM   1331  CD1 TYR A 198     156.554 144.886 190.254  1.00144.82           C  
ATOM   1332  CD2 TYR A 198     156.892 143.007 191.676  1.00142.60           C  
ATOM   1333  CE1 TYR A 198     157.722 144.591 189.579  1.00143.43           C  
ATOM   1334  CE2 TYR A 198     158.060 142.704 191.008  1.00143.45           C  
ATOM   1335  CZ  TYR A 198     158.470 143.499 189.961  1.00144.70           C  
ATOM   1336  OH  TYR A 198     159.635 143.201 189.293  1.00145.05           O  
ATOM   1337  N   LYS A 199     153.694 141.617 190.404  1.00145.45           N  
ATOM   1338  CA  LYS A 199     153.783 140.164 190.359  1.00143.36           C  
ATOM   1339  C   LYS A 199     155.163 139.762 189.857  1.00144.40           C  
ATOM   1340  O   LYS A 199     155.595 140.209 188.790  1.00148.03           O  
ATOM   1341  CB  LYS A 199     152.695 139.579 189.459  1.00140.31           C  
ATOM   1342  CG  LYS A 199     151.332 140.219 189.651  1.00141.38           C  
ATOM   1343  CD  LYS A 199     150.369 139.823 188.548  1.00143.98           C  
ATOM   1344  CE  LYS A 199     149.111 140.672 188.589  1.00143.36           C  
ATOM   1345  NZ  LYS A 199     149.418 142.119 188.427  1.00142.14           N  
ATOM   1346  N   GLU A 200     155.849 138.923 190.628  1.00153.30           N  
ATOM   1347  CA  GLU A 200     157.210 138.534 190.286  1.00155.06           C  
ATOM   1348  C   GLU A 200     157.214 137.616 189.070  1.00155.47           C  
ATOM   1349  O   GLU A 200     156.456 136.642 189.010  1.00154.64           O  
ATOM   1350  CB  GLU A 200     157.879 137.843 191.473  1.00155.71           C  
ATOM   1351  CG  GLU A 200     158.274 138.782 192.605  1.00157.25           C  
ATOM   1352  CD  GLU A 200     157.088 139.240 193.432  1.00158.81           C  
ATOM   1353  OE1 GLU A 200     156.016 138.606 193.340  1.00158.48           O  
ATOM   1354  OE2 GLU A 200     157.228 140.235 194.173  1.00157.66           O  
ATOM   1355  N   GLY A 201     158.070 137.928 188.100  1.00143.12           N  
ATOM   1356  CA  GLY A 201     158.207 137.123 186.907  1.00143.07           C  
ATOM   1357  C   GLY A 201     157.207 137.411 185.810  1.00145.90           C  
ATOM   1358  O   GLY A 201     157.297 136.797 184.740  1.00145.98           O  
ATOM   1359  N   ALA A 202     156.262 138.318 186.034  1.00135.76           N  
ATOM   1360  CA  ALA A 202     155.267 138.635 185.024  1.00130.66           C  
ATOM   1361  C   ALA A 202     155.864 139.525 183.939  1.00135.41           C  
ATOM   1362  O   ALA A 202     156.878 140.201 184.135  1.00136.95           O  
ATOM   1363  CB  ALA A 202     154.056 139.319 185.658  1.00131.01           C  
ATOM   1364  N   ARG A 203     155.217 139.516 182.778  1.00131.92           N  
ATOM   1365  CA  ARG A 203     155.661 140.323 181.653  1.00125.75           C  
ATOM   1366  C   ARG A 203     155.172 141.759 181.797  1.00127.34           C  
ATOM   1367  O   ARG A 203     154.166 142.033 182.457  1.00129.92           O  
ATOM   1368  CB  ARG A 203     155.167 139.718 180.339  1.00123.62           C  
ATOM   1369  CG  ARG A 203     155.851 138.407 179.986  1.00125.31           C  
ATOM   1370  CD  ARG A 203     155.138 137.676 178.862  1.00129.50           C  
ATOM   1371  NE  ARG A 203     153.826 137.189 179.271  1.00133.34           N  
ATOM   1372  CZ  ARG A 203     153.131 136.271 178.614  1.00133.83           C  
ATOM   1373  NH1 ARG A 203     153.599 135.706 177.513  1.00129.22           N  
ATOM   1374  NH2 ARG A 203     151.937 135.909 179.074  1.00131.04           N  
ATOM   1375  N   LYS A 204     155.898 142.681 181.170  1.00116.23           N  
ATOM   1376  CA  LYS A 204     155.668 144.109 181.326  1.00114.00           C  
ATOM   1377  C   LYS A 204     155.091 144.705 180.049  1.00115.75           C  
ATOM   1378  O   LYS A 204     155.500 144.341 178.943  1.00120.54           O  
ATOM   1379  CB  LYS A 204     156.966 144.831 181.691  1.00110.41           C  
ATOM   1380  CG  LYS A 204     157.681 144.240 182.888  1.00113.42           C  
ATOM   1381  CD  LYS A 204     158.985 144.963 183.157  1.00117.24           C  
ATOM   1382  CE  LYS A 204     159.728 144.341 184.324  1.00119.21           C  
ATOM   1383  NZ  LYS A 204     161.025 145.023 184.575  1.00120.60           N  
ATOM   1384  N   ILE A 205     154.140 145.621 180.213  1.00105.71           N  
ATOM   1385  CA  ILE A 205     153.511 146.330 179.105  1.00103.82           C  
ATOM   1386  C   ILE A 205     153.497 147.816 179.435  1.00101.00           C  
ATOM   1387  O   ILE A 205     153.118 148.204 180.545  1.00108.18           O  
ATOM   1388  CB  ILE A 205     152.081 145.822 178.838  1.00104.10           C  
ATOM   1389  CG1 ILE A 205     152.099 144.340 178.468  1.00103.83           C  
ATOM   1390  CG2 ILE A 205     151.423 146.630 177.734  1.00108.09           C  
ATOM   1391  CD1 ILE A 205     150.735 143.775 178.161  1.00108.35           C  
ATOM   1392  N   MET A 206     153.903 148.642 178.475  1.00108.65           N  
ATOM   1393  CA  MET A 206     153.930 150.088 178.632  1.00113.56           C  
ATOM   1394  C   MET A 206     152.831 150.720 177.789  1.00111.61           C  
ATOM   1395  O   MET A 206     152.594 150.304 176.651  1.00115.09           O  
ATOM   1396  CB  MET A 206     155.293 150.657 178.230  1.00108.18           C  
ATOM   1397  CG  MET A 206     155.402 152.163 178.370  1.00113.61           C  
ATOM   1398  SD  MET A 206     157.076 152.760 178.094  1.00126.47           S  
ATOM   1399  CE  MET A 206     157.943 151.941 179.428  1.00117.15           C  
ATOM   1400  N   ILE A 207     152.161 151.725 178.349  1.00102.67           N  
ATOM   1401  CA  ILE A 207     151.035 152.386 177.699  1.00107.01           C  
ATOM   1402  C   ILE A 207     151.367 153.861 177.523  1.00108.99           C  
ATOM   1403  O   ILE A 207     151.787 154.528 178.477  1.00115.03           O  
ATOM   1404  CB  ILE A 207     149.732 152.206 178.498  1.00106.72           C  
ATOM   1405  CG1 ILE A 207     149.361 150.726 178.572  1.00108.59           C  
ATOM   1406  CG2 ILE A 207     148.604 153.001 177.866  1.00101.76           C  
ATOM   1407  CD1 ILE A 207     148.041 150.463 179.251  1.00112.41           C  
ATOM   1408  N   THR A 208     151.180 154.364 176.304  1.00117.13           N  
ATOM   1409  CA  THR A 208     151.506 155.740 175.958  1.00119.63           C  
ATOM   1410  C   THR A 208     150.364 156.336 175.147  1.00120.26           C  
ATOM   1411  O   THR A 208     149.734 155.649 174.341  1.00124.83           O  
ATOM   1412  CB  THR A 208     152.818 155.814 175.160  1.00123.04           C  
ATOM   1413  OG1 THR A 208     153.863 155.169 175.896  1.00122.51           O  
ATOM   1414  CG2 THR A 208     153.219 157.258 174.903  1.00125.61           C  
ATOM   1415  N   GLY A 209     150.100 157.619 175.366  1.00123.91           N  
ATOM   1416  CA  GLY A 209     149.099 158.345 174.611  1.00125.11           C  
ATOM   1417  C   GLY A 209     148.263 159.251 175.494  1.00129.73           C  
ATOM   1418  O   GLY A 209     148.308 159.198 176.721  1.00133.87           O  
ATOM   1419  N   GLN A 210     147.482 160.104 174.821  1.00136.96           N  
ATOM   1420  CA  GLN A 210     146.624 161.062 175.508  1.00135.22           C  
ATOM   1421  C   GLN A 210     145.243 161.187 174.874  1.00134.70           C  
ATOM   1422  O   GLN A 210     144.477 162.073 175.274  1.00136.00           O  
ATOM   1423  CB  GLN A 210     147.277 162.451 175.543  1.00137.62           C  
ATOM   1424  CG  GLN A 210     148.612 162.518 176.259  1.00142.75           C  
ATOM   1425  CD  GLN A 210     149.234 163.896 176.182  1.00144.93           C  
ATOM   1426  OE1 GLN A 210     148.660 164.816 175.599  1.00142.33           O  
ATOM   1427  NE2 GLN A 210     150.414 164.047 176.770  1.00145.82           N  
ATOM   1428  N   MET A 211     144.898 160.342 173.905  1.00140.84           N  
ATOM   1429  CA  MET A 211     143.678 160.535 173.132  1.00141.23           C  
ATOM   1430  C   MET A 211     142.421 160.036 173.833  1.00141.52           C  
ATOM   1431  O   MET A 211     141.318 160.369 173.387  1.00140.14           O  
ATOM   1432  CB  MET A 211     143.807 159.844 171.772  1.00140.06           C  
ATOM   1433  CG  MET A 211     144.962 160.352 170.926  1.00143.74           C  
ATOM   1434  SD  MET A 211     144.792 162.088 170.471  1.00148.40           S  
ATOM   1435  CE  MET A 211     143.321 162.025 169.454  1.00141.25           C  
ATOM   1436  N   ALA A 212     142.544 159.259 174.905  1.00134.15           N  
ATOM   1437  CA  ALA A 212     141.374 158.686 175.558  1.00126.85           C  
ATOM   1438  C   ALA A 212     141.712 158.385 177.012  1.00129.27           C  
ATOM   1439  O   ALA A 212     142.848 158.560 177.459  1.00136.22           O  
ATOM   1440  CB  ALA A 212     140.896 157.430 174.825  1.00125.36           C  
ATOM   1441  N   ASP A 213     140.702 157.926 177.749  1.00125.81           N  
ATOM   1442  CA  ASP A 213     140.844 157.530 179.146  1.00130.30           C  
ATOM   1443  C   ASP A 213     140.994 156.013 179.193  1.00132.62           C  
ATOM   1444  O   ASP A 213     140.049 155.280 178.888  1.00131.20           O  
ATOM   1445  CB  ASP A 213     139.639 157.992 179.963  1.00131.55           C  
ATOM   1446  CG  ASP A 213     139.821 157.769 181.449  1.00134.67           C  
ATOM   1447  OD1 ASP A 213     140.970 157.541 181.882  1.00136.22           O  
ATOM   1448  OD2 ASP A 213     138.814 157.820 182.186  1.00131.97           O  
ATOM   1449  N   ALA A 214     142.178 155.545 179.580  1.00123.03           N  
ATOM   1450  CA  ALA A 214     142.540 154.134 179.499  1.00122.00           C  
ATOM   1451  C   ALA A 214     142.584 153.463 180.869  1.00124.97           C  
ATOM   1452  O   ALA A 214     143.427 152.604 181.124  1.00131.52           O  
ATOM   1453  CB  ALA A 214     143.880 153.968 178.788  1.00118.98           C  
ATOM   1454  N   THR A 215     141.676 153.842 181.769  1.00117.08           N  
ATOM   1455  CA  THR A 215     141.641 153.215 183.087  1.00115.15           C  
ATOM   1456  C   THR A 215     141.163 151.770 182.998  1.00122.23           C  
ATOM   1457  O   THR A 215     141.758 150.866 183.602  1.00131.14           O  
ATOM   1458  CB  THR A 215     140.745 154.023 184.026  1.00116.41           C  
ATOM   1459  OG1 THR A 215     141.279 155.343 184.181  1.00120.62           O  
ATOM   1460  CG2 THR A 215     140.660 153.356 185.389  1.00116.91           C  
ATOM   1461  N   ASP A 216     140.086 151.533 182.244  1.00123.09           N  
ATOM   1462  CA  ASP A 216     139.540 150.186 182.127  1.00119.82           C  
ATOM   1463  C   ASP A 216     140.524 149.245 181.445  1.00120.32           C  
ATOM   1464  O   ASP A 216     140.641 148.076 181.829  1.00123.56           O  
ATOM   1465  CB  ASP A 216     138.215 150.222 181.369  1.00126.77           C  
ATOM   1466  CG  ASP A 216     137.152 151.021 182.095  1.00131.76           C  
ATOM   1467  OD1 ASP A 216     137.142 151.000 183.343  1.00129.75           O  
ATOM   1468  OD2 ASP A 216     136.327 151.670 181.419  1.00132.30           O  
ATOM   1469  N   LEU A 217     141.233 149.733 180.426  1.00102.26           N  
ATOM   1470  CA  LEU A 217     142.236 148.905 179.763  1.00102.05           C  
ATOM   1471  C   LEU A 217     143.350 148.514 180.725  1.00107.56           C  
ATOM   1472  O   LEU A 217     143.792 147.359 180.739  1.00110.41           O  
ATOM   1473  CB  LEU A 217     142.803 149.643 178.550  1.00 99.67           C  
ATOM   1474  CG  LEU A 217     143.938 148.953 177.790  1.00104.79           C  
ATOM   1475  CD1 LEU A 217     143.473 147.626 177.218  1.00108.07           C  
ATOM   1476  CD2 LEU A 217     144.471 149.856 176.691  1.00100.77           C  
ATOM   1477  N   ILE A 218     143.811 149.463 181.544  1.00104.94           N  
ATOM   1478  CA  ILE A 218     144.861 149.171 182.517  1.00103.71           C  
ATOM   1479  C   ILE A 218     144.378 148.135 183.523  1.00107.12           C  
ATOM   1480  O   ILE A 218     145.097 147.185 183.858  1.00113.83           O  
ATOM   1481  CB  ILE A 218     145.317 150.465 183.214  1.00104.31           C  
ATOM   1482  CG1 ILE A 218     146.069 151.361 182.232  1.00105.64           C  
ATOM   1483  CG2 ILE A 218     146.191 150.150 184.414  1.00104.26           C  
ATOM   1484  CD1 ILE A 218     146.367 152.736 182.773  1.00101.55           C  
ATOM   1485  N   LYS A 219     143.150 148.302 184.021  1.00109.12           N  
ATOM   1486  CA  LYS A 219     142.623 147.355 184.999  1.00106.76           C  
ATOM   1487  C   LYS A 219     142.469 145.962 184.398  1.00108.84           C  
ATOM   1488  O   LYS A 219     142.793 144.960 185.046  1.00114.98           O  
ATOM   1489  CB  LYS A 219     141.289 147.855 185.550  1.00111.64           C  
ATOM   1490  CG  LYS A 219     140.721 146.993 186.663  1.00113.73           C  
ATOM   1491  CD  LYS A 219     139.651 147.733 187.446  1.00117.69           C  
ATOM   1492  CE  LYS A 219     138.588 148.303 186.522  1.00121.52           C  
ATOM   1493  NZ  LYS A 219     137.929 147.241 185.713  1.00123.72           N  
ATOM   1494  N   ALA A 220     141.980 145.879 183.159  1.00106.77           N  
ATOM   1495  CA  ALA A 220     141.827 144.581 182.509  1.00102.97           C  
ATOM   1496  C   ALA A 220     143.176 143.913 182.279  1.00106.73           C  
ATOM   1497  O   ALA A 220     143.321 142.702 182.486  1.00110.38           O  
ATOM   1498  CB  ALA A 220     141.074 144.741 181.190  1.00103.06           C  
ATOM   1499  N   LEU A 221     144.178 144.685 181.850  1.00107.93           N  
ATOM   1500  CA  LEU A 221     145.505 144.117 181.641  1.00101.40           C  
ATOM   1501  C   LEU A 221     146.113 143.633 182.952  1.00101.21           C  
ATOM   1502  O   LEU A 221     146.771 142.587 182.986  1.00103.28           O  
ATOM   1503  CB  LEU A 221     146.417 145.142 180.969  1.00103.19           C  
ATOM   1504  CG  LEU A 221     146.217 145.339 179.466  1.00108.21           C  
ATOM   1505  CD1 LEU A 221     147.140 146.424 178.944  1.00107.11           C  
ATOM   1506  CD2 LEU A 221     146.445 144.036 178.720  1.00102.19           C  
ATOM   1507  N   GLU A 222     145.913 144.382 184.039  1.00112.74           N  
ATOM   1508  CA  GLU A 222     146.416 143.937 185.335  1.00110.35           C  
ATOM   1509  C   GLU A 222     145.699 142.678 185.805  1.00112.01           C  
ATOM   1510  O   GLU A 222     146.320 141.790 186.399  1.00117.87           O  
ATOM   1511  CB  GLU A 222     146.277 145.054 186.367  1.00112.07           C  
ATOM   1512  CG  GLU A 222     147.300 146.162 186.211  1.00120.10           C  
ATOM   1513  CD  GLU A 222     147.169 147.229 187.277  1.00126.36           C  
ATOM   1514  OE1 GLU A 222     146.091 147.316 187.901  1.00120.84           O  
ATOM   1515  OE2 GLU A 222     148.144 147.980 187.492  1.00122.85           O  
ATOM   1516  N   ASN A 223     144.390 142.585 185.555  1.00118.60           N  
ATOM   1517  CA  ASN A 223     143.661 141.367 185.893  1.00117.44           C  
ATOM   1518  C   ASN A 223     144.138 140.180 185.066  1.00120.05           C  
ATOM   1519  O   ASN A 223     144.118 139.043 185.549  1.00118.90           O  
ATOM   1520  CB  ASN A 223     142.160 141.576 185.698  1.00116.48           C  
ATOM   1521  CG  ASN A 223     141.528 142.345 186.838  1.00122.29           C  
ATOM   1522  OD1 ASN A 223     142.099 142.450 187.922  1.00123.38           O  
ATOM   1523  ND2 ASN A 223     140.340 142.886 186.600  1.00119.66           N  
ATOM   1524  N   ALA A 224     144.563 140.420 183.825  1.00126.84           N  
ATOM   1525  CA  ALA A 224     145.087 139.345 182.992  1.00118.87           C  
ATOM   1526  C   ALA A 224     146.423 138.806 183.489  1.00117.13           C  
ATOM   1527  O   ALA A 224     146.821 137.714 183.071  1.00117.92           O  
ATOM   1528  CB  ALA A 224     145.230 139.820 181.546  1.00118.69           C  
ATOM   1529  N   GLY A 225     147.121 139.534 184.358  1.00113.64           N  
ATOM   1530  CA  GLY A 225     148.364 139.044 184.922  1.00112.54           C  
ATOM   1531  C   GLY A 225     149.616 139.680 184.353  1.00119.19           C  
ATOM   1532  O   GLY A 225     150.605 138.987 184.099  1.00117.64           O  
ATOM   1533  N   TYR A 226     149.591 140.993 184.150  1.00120.52           N  
ATOM   1534  CA  TYR A 226     150.731 141.731 183.626  1.00113.15           C  
ATOM   1535  C   TYR A 226     151.116 142.853 184.582  1.00114.86           C  
ATOM   1536  O   TYR A 226     150.404 143.162 185.540  1.00119.30           O  
ATOM   1537  CB  TYR A 226     150.427 142.312 182.239  1.00107.63           C  
ATOM   1538  CG  TYR A 226     150.146 141.278 181.176  1.00112.55           C  
ATOM   1539  CD1 TYR A 226     151.177 140.553 180.597  1.00114.33           C  
ATOM   1540  CD2 TYR A 226     148.851 141.036 180.742  1.00113.78           C  
ATOM   1541  CE1 TYR A 226     150.925 139.609 179.623  1.00113.93           C  
ATOM   1542  CE2 TYR A 226     148.590 140.095 179.768  1.00114.50           C  
ATOM   1543  CZ  TYR A 226     149.630 139.385 179.212  1.00116.12           C  
ATOM   1544  OH  TYR A 226     149.375 138.446 178.241  1.00115.98           O  
ATOM   1545  N   ASN A 227     152.266 143.461 184.306  1.00115.15           N  
ATOM   1546  CA  ASN A 227     152.722 144.661 184.995  1.00116.51           C  
ATOM   1547  C   ASN A 227     152.635 145.824 184.017  1.00117.05           C  
ATOM   1548  O   ASN A 227     153.314 145.819 182.985  1.00126.45           O  
ATOM   1549  CB  ASN A 227     154.150 144.492 185.512  1.00120.69           C  
ATOM   1550  CG  ASN A 227     154.262 143.421 186.577  1.00121.63           C  
ATOM   1551  OD1 ASN A 227     153.327 143.189 187.340  1.00125.64           O  
ATOM   1552  ND2 ASN A 227     155.412 142.763 186.634  1.00114.74           N  
ATOM   1553  N   VAL A 228     151.820 146.821 184.347  1.00102.23           N  
ATOM   1554  CA  VAL A 228     151.469 147.896 183.426  1.00107.56           C  
ATOM   1555  C   VAL A 228     152.171 149.174 183.863  1.00111.00           C  
ATOM   1556  O   VAL A 228     152.161 149.524 185.049  1.00112.51           O  
ATOM   1557  CB  VAL A 228     149.946 148.101 183.360  1.00108.86           C  
ATOM   1558  CG1 VAL A 228     149.598 149.158 182.330  1.00108.33           C  
ATOM   1559  CG2 VAL A 228     149.254 146.791 183.034  1.00110.97           C  
ATOM   1560  N   TYR A 229     152.781 149.864 182.902  1.00112.68           N  
ATOM   1561  CA  TYR A 229     153.431 151.154 183.135  1.00111.19           C  
ATOM   1562  C   TYR A 229     152.747 152.219 182.290  1.00114.68           C  
ATOM   1563  O   TYR A 229     153.009 152.316 181.077  1.00119.23           O  
ATOM   1564  CB  TYR A 229     154.921 151.083 182.805  1.00113.33           C  
ATOM   1565  CG  TYR A 229     155.713 150.168 183.713  1.00116.87           C  
ATOM   1566  CD1 TYR A 229     155.732 148.796 183.502  1.00113.72           C  
ATOM   1567  CD2 TYR A 229     156.443 150.677 184.777  1.00116.45           C  
ATOM   1568  CE1 TYR A 229     156.453 147.958 184.328  1.00113.03           C  
ATOM   1569  CE2 TYR A 229     157.167 149.845 185.608  1.00114.16           C  
ATOM   1570  CZ  TYR A 229     157.168 148.487 185.378  1.00116.27           C  
ATOM   1571  OH  TYR A 229     157.888 147.654 186.201  1.00114.10           O  
ATOM   1572  N   PRO A 230     151.838 153.011 182.862  1.00117.89           N  
ATOM   1573  CA  PRO A 230     151.215 154.102 182.098  1.00116.40           C  
ATOM   1574  C   PRO A 230     152.075 155.358 182.152  1.00118.91           C  
ATOM   1575  O   PRO A 230     152.241 155.965 183.214  1.00125.33           O  
ATOM   1576  CB  PRO A 230     149.873 154.316 182.812  1.00112.76           C  
ATOM   1577  CG  PRO A 230     149.765 153.188 183.828  1.00110.67           C  
ATOM   1578  CD  PRO A 230     151.166 152.808 184.151  1.00115.29           C  
ATOM   1579  N   VAL A 231     152.593 155.767 180.994  1.00125.39           N  
ATOM   1580  CA  VAL A 231     153.532 156.877 180.891  1.00125.26           C  
ATOM   1581  C   VAL A 231     152.913 157.953 180.012  1.00127.79           C  
ATOM   1582  O   VAL A 231     152.396 157.653 178.931  1.00128.02           O  
ATOM   1583  CB  VAL A 231     154.885 156.422 180.310  1.00123.75           C  
ATOM   1584  CG1 VAL A 231     155.767 157.620 180.000  1.00127.58           C  
ATOM   1585  CG2 VAL A 231     155.582 155.473 181.267  1.00126.80           C  
ATOM   1586  N   GLN A 232     152.963 159.202 180.472  1.00152.46           N  
ATOM   1587  CA  GLN A 232     152.466 160.344 179.707  1.00151.65           C  
ATOM   1588  C   GLN A 232     153.637 161.293 179.466  1.00154.29           C  
ATOM   1589  O   GLN A 232     153.926 162.167 180.286  1.00155.36           O  
ATOM   1590  CB  GLN A 232     151.320 161.041 180.430  1.00152.92           C  
ATOM   1591  CG  GLN A 232     150.760 162.234 179.676  1.00153.28           C  
ATOM   1592  CD  GLN A 232     149.505 162.791 180.313  1.00157.53           C  
ATOM   1593  OE1 GLN A 232     148.768 162.074 180.989  1.00156.07           O  
ATOM   1594  NE2 GLN A 232     149.254 164.077 180.099  1.00157.02           N  
ATOM   1595  N   SER A 233     154.309 161.116 178.330  1.00166.42           N  
ATOM   1596  CA  SER A 233     155.449 161.954 177.966  1.00165.84           C  
ATOM   1597  C   SER A 233     155.386 162.191 176.465  1.00167.44           C  
ATOM   1598  O   SER A 233     155.502 161.243 175.683  1.00167.96           O  
ATOM   1599  CB  SER A 233     156.766 161.297 178.366  1.00165.23           C  
ATOM   1600  OG  SER A 233     157.871 162.066 177.927  1.00166.04           O  
ATOM   1601  N   MET A 234     155.203 163.450 176.065  1.00176.60           N  
ATOM   1602  CA  MET A 234     155.022 163.759 174.652  1.00177.72           C  
ATOM   1603  C   MET A 234     156.328 163.710 173.871  1.00177.20           C  
ATOM   1604  O   MET A 234     156.324 163.329 172.695  1.00175.31           O  
ATOM   1605  CB  MET A 234     154.371 165.133 174.495  1.00177.29           C  
ATOM   1606  CG  MET A 234     153.801 165.392 173.110  1.00177.58           C  
ATOM   1607  SD  MET A 234     152.895 166.946 173.009  1.00184.15           S  
ATOM   1608  CE  MET A 234     151.646 166.689 174.265  1.00177.85           C  
ATOM   1609  N   THR A 235     157.447 164.083 174.490  1.00171.17           N  
ATOM   1610  CA  THR A 235     158.719 164.174 173.783  1.00169.77           C  
ATOM   1611  C   THR A 235     159.743 163.158 174.262  1.00169.64           C  
ATOM   1612  O   THR A 235     160.224 162.348 173.462  1.00169.40           O  
ATOM   1613  CB  THR A 235     159.295 165.592 173.919  1.00170.87           C  
ATOM   1614  OG1 THR A 235     159.516 165.889 175.304  1.00171.85           O  
ATOM   1615  CG2 THR A 235     158.335 166.615 173.335  1.00169.07           C  
ATOM   1616  N   ARG A 236     160.093 163.174 175.544  1.00163.89           N  
ATOM   1617  CA  ARG A 236     161.152 162.313 176.069  1.00163.58           C  
ATOM   1618  C   ARG A 236     160.569 161.036 176.673  1.00165.68           C  
ATOM   1619  O   ARG A 236     160.661 160.779 177.873  1.00165.93           O  
ATOM   1620  CB  ARG A 236     161.994 163.075 177.089  1.00163.26           C  
ATOM   1621  CG  ARG A 236     161.191 163.971 178.014  1.00164.27           C  
ATOM   1622  CD  ARG A 236     161.986 164.332 179.257  1.00164.71           C  
ATOM   1623  NE  ARG A 236     162.163 163.186 180.140  1.00166.92           N  
ATOM   1624  CZ  ARG A 236     162.602 163.263 181.389  1.00165.49           C  
ATOM   1625  NH1 ARG A 236     162.920 164.424 181.939  1.00165.65           N  
ATOM   1626  NH2 ARG A 236     162.724 162.149 182.105  1.00163.31           N  
ATOM   1627  N   PHE A 237     159.961 160.222 175.812  1.00155.02           N  
ATOM   1628  CA  PHE A 237     159.433 158.935 176.245  1.00150.02           C  
ATOM   1629  C   PHE A 237     160.439 157.805 176.085  1.00148.97           C  
ATOM   1630  O   PHE A 237     160.245 156.731 176.663  1.00150.03           O  
ATOM   1631  CB  PHE A 237     158.156 158.592 175.471  1.00147.84           C  
ATOM   1632  CG  PHE A 237     158.294 158.719 173.980  1.00152.74           C  
ATOM   1633  CD1 PHE A 237     158.766 157.661 173.223  1.00153.21           C  
ATOM   1634  CD2 PHE A 237     157.940 159.892 173.335  1.00153.43           C  
ATOM   1635  CE1 PHE A 237     158.893 157.772 171.853  1.00152.76           C  
ATOM   1636  CE2 PHE A 237     158.063 160.009 171.964  1.00151.30           C  
ATOM   1637  CZ  PHE A 237     158.540 158.947 171.222  1.00152.26           C  
ATOM   1638  N   MET A 238     161.510 158.023 175.318  1.00145.05           N  
ATOM   1639  CA  MET A 238     162.487 156.967 175.079  1.00146.64           C  
ATOM   1640  C   MET A 238     163.258 156.589 176.337  1.00144.11           C  
ATOM   1641  O   MET A 238     163.652 155.427 176.481  1.00144.85           O  
ATOM   1642  CB  MET A 238     163.461 157.391 173.979  1.00144.25           C  
ATOM   1643  CG  MET A 238     162.849 157.418 172.588  1.00145.62           C  
ATOM   1644  SD  MET A 238     162.186 155.819 172.090  1.00146.12           S  
ATOM   1645  CE  MET A 238     163.639 154.787 172.252  1.00139.66           C  
ATOM   1646  N   SER A 239     163.487 157.541 177.244  1.00141.26           N  
ATOM   1647  CA  SER A 239     164.196 157.231 178.481  1.00144.00           C  
ATOM   1648  C   SER A 239     163.419 156.225 179.322  1.00147.61           C  
ATOM   1649  O   SER A 239     163.996 155.272 179.860  1.00148.31           O  
ATOM   1650  CB  SER A 239     164.455 158.513 179.272  1.00142.49           C  
ATOM   1651  OG  SER A 239     163.251 159.226 179.496  1.00141.73           O  
ATOM   1652  N   PHE A 240     162.104 156.419 179.441  1.00140.02           N  
ATOM   1653  CA  PHE A 240     161.285 155.479 180.199  1.00135.83           C  
ATOM   1654  C   PHE A 240     161.311 154.094 179.567  1.00137.19           C  
ATOM   1655  O   PHE A 240     161.425 153.083 180.270  1.00139.99           O  
ATOM   1656  CB  PHE A 240     159.850 155.995 180.297  1.00135.75           C  
ATOM   1657  CG  PHE A 240     159.711 157.252 181.105  1.00138.69           C  
ATOM   1658  CD1 PHE A 240     159.783 157.216 182.486  1.00138.16           C  
ATOM   1659  CD2 PHE A 240     159.506 158.470 180.482  1.00140.25           C  
ATOM   1660  CE1 PHE A 240     159.655 158.372 183.230  1.00138.28           C  
ATOM   1661  CE2 PHE A 240     159.377 159.629 181.221  1.00140.92           C  
ATOM   1662  CZ  PHE A 240     159.451 159.580 182.597  1.00139.72           C  
ATOM   1663  N   ILE A 241     161.215 154.028 178.236  1.00130.41           N  
ATOM   1664  CA  ILE A 241     161.249 152.742 177.548  1.00128.50           C  
ATOM   1665  C   ILE A 241     162.582 152.045 177.773  1.00132.68           C  
ATOM   1666  O   ILE A 241     162.625 150.831 178.007  1.00137.97           O  
ATOM   1667  CB  ILE A 241     160.959 152.927 176.046  1.00128.47           C  
ATOM   1668  CG1 ILE A 241     159.662 153.708 175.843  1.00132.89           C  
ATOM   1669  CG2 ILE A 241     160.872 151.582 175.356  1.00129.15           C  
ATOM   1670  CD1 ILE A 241     159.237 153.820 174.396  1.00129.09           C  
ATOM   1671  N   GLU A 242     163.684 152.787 177.711  1.00139.75           N  
ATOM   1672  CA  GLU A 242     165.002 152.205 177.925  1.00138.94           C  
ATOM   1673  C   GLU A 242     165.240 151.777 179.367  1.00140.65           C  
ATOM   1674  O   GLU A 242     165.984 150.817 179.591  1.00139.20           O  
ATOM   1675  CB  GLU A 242     166.088 153.192 177.493  1.00141.30           C  
ATOM   1676  CG  GLU A 242     166.192 153.363 175.988  1.00144.69           C  
ATOM   1677  CD  GLU A 242     167.154 154.463 175.591  1.00148.40           C  
ATOM   1678  OE1 GLU A 242     167.660 155.166 176.490  1.00147.11           O  
ATOM   1679  OE2 GLU A 242     167.404 154.625 174.378  1.00147.00           O  
ATOM   1680  N   GLU A 243     164.639 152.455 180.344  1.00140.44           N  
ATOM   1681  CA  GLU A 243     164.771 152.044 181.737  1.00137.79           C  
ATOM   1682  C   GLU A 243     163.872 150.876 182.117  1.00140.25           C  
ATOM   1683  O   GLU A 243     164.257 150.069 182.970  1.00138.38           O  
ATOM   1684  CB  GLU A 243     164.476 153.217 182.678  1.00137.09           C  
ATOM   1685  CG  GLU A 243     165.380 154.419 182.484  1.00143.30           C  
ATOM   1686  CD  GLU A 243     165.155 155.485 183.536  1.00147.74           C  
ATOM   1687  OE1 GLU A 243     164.803 155.127 184.679  1.00145.56           O  
ATOM   1688  OE2 GLU A 243     165.327 156.680 183.218  1.00145.50           O  
ATOM   1689  N   VAL A 244     162.691 150.761 181.516  1.00135.31           N  
ATOM   1690  CA  VAL A 244     161.754 149.706 181.896  1.00129.91           C  
ATOM   1691  C   VAL A 244     162.016 148.413 181.131  1.00133.52           C  
ATOM   1692  O   VAL A 244     161.950 147.326 181.709  1.00130.91           O  
ATOM   1693  CB  VAL A 244     160.305 150.194 181.698  1.00128.10           C  
ATOM   1694  CG1 VAL A 244     159.322 149.091 182.040  1.00128.32           C  
ATOM   1695  CG2 VAL A 244     160.041 151.414 182.560  1.00128.82           C  
ATOM   1696  N   GLN A 245     162.318 148.512 179.833  1.00137.03           N  
ATOM   1697  CA  GLN A 245     162.509 147.367 178.947  1.00131.34           C  
ATOM   1698  C   GLN A 245     161.259 146.495 178.914  1.00130.88           C  
ATOM   1699  O   GLN A 245     161.273 145.372 179.434  1.00127.70           O  
ATOM   1700  CB  GLN A 245     163.719 146.534 179.376  1.00130.07           C  
ATOM   1701  CG  GLN A 245     165.036 147.284 179.362  1.00133.80           C  
ATOM   1702  CD  GLN A 245     166.217 146.379 179.650  1.00138.24           C  
ATOM   1703  OE1 GLN A 245     166.188 145.187 179.347  1.00138.33           O  
ATOM   1704  NE2 GLN A 245     167.263 146.942 180.241  1.00136.96           N  
ATOM   1705  N   PRO A 246     160.169 146.964 178.317  1.00116.53           N  
ATOM   1706  CA  PRO A 246     158.932 146.181 178.301  1.00116.34           C  
ATOM   1707  C   PRO A 246     158.971 145.089 177.240  1.00118.96           C  
ATOM   1708  O   PRO A 246     159.920 144.961 176.466  1.00123.43           O  
ATOM   1709  CB  PRO A 246     157.868 147.229 177.975  1.00117.14           C  
ATOM   1710  CG  PRO A 246     158.589 148.204 177.113  1.00116.60           C  
ATOM   1711  CD  PRO A 246     160.010 148.251 177.617  1.00114.68           C  
ATOM   1712  N   ASP A 247     157.903 144.291 177.221  1.00119.63           N  
ATOM   1713  CA  ASP A 247     157.731 143.250 176.218  1.00115.87           C  
ATOM   1714  C   ASP A 247     156.785 143.651 175.096  1.00119.89           C  
ATOM   1715  O   ASP A 247     156.772 142.990 174.053  1.00123.85           O  
ATOM   1716  CB  ASP A 247     157.218 141.962 176.871  1.00114.45           C  
ATOM   1717  CG  ASP A 247     158.210 141.373 177.851  1.00126.66           C  
ATOM   1718  OD1 ASP A 247     159.410 141.304 177.514  1.00127.47           O  
ATOM   1719  OD2 ASP A 247     157.793 140.981 178.960  1.00132.18           O  
ATOM   1720  N   ALA A 248     155.998 144.706 175.288  1.00106.88           N  
ATOM   1721  CA  ALA A 248     155.116 145.219 174.252  1.00103.36           C  
ATOM   1722  C   ALA A 248     154.800 146.671 174.572  1.00103.23           C  
ATOM   1723  O   ALA A 248     154.922 147.112 175.717  1.00109.42           O  
ATOM   1724  CB  ALA A 248     153.830 144.394 174.141  1.00104.71           C  
ATOM   1725  N   VAL A 249     154.397 147.411 173.543  1.00101.32           N  
ATOM   1726  CA  VAL A 249     154.051 148.821 173.671  1.00102.73           C  
ATOM   1727  C   VAL A 249     152.684 149.039 173.039  1.00103.61           C  
ATOM   1728  O   VAL A 249     152.432 148.580 171.921  1.00107.11           O  
ATOM   1729  CB  VAL A 249     155.104 149.734 173.013  1.00101.35           C  
ATOM   1730  CG1 VAL A 249     154.718 151.194 173.176  1.00100.29           C  
ATOM   1731  CG2 VAL A 249     156.479 149.480 173.605  1.00 95.85           C  
ATOM   1732  N   ILE A 250     151.805 149.734 173.756  1.00100.91           N  
ATOM   1733  CA  ILE A 250     150.486 150.105 173.259  1.00101.69           C  
ATOM   1734  C   ILE A 250     150.424 151.623 173.194  1.00106.01           C  
ATOM   1735  O   ILE A 250     150.670 152.301 174.198  1.00107.47           O  
ATOM   1736  CB  ILE A 250     149.362 149.546 174.151  1.00102.84           C  
ATOM   1737  CG1 ILE A 250     149.457 148.023 174.231  1.00100.91           C  
ATOM   1738  CG2 ILE A 250     148.003 149.966 173.620  1.00 99.64           C  
ATOM   1739  CD1 ILE A 250     148.413 147.394 175.122  1.00 98.90           C  
ATOM   1740  N   ASN A 251     150.098 152.153 172.019  1.00115.74           N  
ATOM   1741  CA  ASN A 251     150.153 153.587 171.771  1.00110.68           C  
ATOM   1742  C   ASN A 251     148.814 154.079 171.245  1.00114.33           C  
ATOM   1743  O   ASN A 251     148.304 153.557 170.250  1.00119.44           O  
ATOM   1744  CB  ASN A 251     151.267 153.923 170.774  1.00109.26           C  
ATOM   1745  CG  ASN A 251     151.458 155.414 170.592  1.00114.45           C  
ATOM   1746  OD1 ASN A 251     151.233 156.197 171.513  1.00117.07           O  
ATOM   1747  ND2 ASN A 251     151.877 155.815 169.398  1.00115.50           N  
ATOM   1748  N   MET A 252     148.251 155.083 171.915  1.00119.56           N  
ATOM   1749  CA  MET A 252     147.099 155.821 171.398  1.00116.57           C  
ATOM   1750  C   MET A 252     147.663 156.950 170.546  1.00124.27           C  
ATOM   1751  O   MET A 252     147.885 158.067 171.014  1.00122.72           O  
ATOM   1752  CB  MET A 252     146.223 156.329 172.536  1.00118.91           C  
ATOM   1753  CG  MET A 252     145.679 155.223 173.426  1.00120.52           C  
ATOM   1754  SD  MET A 252     144.650 155.828 174.776  1.00131.15           S  
ATOM   1755  CE  MET A 252     145.866 156.668 175.784  1.00122.23           C  
ATOM   1756  N   ALA A 253     147.890 156.647 169.271  1.00130.48           N  
ATOM   1757  CA  ALA A 253     148.779 157.444 168.438  1.00128.38           C  
ATOM   1758  C   ALA A 253     148.133 158.738 167.965  1.00124.51           C  
ATOM   1759  O   ALA A 253     146.937 158.785 167.663  1.00123.30           O  
ATOM   1760  CB  ALA A 253     149.235 156.628 167.229  1.00124.11           C  
ATOM   1761  N   HIS A 254     148.946 159.792 167.907  1.00142.70           N  
ATOM   1762  CA  HIS A 254     148.615 161.055 167.247  1.00142.52           C  
ATOM   1763  C   HIS A 254     149.886 161.466 166.510  1.00144.16           C  
ATOM   1764  O   HIS A 254     150.728 162.182 167.058  1.00144.94           O  
ATOM   1765  CB  HIS A 254     148.160 162.112 168.246  1.00141.99           C  
ATOM   1766  CG  HIS A 254     147.481 163.288 167.616  1.00143.07           C  
ATOM   1767  ND1 HIS A 254     146.184 163.238 167.152  1.00145.70           N  
ATOM   1768  CD2 HIS A 254     147.918 164.546 167.375  1.00143.85           C  
ATOM   1769  CE1 HIS A 254     145.852 164.414 166.651  1.00145.66           C  
ATOM   1770  NE2 HIS A 254     146.887 165.225 166.773  1.00148.32           N  
ATOM   1771  N   GLY A 255     150.022 161.013 165.266  1.00130.02           N  
ATOM   1772  CA  GLY A 255     151.269 161.151 164.543  1.00124.16           C  
ATOM   1773  C   GLY A 255     152.192 159.972 164.779  1.00129.37           C  
ATOM   1774  O   GLY A 255     151.839 158.968 165.402  1.00135.11           O  
ATOM   1775  N   ARG A 256     153.411 160.098 164.266  1.00128.02           N  
ATOM   1776  CA  ARG A 256     154.407 159.044 164.386  1.00131.53           C  
ATOM   1777  C   ARG A 256     155.427 159.381 165.468  1.00129.84           C  
ATOM   1778  O   ARG A 256     155.555 160.528 165.903  1.00128.90           O  
ATOM   1779  CB  ARG A 256     155.112 158.803 163.049  1.00129.40           C  
ATOM   1780  CG  ARG A 256     155.951 159.963 162.556  1.00129.38           C  
ATOM   1781  CD  ARG A 256     156.802 159.538 161.372  1.00130.77           C  
ATOM   1782  NE  ARG A 256     157.585 158.345 161.666  1.00132.94           N  
ATOM   1783  CZ  ARG A 256     158.609 157.920 160.937  1.00130.43           C  
ATOM   1784  NH1 ARG A 256     159.006 158.573 159.858  1.00130.85           N  
ATOM   1785  NH2 ARG A 256     159.249 156.813 161.301  1.00124.35           N  
ATOM   1786  N   MET A 257     156.160 158.353 165.898  1.00138.61           N  
ATOM   1787  CA  MET A 257     157.075 158.476 167.027  1.00136.34           C  
ATOM   1788  C   MET A 257     158.491 158.850 166.602  1.00139.20           C  
ATOM   1789  O   MET A 257     159.143 159.651 167.279  1.00142.62           O  
ATOM   1790  CB  MET A 257     157.092 157.170 167.825  1.00135.43           C  
ATOM   1791  CG  MET A 257     155.705 156.640 168.156  1.00137.71           C  
ATOM   1792  SD  MET A 257     155.714 155.141 169.157  1.00149.39           S  
ATOM   1793  CE  MET A 257     156.092 155.808 170.773  1.00136.35           C  
ATOM   1794  N   GLY A 258     158.986 158.290 165.504  1.00131.63           N  
ATOM   1795  CA  GLY A 258     160.283 158.646 164.970  1.00133.83           C  
ATOM   1796  C   GLY A 258     161.104 157.428 164.611  1.00136.05           C  
ATOM   1797  O   GLY A 258     160.681 156.284 164.767  1.00139.24           O  
ATOM   1798  N   ASP A 259     162.314 157.698 164.115  1.00137.95           N  
ATOM   1799  CA  ASP A 259     163.219 156.634 163.693  1.00137.88           C  
ATOM   1800  C   ASP A 259     163.891 155.940 164.871  1.00140.12           C  
ATOM   1801  O   ASP A 259     164.243 154.759 164.768  1.00143.02           O  
ATOM   1802  CB  ASP A 259     164.282 157.193 162.747  1.00137.84           C  
ATOM   1803  CG  ASP A 259     163.712 157.587 161.401  1.00142.88           C  
ATOM   1804  OD1 ASP A 259     162.803 156.885 160.911  1.00142.39           O  
ATOM   1805  OD2 ASP A 259     164.173 158.598 160.831  1.00140.91           O  
ATOM   1806  N   LYS A 260     164.091 156.652 165.982  1.00134.80           N  
ATOM   1807  CA  LYS A 260     164.701 156.032 167.154  1.00133.29           C  
ATOM   1808  C   LYS A 260     163.822 154.918 167.704  1.00132.77           C  
ATOM   1809  O   LYS A 260     164.326 153.885 168.160  1.00135.43           O  
ATOM   1810  CB  LYS A 260     164.971 157.088 168.224  1.00134.86           C  
ATOM   1811  CG  LYS A 260     166.058 158.076 167.846  1.00135.75           C  
ATOM   1812  CD  LYS A 260     166.342 159.044 168.978  1.00137.57           C  
ATOM   1813  CE  LYS A 260     167.451 160.012 168.604  1.00136.35           C  
ATOM   1814  NZ  LYS A 260     167.745 160.969 169.705  1.00135.44           N  
ATOM   1815  N   MET A 261     162.502 155.110 167.669  1.00124.64           N  
ATOM   1816  CA  MET A 261     161.590 154.053 168.088  1.00126.87           C  
ATOM   1817  C   MET A 261     161.722 152.828 167.193  1.00131.29           C  
ATOM   1818  O   MET A 261     161.709 151.692 167.679  1.00138.27           O  
ATOM   1819  CB  MET A 261     160.152 154.569 168.085  1.00127.12           C  
ATOM   1820  CG  MET A 261     159.162 153.640 168.761  1.00130.30           C  
ATOM   1821  SD  MET A 261     159.592 153.310 170.479  1.00146.05           S  
ATOM   1822  CE  MET A 261     158.271 152.198 170.947  1.00130.78           C  
ATOM   1823  N   VAL A 262     161.854 153.039 165.882  1.00117.81           N  
ATOM   1824  CA  VAL A 262     162.022 151.919 164.959  1.00114.06           C  
ATOM   1825  C   VAL A 262     163.326 151.185 165.242  1.00115.77           C  
ATOM   1826  O   VAL A 262     163.376 149.949 165.235  1.00120.92           O  
ATOM   1827  CB  VAL A 262     161.955 152.413 163.502  1.00113.11           C  
ATOM   1828  CG1 VAL A 262     162.200 151.265 162.538  1.00114.31           C  
ATOM   1829  CG2 VAL A 262     160.613 153.066 163.227  1.00114.54           C  
ATOM   1830  N   ASP A 263     164.404 151.934 165.492  1.00119.64           N  
ATOM   1831  CA  ASP A 263     165.682 151.304 165.808  1.00118.66           C  
ATOM   1832  C   ASP A 263     165.592 150.488 167.091  1.00122.40           C  
ATOM   1833  O   ASP A 263     166.107 149.365 167.160  1.00125.44           O  
ATOM   1834  CB  ASP A 263     166.776 152.364 165.924  1.00121.99           C  
ATOM   1835  CG  ASP A 263     167.090 153.024 164.599  1.00131.76           C  
ATOM   1836  OD1 ASP A 263     166.805 152.414 163.547  1.00133.56           O  
ATOM   1837  OD2 ASP A 263     167.624 154.153 164.607  1.00132.37           O  
ATOM   1838  N   TYR A 264     164.939 151.036 168.120  1.00121.10           N  
ATOM   1839  CA  TYR A 264     164.784 150.301 169.371  1.00115.16           C  
ATOM   1840  C   TYR A 264     163.950 149.041 169.174  1.00113.76           C  
ATOM   1841  O   TYR A 264     164.276 147.983 169.726  1.00117.30           O  
ATOM   1842  CB  TYR A 264     164.154 151.198 170.435  1.00116.51           C  
ATOM   1843  CG  TYR A 264     163.990 150.518 171.774  1.00120.85           C  
ATOM   1844  CD1 TYR A 264     165.057 150.411 172.655  1.00119.49           C  
ATOM   1845  CD2 TYR A 264     162.772 149.972 172.153  1.00119.65           C  
ATOM   1846  CE1 TYR A 264     164.915 149.786 173.877  1.00118.37           C  
ATOM   1847  CE2 TYR A 264     162.621 149.342 173.371  1.00121.34           C  
ATOM   1848  CZ  TYR A 264     163.695 149.254 174.229  1.00123.40           C  
ATOM   1849  OH  TYR A 264     163.547 148.629 175.445  1.00121.55           O  
ATOM   1850  N   LEU A 265     162.868 149.135 168.398  1.00103.76           N  
ATOM   1851  CA  LEU A 265     162.033 147.965 168.143  1.00101.48           C  
ATOM   1852  C   LEU A 265     162.805 146.887 167.394  1.00103.61           C  
ATOM   1853  O   LEU A 265     162.672 145.697 167.700  1.00105.83           O  
ATOM   1854  CB  LEU A 265     160.784 148.370 167.360  1.00106.99           C  
ATOM   1855  CG  LEU A 265     159.723 149.192 168.092  1.00104.87           C  
ATOM   1856  CD1 LEU A 265     158.577 149.533 167.158  1.00108.14           C  
ATOM   1857  CD2 LEU A 265     159.214 148.454 169.312  1.00 99.45           C  
ATOM   1858  N   LYS A 266     163.610 147.283 166.406  1.00114.12           N  
ATOM   1859  CA  LYS A 266     164.410 146.305 165.675  1.00112.46           C  
ATOM   1860  C   LYS A 266     165.465 145.669 166.572  1.00113.32           C  
ATOM   1861  O   LYS A 266     165.726 144.465 166.471  1.00113.86           O  
ATOM   1862  CB  LYS A 266     165.065 146.959 164.459  1.00108.08           C  
ATOM   1863  CG  LYS A 266     164.113 147.208 163.305  1.00112.08           C  
ATOM   1864  CD  LYS A 266     164.864 147.419 162.003  1.00115.41           C  
ATOM   1865  CE  LYS A 266     165.706 148.679 162.049  1.00120.18           C  
ATOM   1866  NZ  LYS A 266     166.404 148.921 160.758  1.00115.14           N  
ATOM   1867  N   ALA A 267     166.084 146.458 167.451  1.00123.10           N  
ATOM   1868  CA  ALA A 267     167.115 145.920 168.330  1.00117.25           C  
ATOM   1869  C   ALA A 267     166.545 144.999 169.400  1.00120.32           C  
ATOM   1870  O   ALA A 267     167.202 144.024 169.782  1.00119.29           O  
ATOM   1871  CB  ALA A 267     167.894 147.061 168.985  1.00115.29           C  
ATOM   1872  N   ARG A 268     165.338 145.281 169.893  1.00125.01           N  
ATOM   1873  CA  ARG A 268     164.757 144.507 170.982  1.00115.86           C  
ATOM   1874  C   ARG A 268     163.801 143.417 170.518  1.00114.34           C  
ATOM   1875  O   ARG A 268     163.514 142.502 171.297  1.00115.66           O  
ATOM   1876  CB  ARG A 268     164.021 145.434 171.955  1.00114.70           C  
ATOM   1877  CG  ARG A 268     164.939 146.317 172.779  1.00115.25           C  
ATOM   1878  CD  ARG A 268     165.682 145.512 173.832  1.00120.62           C  
ATOM   1879  NE  ARG A 268     164.826 144.515 174.464  1.00129.82           N  
ATOM   1880  CZ  ARG A 268     163.903 144.787 175.377  1.00128.97           C  
ATOM   1881  NH1 ARG A 268     163.682 146.024 175.790  1.00128.04           N  
ATOM   1882  NH2 ARG A 268     163.182 143.792 175.886  1.00120.27           N  
ATOM   1883  N   ASN A 269     163.296 143.500 169.285  1.00107.37           N  
ATOM   1884  CA  ASN A 269     162.430 142.470 168.704  1.00103.35           C  
ATOM   1885  C   ASN A 269     161.120 142.332 169.481  1.00112.77           C  
ATOM   1886  O   ASN A 269     160.742 141.244 169.918  1.00118.20           O  
ATOM   1887  CB  ASN A 269     163.162 141.128 168.615  1.00104.07           C  
ATOM   1888  CG  ASN A 269     162.738 140.311 167.415  1.00111.57           C  
ATOM   1889  OD1 ASN A 269     162.279 140.853 166.412  1.00116.36           O  
ATOM   1890  ND2 ASN A 269     162.891 138.997 167.511  1.00106.66           N  
ATOM   1891  N   ILE A 270     160.419 143.454 169.649  1.00101.87           N  
ATOM   1892  CA  ILE A 270     159.132 143.486 170.331  1.00 98.14           C  
ATOM   1893  C   ILE A 270     158.111 144.161 169.420  1.00103.86           C  
ATOM   1894  O   ILE A 270     158.451 144.734 168.385  1.00108.66           O  
ATOM   1895  CB  ILE A 270     159.206 144.201 171.696  1.00 97.47           C  
ATOM   1896  CG1 ILE A 270     159.648 145.652 171.523  1.00 96.95           C  
ATOM   1897  CG2 ILE A 270     160.154 143.468 172.630  1.00 98.18           C  
ATOM   1898  CD1 ILE A 270     159.661 146.438 172.810  1.00 93.53           C  
ATOM   1899  N   LEU A 271     156.846 144.087 169.823  1.00101.76           N  
ATOM   1900  CA  LEU A 271     155.729 144.532 169.003  1.00100.00           C  
ATOM   1901  C   LEU A 271     155.210 145.895 169.448  1.00101.50           C  
ATOM   1902  O   LEU A 271     155.491 146.370 170.550  1.00101.61           O  
ATOM   1903  CB  LEU A 271     154.590 143.510 169.046  1.00 91.38           C  
ATOM   1904  CG  LEU A 271     154.828 142.190 168.314  1.00 91.33           C  
ATOM   1905  CD1 LEU A 271     153.663 141.246 168.532  1.00 97.57           C  
ATOM   1906  CD2 LEU A 271     155.038 142.443 166.835  1.00 93.97           C  
ATOM   1907  N   LEU A 272     154.437 146.522 168.560  1.00 99.55           N  
ATOM   1908  CA  LEU A 272     153.821 147.818 168.813  1.00100.14           C  
ATOM   1909  C   LEU A 272     152.385 147.793 168.311  1.00105.46           C  
ATOM   1910  O   LEU A 272     152.138 147.429 167.158  1.00108.21           O  
ATOM   1911  CB  LEU A 272     154.605 148.943 168.126  1.00 96.44           C  
ATOM   1912  CG  LEU A 272     154.001 150.348 168.151  1.00 97.62           C  
ATOM   1913  CD1 LEU A 272     154.022 150.922 169.554  1.00 93.07           C  
ATOM   1914  CD2 LEU A 272     154.738 151.262 167.188  1.00 98.55           C  
ATOM   1915  N   PHE A 273     151.446 148.180 169.171  1.00 99.41           N  
ATOM   1916  CA  PHE A 273     150.028 148.197 168.843  1.00 93.16           C  
ATOM   1917  C   PHE A 273     149.514 149.631 168.829  1.00102.83           C  
ATOM   1918  O   PHE A 273     150.144 150.543 169.372  1.00107.84           O  
ATOM   1919  CB  PHE A 273     149.215 147.361 169.840  1.00 95.72           C  
ATOM   1920  CG  PHE A 273     149.628 145.919 169.905  1.00101.59           C  
ATOM   1921  CD1 PHE A 273     150.633 145.511 170.764  1.00100.01           C  
ATOM   1922  CD2 PHE A 273     149.009 144.971 169.111  1.00103.69           C  
ATOM   1923  CE1 PHE A 273     151.014 144.185 170.827  1.00 99.84           C  
ATOM   1924  CE2 PHE A 273     149.386 143.644 169.170  1.00 95.29           C  
ATOM   1925  CZ  PHE A 273     150.390 143.252 170.029  1.00 97.33           C  
ATOM   1926  N   ALA A 274     148.352 149.826 168.206  1.00102.15           N  
ATOM   1927  CA  ALA A 274     147.769 151.160 168.063  1.00 99.51           C  
ATOM   1928  C   ALA A 274     146.261 151.051 167.889  1.00101.78           C  
ATOM   1929  O   ALA A 274     145.754 150.949 166.765  1.00100.40           O  
ATOM   1930  CB  ALA A 274     148.390 151.918 166.891  1.00 92.64           C  
ATOM   1931  N   PRO A 275     145.508 151.076 168.986  1.00 98.23           N  
ATOM   1932  CA  PRO A 275     144.044 151.101 168.882  1.00 96.80           C  
ATOM   1933  C   PRO A 275     143.536 152.480 168.482  1.00105.46           C  
ATOM   1934  O   PRO A 275     144.263 153.474 168.488  1.00107.05           O  
ATOM   1935  CB  PRO A 275     143.583 150.717 170.290  1.00101.20           C  
ATOM   1936  CG  PRO A 275     144.704 151.144 171.171  1.00100.80           C  
ATOM   1937  CD  PRO A 275     145.958 150.918 170.380  1.00 98.06           C  
ATOM   1938  N   LEU A 276     142.251 152.530 168.135  1.00102.15           N  
ATOM   1939  CA  LEU A 276     141.620 153.732 167.610  1.00100.44           C  
ATOM   1940  C   LEU A 276     140.616 154.309 168.600  1.00104.34           C  
ATOM   1941  O   LEU A 276     140.172 153.641 169.537  1.00100.91           O  
ATOM   1942  CB  LEU A 276     140.918 153.445 166.278  1.00 97.86           C  
ATOM   1943  CG  LEU A 276     141.800 153.017 165.107  1.00104.35           C  
ATOM   1944  CD1 LEU A 276     140.967 152.857 163.850  1.00104.38           C  
ATOM   1945  CD2 LEU A 276     142.916 154.020 164.886  1.00104.66           C  
ATOM   1946  N   THR A 277     140.260 155.573 168.369  1.00117.12           N  
ATOM   1947  CA  THR A 277     139.315 156.310 169.198  1.00112.54           C  
ATOM   1948  C   THR A 277     138.283 156.990 168.310  1.00112.17           C  
ATOM   1949  O   THR A 277     138.628 157.558 167.269  1.00116.09           O  
ATOM   1950  CB  THR A 277     140.034 157.359 170.061  1.00112.03           C  
ATOM   1951  OG1 THR A 277     141.036 156.720 170.860  1.00123.12           O  
ATOM   1952  CG2 THR A 277     139.052 158.074 170.975  1.00108.79           C  
ATOM   1953  N   ILE A 278     137.019 156.935 168.723  1.00114.33           N  
ATOM   1954  CA  ILE A 278     135.911 157.530 167.985  1.00113.02           C  
ATOM   1955  C   ILE A 278     135.301 158.631 168.841  1.00110.53           C  
ATOM   1956  O   ILE A 278     134.968 158.403 170.009  1.00115.17           O  
ATOM   1957  CB  ILE A 278     134.849 156.481 167.609  1.00111.58           C  
ATOM   1958  CG1 ILE A 278     135.499 155.287 166.909  1.00109.48           C  
ATOM   1959  CG2 ILE A 278     133.782 157.098 166.723  1.00108.31           C  
ATOM   1960  CD1 ILE A 278     136.160 155.634 165.597  1.00113.03           C  
ATOM   1961  N   ASN A 279     135.157 159.819 168.262  1.00119.39           N  
ATOM   1962  CA  ASN A 279     134.641 160.983 168.985  1.00120.50           C  
ATOM   1963  C   ASN A 279     133.147 161.171 168.724  1.00118.46           C  
ATOM   1964  O   ASN A 279     132.705 162.176 168.168  1.00117.28           O  
ATOM   1965  CB  ASN A 279     135.429 162.232 168.601  1.00117.83           C  
ATOM   1966  CG  ASN A 279     136.836 162.229 169.161  1.00122.70           C  
ATOM   1967  OD1 ASN A 279     137.812 162.285 168.415  1.00124.40           O  
ATOM   1968  ND2 ASN A 279     136.946 162.165 170.481  1.00119.26           N  
ATOM   1969  N   SER A 280     132.366 160.184 169.152  1.00121.30           N  
ATOM   1970  CA  SER A 280     130.915 160.224 169.016  1.00119.95           C  
ATOM   1971  C   SER A 280     130.327 159.116 169.877  1.00123.38           C  
ATOM   1972  O   SER A 280     131.052 158.307 170.461  1.00130.24           O  
ATOM   1973  CB  SER A 280     130.475 160.071 167.558  1.00119.35           C  
ATOM   1974  OG  SER A 280     130.870 158.815 167.035  1.00117.22           O  
ATOM   1975  N   LEU A 281     129.000 159.091 169.949  1.00124.20           N  
ATOM   1976  CA  LEU A 281     128.313 158.031 170.667  1.00123.78           C  
ATOM   1977  C   LEU A 281     128.422 156.714 169.903  1.00123.76           C  
ATOM   1978  O   LEU A 281     128.703 156.681 168.703  1.00128.46           O  
ATOM   1979  CB  LEU A 281     126.845 158.392 170.888  1.00124.48           C  
ATOM   1980  CG  LEU A 281     126.563 159.684 171.657  1.00125.41           C  
ATOM   1981  CD1 LEU A 281     125.073 159.973 171.689  1.00124.86           C  
ATOM   1982  CD2 LEU A 281     127.124 159.604 173.064  1.00122.87           C  
ATOM   1983  N   VAL A 282     128.197 155.614 170.625  1.00122.40           N  
ATOM   1984  CA  VAL A 282     128.297 154.294 170.012  1.00124.66           C  
ATOM   1985  C   VAL A 282     127.223 154.103 168.949  1.00126.24           C  
ATOM   1986  O   VAL A 282     127.480 153.503 167.899  1.00130.12           O  
ATOM   1987  CB  VAL A 282     128.221 153.199 171.091  1.00121.94           C  
ATOM   1988  CG1 VAL A 282     128.486 151.834 170.483  1.00120.59           C  
ATOM   1989  CG2 VAL A 282     129.211 153.488 172.203  1.00125.95           C  
ATOM   1990  N   ASP A 283     126.009 154.601 169.197  1.00136.85           N  
ATOM   1991  CA  ASP A 283     124.929 154.446 168.229  1.00137.10           C  
ATOM   1992  C   ASP A 283     125.221 155.183 166.927  1.00139.64           C  
ATOM   1993  O   ASP A 283     124.945 154.656 165.845  1.00139.29           O  
ATOM   1994  CB  ASP A 283     123.614 154.938 168.829  1.00137.69           C  
ATOM   1995  CG  ASP A 283     122.444 154.770 167.883  1.00145.50           C  
ATOM   1996  OD1 ASP A 283     122.096 153.613 167.568  1.00147.25           O  
ATOM   1997  OD2 ASP A 283     121.874 155.794 167.453  1.00145.85           O  
ATOM   1998  N   GLU A 284     125.769 156.396 167.011  1.00135.64           N  
ATOM   1999  CA  GLU A 284     126.102 157.156 165.811  1.00129.56           C  
ATOM   2000  C   GLU A 284     127.240 156.519 165.027  1.00133.00           C  
ATOM   2001  O   GLU A 284     127.229 156.550 163.792  1.00134.62           O  
ATOM   2002  CB  GLU A 284     126.472 158.590 166.189  1.00131.25           C  
ATOM   2003  CG  GLU A 284     125.334 159.382 166.805  1.00136.16           C  
ATOM   2004  CD  GLU A 284     125.779 160.740 167.310  1.00141.39           C  
ATOM   2005  OE1 GLU A 284     127.002 160.989 167.349  1.00141.46           O  
ATOM   2006  OE2 GLU A 284     124.906 161.557 167.672  1.00140.12           O  
ATOM   2007  N   TRP A 285     128.225 155.949 165.724  1.00116.39           N  
ATOM   2008  CA  TRP A 285     129.370 155.345 165.051  1.00113.52           C  
ATOM   2009  C   TRP A 285     128.956 154.137 164.220  1.00114.26           C  
ATOM   2010  O   TRP A 285     129.470 153.933 163.114  1.00121.34           O  
ATOM   2011  CB  TRP A 285     130.426 154.957 166.087  1.00114.79           C  
ATOM   2012  CG  TRP A 285     131.436 153.959 165.612  1.00118.06           C  
ATOM   2013  CD1 TRP A 285     132.172 154.016 164.465  1.00115.16           C  
ATOM   2014  CD2 TRP A 285     131.832 152.756 166.282  1.00119.43           C  
ATOM   2015  NE1 TRP A 285     132.996 152.921 164.377  1.00109.40           N  
ATOM   2016  CE2 TRP A 285     132.806 152.133 165.481  1.00116.93           C  
ATOM   2017  CE3 TRP A 285     131.453 152.145 167.481  1.00114.16           C  
ATOM   2018  CZ2 TRP A 285     133.407 150.930 165.839  1.00115.99           C  
ATOM   2019  CZ3 TRP A 285     132.052 150.951 167.834  1.00112.68           C  
ATOM   2020  CH2 TRP A 285     133.017 150.356 167.016  1.00112.76           C  
ATOM   2021  N   GLU A 286     128.028 153.328 164.730  1.00117.33           N  
ATOM   2022  CA  GLU A 286     127.644 152.099 164.048  1.00120.88           C  
ATOM   2023  C   GLU A 286     126.822 152.339 162.789  1.00124.50           C  
ATOM   2024  O   GLU A 286     126.698 151.421 161.972  1.00125.71           O  
ATOM   2025  CB  GLU A 286     126.866 151.197 165.007  1.00124.69           C  
ATOM   2026  CG  GLU A 286     127.727 150.553 166.078  1.00126.06           C  
ATOM   2027  CD  GLU A 286     126.975 149.518 166.886  1.00129.28           C  
ATOM   2028  OE1 GLU A 286     125.730 149.487 166.801  1.00127.18           O  
ATOM   2029  OE2 GLU A 286     127.628 148.736 167.607  1.00128.58           O  
ATOM   2030  N   ASN A 287     126.263 153.535 162.607  1.00129.15           N  
ATOM   2031  CA  ASN A 287     125.453 153.848 161.437  1.00130.18           C  
ATOM   2032  C   ASN A 287     126.204 154.678 160.403  1.00131.47           C  
ATOM   2033  O   ASN A 287     125.617 155.059 159.386  1.00132.88           O  
ATOM   2034  CB  ASN A 287     124.174 154.573 161.857  1.00129.07           C  
ATOM   2035  CG  ASN A 287     123.292 153.725 162.749  1.00132.57           C  
ATOM   2036  OD1 ASN A 287     123.369 152.498 162.731  1.00135.41           O  
ATOM   2037  ND2 ASN A 287     122.445 154.378 163.535  1.00130.74           N  
ATOM   2038  N   ASP A 288     127.482 154.967 160.635  1.00130.40           N  
ATOM   2039  CA  ASP A 288     128.263 155.769 159.704  1.00130.59           C  
ATOM   2040  C   ASP A 288     128.946 154.859 158.693  1.00134.10           C  
ATOM   2041  O   ASP A 288     129.699 153.963 159.096  1.00136.06           O  
ATOM   2042  CB  ASP A 288     129.299 156.595 160.446  1.00129.06           C  
ATOM   2043  CG  ASP A 288     130.090 157.501 159.526  1.00135.61           C  
ATOM   2044  OD1 ASP A 288     129.474 158.361 158.863  1.00137.87           O  
ATOM   2045  OD2 ASP A 288     131.328 157.355 159.466  1.00138.15           O  
ATOM   2046  N   PRO A 289     128.717 155.041 157.391  1.00123.83           N  
ATOM   2047  CA  PRO A 289     129.338 154.161 156.393  1.00118.49           C  
ATOM   2048  C   PRO A 289     130.792 154.481 156.086  1.00119.71           C  
ATOM   2049  O   PRO A 289     131.399 153.774 155.274  1.00121.29           O  
ATOM   2050  CB  PRO A 289     128.459 154.387 155.156  1.00118.22           C  
ATOM   2051  CG  PRO A 289     127.981 155.784 155.303  1.00115.27           C  
ATOM   2052  CD  PRO A 289     127.787 156.005 156.779  1.00118.51           C  
ATOM   2053  N   MET A 290     131.371 155.512 156.698  1.00122.09           N  
ATOM   2054  CA  MET A 290     132.747 155.910 156.429  1.00122.20           C  
ATOM   2055  C   MET A 290     133.692 155.603 157.580  1.00127.11           C  
ATOM   2056  O   MET A 290     134.745 154.996 157.369  1.00127.52           O  
ATOM   2057  CB  MET A 290     132.804 157.409 156.099  1.00121.57           C  
ATOM   2058  CG  MET A 290     131.935 157.819 154.925  1.00128.89           C  
ATOM   2059  SD  MET A 290     132.036 159.581 154.559  1.00134.57           S  
ATOM   2060  CE  MET A 290     133.735 159.716 154.018  1.00122.97           C  
ATOM   2061  N   GLY A 291     133.343 156.006 158.798  1.00120.93           N  
ATOM   2062  CA  GLY A 291     134.201 155.778 159.944  1.00111.13           C  
ATOM   2063  C   GLY A 291     135.155 156.923 160.216  1.00119.30           C  
ATOM   2064  O   GLY A 291     135.060 157.582 161.255  1.00116.19           O  
ATOM   2065  N   MET A 292     136.078 157.171 159.289  1.00134.95           N  
ATOM   2066  CA  MET A 292     137.046 158.249 159.433  1.00132.11           C  
ATOM   2067  C   MET A 292     137.349 158.836 158.063  1.00131.45           C  
ATOM   2068  O   MET A 292     137.207 158.171 157.035  1.00131.94           O  
ATOM   2069  CB  MET A 292     138.343 157.766 160.094  1.00130.13           C  
ATOM   2070  CG  MET A 292     138.264 157.587 161.598  1.00130.74           C  
ATOM   2071  SD  MET A 292     139.844 157.084 162.303  1.00134.85           S  
ATOM   2072  CE  MET A 292     139.422 156.986 164.039  1.00130.88           C  
ATOM   2073  N   SER A 293     137.780 160.095 158.067  1.00132.37           N  
ATOM   2074  CA  SER A 293     138.172 160.793 156.849  1.00133.72           C  
ATOM   2075  C   SER A 293     138.880 162.081 157.240  1.00134.44           C  
ATOM   2076  O   SER A 293     138.686 162.606 158.340  1.00137.03           O  
ATOM   2077  CB  SER A 293     136.966 161.096 155.952  1.00131.85           C  
ATOM   2078  OG  SER A 293     136.053 161.963 156.600  1.00131.46           O  
ATOM   2079  N   GLY A 294     139.703 162.582 156.324  1.00123.55           N  
ATOM   2080  CA  GLY A 294     140.379 163.848 156.528  1.00126.08           C  
ATOM   2081  C   GLY A 294     141.673 163.744 157.306  1.00128.40           C  
ATOM   2082  O   GLY A 294     142.390 162.745 157.202  1.00123.96           O  
ATOM   2083  N   GLY A 295     141.984 164.779 158.091  1.00130.22           N  
ATOM   2084  CA  GLY A 295     143.219 164.778 158.854  1.00127.83           C  
ATOM   2085  C   GLY A 295     143.202 163.854 160.050  1.00129.13           C  
ATOM   2086  O   GLY A 295     144.259 163.388 160.487  1.00132.60           O  
ATOM   2087  N   PHE A 296     142.018 163.578 160.601  1.00127.89           N  
ATOM   2088  CA  PHE A 296     141.926 162.654 161.726  1.00127.24           C  
ATOM   2089  C   PHE A 296     142.354 161.251 161.319  1.00124.77           C  
ATOM   2090  O   PHE A 296     143.059 160.565 162.069  1.00131.43           O  
ATOM   2091  CB  PHE A 296     140.502 162.646 162.280  1.00126.96           C  
ATOM   2092  CG  PHE A 296     140.396 162.095 163.673  1.00130.40           C  
ATOM   2093  CD1 PHE A 296     141.120 162.656 164.710  1.00132.10           C  
ATOM   2094  CD2 PHE A 296     139.569 161.020 163.946  1.00128.20           C  
ATOM   2095  CE1 PHE A 296     141.024 162.153 165.993  1.00129.78           C  
ATOM   2096  CE2 PHE A 296     139.469 160.512 165.226  1.00130.42           C  
ATOM   2097  CZ  PHE A 296     140.197 161.079 166.251  1.00129.68           C  
ATOM   2098  N   MET A 297     141.943 160.810 160.128  1.00114.63           N  
ATOM   2099  CA  MET A 297     142.360 159.503 159.634  1.00114.95           C  
ATOM   2100  C   MET A 297     143.867 159.454 159.413  1.00117.11           C  
ATOM   2101  O   MET A 297     144.511 158.440 159.702  1.00122.95           O  
ATOM   2102  CB  MET A 297     141.613 159.174 158.343  1.00116.42           C  
ATOM   2103  CG  MET A 297     142.073 157.901 157.659  1.00119.85           C  
ATOM   2104  SD  MET A 297     141.249 157.640 156.079  1.00129.65           S  
ATOM   2105  CE  MET A 297     142.079 156.161 155.510  1.00121.59           C  
ATOM   2106  N   SER A 298     144.444 160.539 158.893  1.00116.78           N  
ATOM   2107  CA  SER A 298     145.888 160.585 158.688  1.00113.50           C  
ATOM   2108  C   SER A 298     146.640 160.532 160.011  1.00113.95           C  
ATOM   2109  O   SER A 298     147.671 159.859 160.119  1.00118.36           O  
ATOM   2110  CB  SER A 298     146.267 161.842 157.908  1.00116.09           C  
ATOM   2111  OG  SER A 298     145.633 161.867 156.643  1.00128.71           O  
ATOM   2112  N   GLN A 299     146.144 161.238 161.028  1.00127.81           N  
ATOM   2113  CA  GLN A 299     146.832 161.257 162.314  1.00124.98           C  
ATOM   2114  C   GLN A 299     146.650 159.951 163.077  1.00124.44           C  
ATOM   2115  O   GLN A 299     147.521 159.573 163.867  1.00126.29           O  
ATOM   2116  CB  GLN A 299     146.340 162.432 163.156  1.00124.68           C  
ATOM   2117  CG  GLN A 299     146.755 163.793 162.628  1.00130.48           C  
ATOM   2118  CD  GLN A 299     148.223 164.082 162.855  1.00132.87           C  
ATOM   2119  OE1 GLN A 299     148.619 164.539 163.926  1.00133.42           O  
ATOM   2120  NE2 GLN A 299     149.041 163.819 161.843  1.00131.73           N  
ATOM   2121  N   SER A 300     145.537 159.251 162.860  1.00113.97           N  
ATOM   2122  CA  SER A 300     145.231 158.063 163.646  1.00105.09           C  
ATOM   2123  C   SER A 300     145.704 156.766 163.004  1.00107.18           C  
ATOM   2124  O   SER A 300     146.111 155.847 163.723  1.00110.46           O  
ATOM   2125  CB  SER A 300     143.723 157.976 163.899  1.00111.85           C  
ATOM   2126  OG  SER A 300     143.247 159.141 164.547  1.00117.38           O  
ATOM   2127  N   ILE A 301     145.662 156.659 161.675  1.00111.69           N  
ATOM   2128  CA  ILE A 301     145.905 155.404 160.975  1.00109.29           C  
ATOM   2129  C   ILE A 301     147.102 155.502 160.036  1.00106.69           C  
ATOM   2130  O   ILE A 301     148.013 154.670 160.086  1.00109.20           O  
ATOM   2131  CB  ILE A 301     144.650 154.938 160.204  1.00107.14           C  
ATOM   2132  CG1 ILE A 301     143.452 154.823 161.146  1.00110.18           C  
ATOM   2133  CG2 ILE A 301     144.912 153.613 159.510  1.00107.11           C  
ATOM   2134  CD1 ILE A 301     142.130 154.681 160.431  1.00106.37           C  
ATOM   2135  N   VAL A 302     147.113 156.511 159.164  1.00108.97           N  
ATOM   2136  CA  VAL A 302     148.067 156.535 158.057  1.00110.36           C  
ATOM   2137  C   VAL A 302     149.494 156.699 158.567  1.00111.77           C  
ATOM   2138  O   VAL A 302     150.411 156.000 158.124  1.00110.89           O  
ATOM   2139  CB  VAL A 302     147.696 157.644 157.057  1.00105.81           C  
ATOM   2140  CG1 VAL A 302     148.625 157.605 155.857  1.00105.99           C  
ATOM   2141  CG2 VAL A 302     146.249 157.495 156.618  1.00108.92           C  
ATOM   2142  N   THR A 303     149.706 157.620 159.499  1.00114.68           N  
ATOM   2143  CA  THR A 303     151.065 157.963 159.902  1.00110.64           C  
ATOM   2144  C   THR A 303     151.670 156.922 160.847  1.00111.61           C  
ATOM   2145  O   THR A 303     152.846 156.570 160.679  1.00117.97           O  
ATOM   2146  CB  THR A 303     151.094 159.364 160.526  1.00114.81           C  
ATOM   2147  OG1 THR A 303     150.549 160.308 159.597  1.00111.14           O  
ATOM   2148  CG2 THR A 303     152.513 159.771 160.851  1.00118.50           C  
ATOM   2149  N   PRO A 304     150.929 156.395 161.837  1.00106.07           N  
ATOM   2150  CA  PRO A 304     151.504 155.326 162.674  1.00107.03           C  
ATOM   2151  C   PRO A 304     152.045 154.143 161.889  1.00115.40           C  
ATOM   2152  O   PRO A 304     152.943 153.446 162.378  1.00114.31           O  
ATOM   2153  CB  PRO A 304     150.324 154.899 163.553  1.00103.66           C  
ATOM   2154  CG  PRO A 304     149.431 156.067 163.617  1.00106.23           C  
ATOM   2155  CD  PRO A 304     149.758 157.007 162.494  1.00104.95           C  
ATOM   2156  N   GLU A 305     151.521 153.888 160.689  1.00116.55           N  
ATOM   2157  CA  GLU A 305     151.998 152.769 159.885  1.00103.72           C  
ATOM   2158  C   GLU A 305     153.450 152.931 159.457  1.00114.49           C  
ATOM   2159  O   GLU A 305     154.093 151.933 159.119  1.00124.60           O  
ATOM   2160  CB  GLU A 305     151.117 152.595 158.649  1.00105.60           C  
ATOM   2161  CG  GLU A 305     149.708 152.126 158.952  1.00118.28           C  
ATOM   2162  CD  GLU A 305     148.885 151.919 157.699  1.00126.16           C  
ATOM   2163  OE1 GLU A 305     149.363 152.284 156.605  1.00125.64           O  
ATOM   2164  OE2 GLU A 305     147.759 151.390 157.806  1.00123.17           O  
ATOM   2165  N   ILE A 306     153.981 154.156 159.458  1.00111.17           N  
ATOM   2166  CA  ILE A 306     155.373 154.344 159.067  1.00106.89           C  
ATOM   2167  C   ILE A 306     156.327 153.806 160.126  1.00106.31           C  
ATOM   2168  O   ILE A 306     157.478 153.481 159.812  1.00112.54           O  
ATOM   2169  CB  ILE A 306     155.645 155.830 158.769  1.00111.97           C  
ATOM   2170  CG1 ILE A 306     154.540 156.398 157.880  1.00111.42           C  
ATOM   2171  CG2 ILE A 306     156.989 156.008 158.085  1.00106.68           C  
ATOM   2172  CD1 ILE A 306     154.791 157.814 157.423  1.00112.57           C  
ATOM   2173  N   ASP A 307     155.876 153.685 161.374  1.00112.91           N  
ATOM   2174  CA  ASP A 307     156.700 153.111 162.430  1.00115.52           C  
ATOM   2175  C   ASP A 307     156.577 151.598 162.528  1.00118.14           C  
ATOM   2176  O   ASP A 307     157.431 150.962 163.156  1.00122.48           O  
ATOM   2177  CB  ASP A 307     156.335 153.729 163.783  1.00118.06           C  
ATOM   2178  CG  ASP A 307     156.538 155.227 163.812  1.00126.59           C  
ATOM   2179  OD1 ASP A 307     157.420 155.722 163.081  1.00132.28           O  
ATOM   2180  OD2 ASP A 307     155.813 155.910 164.564  1.00127.09           O  
ATOM   2181  N   GLY A 308     155.547 151.009 161.927  1.00106.15           N  
ATOM   2182  CA  GLY A 308     155.373 149.571 161.966  1.00 98.96           C  
ATOM   2183  C   GLY A 308     154.337 149.107 162.967  1.00107.40           C  
ATOM   2184  O   GLY A 308     154.472 148.028 163.552  1.00111.50           O  
ATOM   2185  N   ALA A 309     153.298 149.909 163.176  1.00101.81           N  
ATOM   2186  CA  ALA A 309     152.233 149.543 164.096  1.00102.35           C  
ATOM   2187  C   ALA A 309     151.251 148.590 163.427  1.00105.00           C  
ATOM   2188  O   ALA A 309     151.103 148.576 162.202  1.00100.66           O  
ATOM   2189  CB  ALA A 309     151.499 150.788 164.592  1.00 99.35           C  
ATOM   2190  N   ILE A 310     150.574 147.788 164.249  1.00 97.54           N  
ATOM   2191  CA  ILE A 310     149.660 146.760 163.771  1.00 98.93           C  
ATOM   2192  C   ILE A 310     148.342 146.865 164.529  1.00 98.47           C  
ATOM   2193  O   ILE A 310     148.224 147.577 165.527  1.00 95.88           O  
ATOM   2194  CB  ILE A 310     150.249 145.341 163.912  1.00 97.97           C  
ATOM   2195  CG1 ILE A 310     150.628 145.062 165.367  1.00 97.37           C  
ATOM   2196  CG2 ILE A 310     151.454 145.167 163.004  1.00 92.95           C  
ATOM   2197  CD1 ILE A 310     151.198 143.682 165.594  1.00 89.36           C  
ATOM   2198  N   ARG A 311     147.344 146.131 164.030  1.00103.56           N  
ATOM   2199  CA  ARG A 311     146.016 145.994 164.623  1.00106.53           C  
ATOM   2200  C   ARG A 311     145.342 147.336 164.885  1.00106.26           C  
ATOM   2201  O   ARG A 311     145.221 147.750 166.045  1.00107.30           O  
ATOM   2202  CB  ARG A 311     146.099 145.196 165.926  1.00103.21           C  
ATOM   2203  CG  ARG A 311     146.241 143.697 165.725  1.00101.87           C  
ATOM   2204  CD  ARG A 311     144.888 143.019 165.610  1.00103.36           C  
ATOM   2205  NE  ARG A 311     145.008 141.657 165.104  1.00109.61           N  
ATOM   2206  CZ  ARG A 311     144.045 140.747 165.162  1.00109.06           C  
ATOM   2207  NH1 ARG A 311     142.871 141.016 165.707  1.00108.12           N  
ATOM   2208  NH2 ARG A 311     144.267 139.536 164.660  1.00 96.33           N  
ATOM   2209  N   PRO A 312     144.888 148.045 163.846  1.00104.57           N  
ATOM   2210  CA  PRO A 312     144.097 149.261 164.079  1.00101.51           C  
ATOM   2211  C   PRO A 312     142.694 148.938 164.568  1.00 99.08           C  
ATOM   2212  O   PRO A 312     141.733 148.954 163.793  1.00101.04           O  
ATOM   2213  CB  PRO A 312     144.078 149.932 162.701  1.00 95.23           C  
ATOM   2214  CG  PRO A 312     144.228 148.806 161.743  1.00101.63           C  
ATOM   2215  CD  PRO A 312     145.122 147.803 162.412  1.00102.87           C  
ATOM   2216  N   PHE A 313     142.570 148.651 165.860  1.00 99.55           N  
ATOM   2217  CA  PHE A 313     141.332 148.168 166.458  1.00 99.92           C  
ATOM   2218  C   PHE A 313     140.600 149.321 167.134  1.00108.65           C  
ATOM   2219  O   PHE A 313     141.205 150.084 167.893  1.00112.94           O  
ATOM   2220  CB  PHE A 313     141.642 147.061 167.468  1.00101.62           C  
ATOM   2221  CG  PHE A 313     140.443 146.273 167.905  1.00100.94           C  
ATOM   2222  CD1 PHE A 313     139.968 145.229 167.133  1.00101.72           C  
ATOM   2223  CD2 PHE A 313     139.809 146.557 169.101  1.00 99.05           C  
ATOM   2224  CE1 PHE A 313     138.872 144.495 167.536  1.00105.11           C  
ATOM   2225  CE2 PHE A 313     138.713 145.826 169.508  1.00101.59           C  
ATOM   2226  CZ  PHE A 313     138.244 144.793 168.725  1.00105.54           C  
ATOM   2227  N   ALA A 314     139.302 149.444 166.861  1.00103.43           N  
ATOM   2228  CA  ALA A 314     138.492 150.501 167.458  1.00103.03           C  
ATOM   2229  C   ALA A 314     138.088 150.097 168.871  1.00108.14           C  
ATOM   2230  O   ALA A 314     137.463 149.050 169.067  1.00109.59           O  
ATOM   2231  CB  ALA A 314     137.259 150.778 166.603  1.00 97.33           C  
ATOM   2232  N   LEU A 315     138.437 150.923 169.851  1.00100.77           N  
ATOM   2233  CA  LEU A 315     138.249 150.531 171.244  1.00100.41           C  
ATOM   2234  C   LEU A 315     137.495 151.554 172.082  1.00105.24           C  
ATOM   2235  O   LEU A 315     136.716 151.163 172.954  1.00107.90           O  
ATOM   2236  CB  LEU A 315     139.621 150.247 171.879  1.00102.18           C  
ATOM   2237  CG  LEU A 315     139.641 149.750 173.324  1.00103.46           C  
ATOM   2238  CD1 LEU A 315     138.796 148.500 173.470  1.00104.67           C  
ATOM   2239  CD2 LEU A 315     141.067 149.489 173.777  1.00 99.33           C  
ATOM   2240  N   PHE A 316     137.698 152.847 171.844  1.00102.21           N  
ATOM   2241  CA  PHE A 316     137.181 153.890 172.717  1.00 99.95           C  
ATOM   2242  C   PHE A 316     136.040 154.651 172.052  1.00109.19           C  
ATOM   2243  O   PHE A 316     136.021 154.837 170.832  1.00115.62           O  
ATOM   2244  CB  PHE A 316     138.289 154.871 173.112  1.00 99.69           C  
ATOM   2245  CG  PHE A 316     139.418 154.234 173.867  1.00105.66           C  
ATOM   2246  CD1 PHE A 316     139.322 154.021 175.230  1.00105.79           C  
ATOM   2247  CD2 PHE A 316     140.577 153.853 173.216  1.00106.50           C  
ATOM   2248  CE1 PHE A 316     140.359 153.435 175.928  1.00103.75           C  
ATOM   2249  CE2 PHE A 316     141.617 153.267 173.909  1.00106.21           C  
ATOM   2250  CZ  PHE A 316     141.507 153.059 175.267  1.00105.03           C  
ATOM   2251  N   ALA A 317     135.091 155.091 172.873  1.00114.05           N  
ATOM   2252  CA  ALA A 317     133.952 155.874 172.409  1.00103.93           C  
ATOM   2253  C   ALA A 317     133.539 156.831 173.523  1.00111.03           C  
ATOM   2254  O   ALA A 317     134.269 157.027 174.499  1.00119.12           O  
ATOM   2255  CB  ALA A 317     132.804 154.956 171.973  1.00108.64           C  
ATOM   2256  N   GLN A 318     132.355 157.426 173.379  1.00129.43           N  
ATOM   2257  CA  GLN A 318     131.855 158.419 174.319  1.00127.79           C  
ATOM   2258  C   GLN A 318     130.438 158.072 174.752  1.00130.46           C  
ATOM   2259  O   GLN A 318     129.703 157.385 174.039  1.00134.32           O  
ATOM   2260  CB  GLN A 318     131.868 159.826 173.711  1.00127.59           C  
ATOM   2261  CG  GLN A 318     133.251 160.367 173.421  1.00132.19           C  
ATOM   2262  CD  GLN A 318     133.212 161.767 172.849  1.00135.77           C  
ATOM   2263  OE1 GLN A 318     132.141 162.313 172.591  1.00134.41           O  
ATOM   2264  NE2 GLN A 318     134.383 162.358 172.651  1.00135.19           N  
ATOM   2265  N   TYR A 319     130.063 158.560 175.933  1.00140.31           N  
ATOM   2266  CA  TYR A 319     128.713 158.384 176.448  1.00138.61           C  
ATOM   2267  C   TYR A 319     128.288 159.643 177.191  1.00141.13           C  
ATOM   2268  O   TYR A 319     129.119 160.440 177.630  1.00146.63           O  
ATOM   2269  CB  TYR A 319     128.606 157.157 177.368  1.00136.37           C  
ATOM   2270  CG  TYR A 319     129.128 157.372 178.772  1.00139.56           C  
ATOM   2271  CD1 TYR A 319     130.477 157.224 179.061  1.00142.35           C  
ATOM   2272  CD2 TYR A 319     128.269 157.701 179.812  1.00141.75           C  
ATOM   2273  CE1 TYR A 319     130.958 157.413 180.340  1.00141.72           C  
ATOM   2274  CE2 TYR A 319     128.741 157.893 181.095  1.00143.07           C  
ATOM   2275  CZ  TYR A 319     130.086 157.747 181.353  1.00144.47           C  
ATOM   2276  OH  TYR A 319     130.563 157.935 182.629  1.00145.32           O  
ATOM   2277  N   GLU A 320     126.976 159.816 177.329  1.00157.18           N  
ATOM   2278  CA  GLU A 320     126.403 160.971 178.005  1.00159.56           C  
ATOM   2279  C   GLU A 320     125.883 160.580 179.381  1.00161.45           C  
ATOM   2280  O   GLU A 320     125.344 159.485 179.565  1.00161.09           O  
ATOM   2281  CB  GLU A 320     125.267 161.591 177.186  1.00159.41           C  
ATOM   2282  CG  GLU A 320     125.721 162.301 175.927  1.00164.15           C  
ATOM   2283  CD  GLU A 320     124.571 162.934 175.171  1.00164.68           C  
ATOM   2284  OE1 GLU A 320     123.406 162.696 175.552  1.00163.88           O  
ATOM   2285  OE2 GLU A 320     124.831 163.672 174.197  1.00163.43           O  
ATOM   2286  N   ASP A 321     126.050 161.482 180.342  1.00181.26           N  
ATOM   2287  CA  ASP A 321     125.563 161.298 181.697  1.00182.02           C  
ATOM   2288  C   ASP A 321     124.205 161.982 181.855  1.00181.81           C  
ATOM   2289  O   ASP A 321     123.592 162.430 180.882  1.00180.00           O  
ATOM   2290  CB  ASP A 321     126.595 161.821 182.699  1.00180.89           C  
ATOM   2291  CG  ASP A 321     126.841 163.309 182.562  1.00181.23           C  
ATOM   2292  OD1 ASP A 321     126.506 163.876 181.501  1.00182.08           O  
ATOM   2293  OD2 ASP A 321     127.374 163.913 183.515  1.00179.89           O  
ATOM   2294  N   LYS A 322     123.723 162.059 183.098  1.00185.67           N  
ATOM   2295  CA  LYS A 322     122.402 162.630 183.351  1.00185.36           C  
ATOM   2296  C   LYS A 322     122.351 164.111 182.992  1.00185.65           C  
ATOM   2297  O   LYS A 322     121.370 164.577 182.401  1.00185.04           O  
ATOM   2298  CB  LYS A 322     122.008 162.425 184.815  1.00185.36           C  
ATOM   2299  CG  LYS A 322     121.348 161.084 185.119  1.00185.46           C  
ATOM   2300  CD  LYS A 322     122.323 159.924 184.997  1.00186.30           C  
ATOM   2301  CE  LYS A 322     123.538 160.130 185.887  1.00185.16           C  
ATOM   2302  NZ  LYS A 322     124.556 159.061 185.696  1.00184.06           N  
ATOM   2303  N   GLU A 323     123.392 164.869 183.345  1.00194.51           N  
ATOM   2304  CA  GLU A 323     123.379 166.304 183.081  1.00194.14           C  
ATOM   2305  C   GLU A 323     123.497 166.599 181.590  1.00194.77           C  
ATOM   2306  O   GLU A 323     122.862 167.532 181.085  1.00192.90           O  
ATOM   2307  CB  GLU A 323     124.501 166.995 183.857  1.00192.73           C  
ATOM   2308  CG  GLU A 323     124.349 166.921 185.369  1.00194.09           C  
ATOM   2309  CD  GLU A 323     124.923 165.647 185.955  1.00195.59           C  
ATOM   2310  OE1 GLU A 323     126.080 165.310 185.630  1.00195.81           O  
ATOM   2311  OE2 GLU A 323     124.216 164.982 186.741  1.00194.46           O  
ATOM   2312  N   GLY A 324     124.301 165.821 180.871  1.00189.89           N  
ATOM   2313  CA  GLY A 324     124.472 166.035 179.448  1.00188.11           C  
ATOM   2314  C   GLY A 324     125.919 166.203 179.034  1.00187.74           C  
ATOM   2315  O   GLY A 324     126.205 166.705 177.943  1.00185.20           O  
ATOM   2316  N   LEU A 325     126.840 165.788 179.897  1.00179.46           N  
ATOM   2317  CA  LEU A 325     128.264 165.868 179.606  1.00176.99           C  
ATOM   2318  C   LEU A 325     128.732 164.587 178.929  1.00174.27           C  
ATOM   2319  O   LEU A 325     128.242 163.495 179.229  1.00173.78           O  
ATOM   2320  CB  LEU A 325     129.065 166.106 180.886  1.00176.33           C  
ATOM   2321  CG  LEU A 325     128.720 167.370 181.674  1.00176.53           C  
ATOM   2322  CD1 LEU A 325     129.576 167.467 182.925  1.00177.42           C  
ATOM   2323  CD2 LEU A 325     128.890 168.606 180.806  1.00176.42           C  
ATOM   2324  N   ARG A 326     129.686 164.729 178.015  1.00151.87           N  
ATOM   2325  CA  ARG A 326     130.231 163.603 177.270  1.00153.34           C  
ATOM   2326  C   ARG A 326     131.516 163.125 177.933  1.00155.50           C  
ATOM   2327  O   ARG A 326     132.424 163.923 178.186  1.00157.39           O  
ATOM   2328  CB  ARG A 326     130.498 163.992 175.816  1.00153.83           C  
ATOM   2329  CG  ARG A 326     129.248 164.355 175.037  1.00151.87           C  
ATOM   2330  CD  ARG A 326     128.780 163.196 174.177  1.00152.93           C  
ATOM   2331  NE  ARG A 326     127.740 163.599 173.239  1.00154.05           N  
ATOM   2332  CZ  ARG A 326     127.908 163.687 171.927  1.00156.01           C  
ATOM   2333  NH1 ARG A 326     129.069 163.408 171.359  1.00157.47           N  
ATOM   2334  NH2 ARG A 326     126.884 164.063 171.166  1.00153.71           N  
ATOM   2335  N   HIS A 327     131.586 161.826 178.210  1.00140.24           N  
ATOM   2336  CA  HIS A 327     132.754 161.215 178.821  1.00136.97           C  
ATOM   2337  C   HIS A 327     133.280 160.110 177.919  1.00138.13           C  
ATOM   2338  O   HIS A 327     132.509 159.368 177.305  1.00140.38           O  
ATOM   2339  CB  HIS A 327     132.434 160.639 180.207  1.00139.32           C  
ATOM   2340  CG  HIS A 327     131.839 161.634 181.155  1.00142.77           C  
ATOM   2341  ND1 HIS A 327     132.597 162.573 181.820  1.00143.30           N  
ATOM   2342  CD2 HIS A 327     130.561 161.831 181.553  1.00144.25           C  
ATOM   2343  CE1 HIS A 327     131.810 163.308 182.585  1.00144.28           C  
ATOM   2344  NE2 HIS A 327     130.570 162.878 182.442  1.00146.57           N  
ATOM   2345  N   SER A 328     134.604 160.008 177.851  1.00124.72           N  
ATOM   2346  CA  SER A 328     135.252 158.972 177.064  1.00126.66           C  
ATOM   2347  C   SER A 328     135.396 157.694 177.880  1.00126.11           C  
ATOM   2348  O   SER A 328     135.653 157.726 179.086  1.00128.34           O  
ATOM   2349  CB  SER A 328     136.627 159.441 176.588  1.00125.18           C  
ATOM   2350  OG  SER A 328     137.285 158.426 175.854  1.00126.79           O  
ATOM   2351  N   TYR A 329     135.228 156.559 177.208  1.00113.58           N  
ATOM   2352  CA  TYR A 329     135.309 155.269 177.880  1.00107.00           C  
ATOM   2353  C   TYR A 329     135.625 154.197 176.847  1.00112.63           C  
ATOM   2354  O   TYR A 329     135.700 154.464 175.645  1.00123.78           O  
ATOM   2355  CB  TYR A 329     134.014 154.954 178.636  1.00109.72           C  
ATOM   2356  CG  TYR A 329     132.882 154.460 177.766  1.00114.42           C  
ATOM   2357  CD1 TYR A 329     132.219 155.315 176.900  1.00117.01           C  
ATOM   2358  CD2 TYR A 329     132.453 153.142 177.838  1.00117.28           C  
ATOM   2359  CE1 TYR A 329     131.179 154.868 176.112  1.00114.72           C  
ATOM   2360  CE2 TYR A 329     131.413 152.687 177.056  1.00115.30           C  
ATOM   2361  CZ  TYR A 329     130.780 153.553 176.195  1.00114.13           C  
ATOM   2362  OH  TYR A 329     129.742 153.101 175.415  1.00117.31           O  
ATOM   2363  N   ALA A 330     135.834 152.980 177.338  1.00108.62           N  
ATOM   2364  CA  ALA A 330     136.123 151.822 176.502  1.00105.52           C  
ATOM   2365  C   ALA A 330     134.892 150.928 176.463  1.00109.50           C  
ATOM   2366  O   ALA A 330     134.357 150.558 177.513  1.00109.03           O  
ATOM   2367  CB  ALA A 330     137.332 151.051 177.029  1.00102.33           C  
ATOM   2368  N   VAL A 331     134.447 150.587 175.257  1.00110.22           N  
ATOM   2369  CA  VAL A 331     133.270 149.743 175.068  1.00110.79           C  
ATOM   2370  C   VAL A 331     133.552 148.369 175.666  1.00117.10           C  
ATOM   2371  O   VAL A 331     134.581 147.756 175.348  1.00116.34           O  
ATOM   2372  CB  VAL A 331     132.890 149.644 173.583  1.00109.42           C  
ATOM   2373  CG1 VAL A 331     131.501 149.050 173.427  1.00109.70           C  
ATOM   2374  CG2 VAL A 331     132.964 151.014 172.928  1.00103.25           C  
ATOM   2375  N   PRO A 332     132.681 147.858 176.538  1.00113.54           N  
ATOM   2376  CA  PRO A 332     132.975 146.585 177.218  1.00108.58           C  
ATOM   2377  C   PRO A 332     133.157 145.398 176.286  1.00106.71           C  
ATOM   2378  O   PRO A 332     133.953 144.502 176.594  1.00114.00           O  
ATOM   2379  CB  PRO A 332     131.755 146.398 178.130  1.00107.67           C  
ATOM   2380  CG  PRO A 332     131.240 147.779 178.352  1.00110.24           C  
ATOM   2381  CD  PRO A 332     131.450 148.482 177.048  1.00110.38           C  
ATOM   2382  N   GLU A 333     132.445 145.356 175.159  1.00114.88           N  
ATOM   2383  CA  GLU A 333     132.537 144.201 174.272  1.00114.69           C  
ATOM   2384  C   GLU A 333     133.839 144.176 173.481  1.00123.12           C  
ATOM   2385  O   GLU A 333     134.313 143.095 173.116  1.00122.92           O  
ATOM   2386  CB  GLU A 333     131.341 144.174 173.319  1.00117.34           C  
ATOM   2387  CG  GLU A 333     131.323 145.306 172.309  1.00124.26           C  
ATOM   2388  CD  GLU A 333     130.439 145.007 171.117  1.00127.46           C  
ATOM   2389  OE1 GLU A 333     130.726 144.031 170.393  1.00128.13           O  
ATOM   2390  OE2 GLU A 333     129.458 145.749 170.904  1.00128.51           O  
ATOM   2391  N   ARG A 334     134.425 145.341 173.197  1.00109.42           N  
ATOM   2392  CA  ARG A 334     135.678 145.386 172.453  1.00102.71           C  
ATOM   2393  C   ARG A 334     136.883 145.100 173.341  1.00110.85           C  
ATOM   2394  O   ARG A 334     137.910 144.612 172.851  1.00116.83           O  
ATOM   2395  CB  ARG A 334     135.839 146.751 171.782  1.00104.69           C  
ATOM   2396  CG  ARG A 334     134.576 147.275 171.117  1.00 99.42           C  
ATOM   2397  CD  ARG A 334     134.280 146.541 169.822  1.00105.69           C  
ATOM   2398  NE  ARG A 334     135.234 146.877 168.772  1.00106.48           N  
ATOM   2399  CZ  ARG A 334     135.303 146.263 167.599  1.00103.40           C  
ATOM   2400  NH1 ARG A 334     134.489 145.267 167.292  1.00107.55           N  
ATOM   2401  NH2 ARG A 334     136.213 146.656 166.713  1.00 98.41           N  
ATOM   2402  N   LEU A 335     136.776 145.404 174.637  1.00106.21           N  
ATOM   2403  CA  LEU A 335     137.907 145.237 175.544  1.00104.91           C  
ATOM   2404  C   LEU A 335     138.292 143.770 175.689  1.00104.51           C  
ATOM   2405  O   LEU A 335     139.482 143.434 175.733  1.00119.20           O  
ATOM   2406  CB  LEU A 335     137.570 145.846 176.904  1.00102.80           C  
ATOM   2407  CG  LEU A 335     138.729 146.115 177.861  1.00102.30           C  
ATOM   2408  CD1 LEU A 335     139.759 147.011 177.202  1.00107.17           C  
ATOM   2409  CD2 LEU A 335     138.214 146.745 179.140  1.00 99.89           C  
ATOM   2410  N   LYS A 336     137.299 142.882 175.773  1.00 98.87           N  
ATOM   2411  CA  LYS A 336     137.585 141.455 175.884  1.00102.14           C  
ATOM   2412  C   LYS A 336     138.348 140.955 174.665  1.00106.04           C  
ATOM   2413  O   LYS A 336     139.347 140.236 174.793  1.00112.98           O  
ATOM   2414  CB  LYS A 336     136.282 140.674 176.055  1.00102.37           C  
ATOM   2415  CG  LYS A 336     135.643 140.814 177.421  1.00110.30           C  
ATOM   2416  CD  LYS A 336     134.369 139.993 177.516  1.00111.97           C  
ATOM   2417  CE  LYS A 336     134.590 138.568 177.034  1.00111.70           C  
ATOM   2418  NZ  LYS A 336     135.665 137.880 177.801  1.00113.24           N  
ATOM   2419  N   THR A 337     137.892 141.336 173.471  1.00 95.28           N  
ATOM   2420  CA  THR A 337     138.569 140.918 172.250  1.00101.48           C  
ATOM   2421  C   THR A 337     139.982 141.482 172.182  1.00103.29           C  
ATOM   2422  O   THR A 337     140.916 140.785 171.768  1.00105.94           O  
ATOM   2423  CB  THR A 337     137.760 141.343 171.026  1.00101.15           C  
ATOM   2424  OG1 THR A 337     136.372 141.066 171.249  1.00104.75           O  
ATOM   2425  CG2 THR A 337     138.224 140.588 169.794  1.00 99.92           C  
ATOM   2426  N   PHE A 338     140.163 142.742 172.588  1.00 93.46           N  
ATOM   2427  CA  PHE A 338     141.495 143.339 172.544  1.00 88.30           C  
ATOM   2428  C   PHE A 338     142.455 142.633 173.498  1.00 97.36           C  
ATOM   2429  O   PHE A 338     143.605 142.348 173.137  1.00107.80           O  
ATOM   2430  CB  PHE A 338     141.411 144.830 172.867  1.00 90.19           C  
ATOM   2431  CG  PHE A 338     142.670 145.588 172.558  1.00101.75           C  
ATOM   2432  CD1 PHE A 338     143.074 145.777 171.248  1.00 99.01           C  
ATOM   2433  CD2 PHE A 338     143.448 146.111 173.574  1.00 99.50           C  
ATOM   2434  CE1 PHE A 338     144.231 146.472 170.958  1.00 92.35           C  
ATOM   2435  CE2 PHE A 338     144.605 146.807 173.290  1.00101.00           C  
ATOM   2436  CZ  PHE A 338     144.996 146.987 171.980  1.00103.29           C  
ATOM   2437  N   VAL A 339     142.000 142.333 174.717  1.00 90.41           N  
ATOM   2438  CA  VAL A 339     142.866 141.656 175.679  1.00 90.06           C  
ATOM   2439  C   VAL A 339     143.185 140.241 175.211  1.00 97.76           C  
ATOM   2440  O   VAL A 339     144.321 139.766 175.353  1.00105.57           O  
ATOM   2441  CB  VAL A 339     142.223 141.667 177.078  1.00 93.89           C  
ATOM   2442  CG1 VAL A 339     143.051 140.848 178.051  1.00 96.41           C  
ATOM   2443  CG2 VAL A 339     142.086 143.093 177.579  1.00 93.90           C  
ATOM   2444  N   SER A 340     142.197 139.546 174.640  1.00 99.67           N  
ATOM   2445  CA  SER A 340     142.453 138.217 174.097  1.00 90.77           C  
ATOM   2446  C   SER A 340     143.473 138.270 172.967  1.00 96.75           C  
ATOM   2447  O   SER A 340     144.348 137.402 172.871  1.00106.82           O  
ATOM   2448  CB  SER A 340     141.148 137.587 173.614  1.00 93.26           C  
ATOM   2449  OG  SER A 340     140.199 137.517 174.662  1.00107.36           O  
ATOM   2450  N   THR A 341     143.373 139.278 172.097  1.00 98.28           N  
ATOM   2451  CA  THR A 341     144.340 139.420 171.013  1.00100.98           C  
ATOM   2452  C   THR A 341     145.742 139.675 171.551  1.00103.54           C  
ATOM   2453  O   THR A 341     146.721 139.110 171.046  1.00107.64           O  
ATOM   2454  CB  THR A 341     143.917 140.550 170.074  1.00101.58           C  
ATOM   2455  OG1 THR A 341     142.543 140.378 169.706  1.00107.29           O  
ATOM   2456  CG2 THR A 341     144.773 140.546 168.821  1.00100.07           C  
ATOM   2457  N   ILE A 342     145.861 140.529 172.570  1.00 97.20           N  
ATOM   2458  CA  ILE A 342     147.171 140.790 173.164  1.00 98.42           C  
ATOM   2459  C   ILE A 342     147.756 139.511 173.750  1.00 98.80           C  
ATOM   2460  O   ILE A 342     148.942 139.208 173.561  1.00107.27           O  
ATOM   2461  CB  ILE A 342     147.072 141.904 174.224  1.00102.83           C  
ATOM   2462  CG1 ILE A 342     146.656 143.224 173.577  1.00 98.79           C  
ATOM   2463  CG2 ILE A 342     148.398 142.070 174.949  1.00 94.42           C  
ATOM   2464  CD1 ILE A 342     147.664 143.764 172.594  1.00 99.54           C  
ATOM   2465  N   ASP A 343     146.935 138.741 174.470  1.00106.56           N  
ATOM   2466  CA  ASP A 343     147.410 137.482 175.038  1.00102.82           C  
ATOM   2467  C   ASP A 343     147.854 136.514 173.950  1.00104.93           C  
ATOM   2468  O   ASP A 343     148.898 135.863 174.075  1.00107.91           O  
ATOM   2469  CB  ASP A 343     146.318 136.846 175.898  1.00111.92           C  
ATOM   2470  CG  ASP A 343     146.213 137.479 177.267  1.00122.77           C  
ATOM   2471  OD1 ASP A 343     147.076 138.315 177.604  1.00126.81           O  
ATOM   2472  OD2 ASP A 343     145.268 137.138 178.008  1.00119.68           O  
ATOM   2473  N   ASN A 344     147.068 136.400 172.877  1.00101.30           N  
ATOM   2474  CA  ASN A 344     147.416 135.487 171.794  1.00 97.48           C  
ATOM   2475  C   ASN A 344     148.724 135.890 171.129  1.00 99.78           C  
ATOM   2476  O   ASN A 344     149.550 135.033 170.800  1.00105.34           O  
ATOM   2477  CB  ASN A 344     146.286 135.438 170.766  1.00 98.43           C  
ATOM   2478  CG  ASN A 344     145.039 134.774 171.304  1.00100.84           C  
ATOM   2479  OD1 ASN A 344     145.082 134.072 172.312  1.00106.47           O  
ATOM   2480  ND2 ASN A 344     143.917 134.993 170.632  1.00 96.10           N  
ATOM   2481  N   TYR A 345     148.927 137.192 170.916  1.00104.07           N  
ATOM   2482  CA  TYR A 345     150.167 137.647 170.295  1.00 95.08           C  
ATOM   2483  C   TYR A 345     151.365 137.421 171.208  1.00 97.06           C  
ATOM   2484  O   TYR A 345     152.444 137.045 170.738  1.00 96.78           O  
ATOM   2485  CB  TYR A 345     150.055 139.120 169.909  1.00 93.04           C  
ATOM   2486  CG  TYR A 345     149.630 139.345 168.476  1.00 98.80           C  
ATOM   2487  CD1 TYR A 345     150.564 139.366 167.451  1.00 93.98           C  
ATOM   2488  CD2 TYR A 345     148.295 139.532 168.149  1.00103.91           C  
ATOM   2489  CE1 TYR A 345     150.181 139.569 166.143  1.00 95.23           C  
ATOM   2490  CE2 TYR A 345     147.903 139.736 166.843  1.00 95.80           C  
ATOM   2491  CZ  TYR A 345     148.850 139.754 165.845  1.00 96.51           C  
ATOM   2492  OH  TYR A 345     148.464 139.957 164.541  1.00101.10           O  
ATOM   2493  N   LEU A 346     151.202 137.648 172.512  1.00104.93           N  
ATOM   2494  CA  LEU A 346     152.321 137.470 173.431  1.00 94.50           C  
ATOM   2495  C   LEU A 346     152.638 136.007 173.710  1.00 95.29           C  
ATOM   2496  O   LEU A 346     153.774 135.697 174.081  1.00 98.18           O  
ATOM   2497  CB  LEU A 346     152.047 138.195 174.749  1.00 97.35           C  
ATOM   2498  CG  LEU A 346     152.303 139.703 174.748  1.00 98.60           C  
ATOM   2499  CD1 LEU A 346     152.263 140.254 176.161  1.00101.54           C  
ATOM   2500  CD2 LEU A 346     153.632 140.017 174.089  1.00 98.85           C  
ATOM   2501  N   ASN A 347     151.671 135.103 173.545  1.00111.59           N  
ATOM   2502  CA  ASN A 347     151.914 133.693 173.822  1.00106.68           C  
ATOM   2503  C   ASN A 347     152.714 132.990 172.733  1.00109.44           C  
ATOM   2504  O   ASN A 347     153.155 131.857 172.951  1.00111.95           O  
ATOM   2505  CB  ASN A 347     150.587 132.960 174.028  1.00107.00           C  
ATOM   2506  CG  ASN A 347     150.013 133.177 175.412  1.00117.02           C  
ATOM   2507  OD1 ASN A 347     150.748 133.392 176.375  1.00118.16           O  
ATOM   2508  ND2 ASN A 347     148.691 133.121 175.520  1.00116.62           N  
ATOM   2509  N   LEU A 348     152.908 133.619 171.572  1.00102.71           N  
ATOM   2510  CA  LEU A 348     153.664 132.984 170.499  1.00 94.83           C  
ATOM   2511  C   LEU A 348     155.139 132.821 170.840  1.00100.13           C  
ATOM   2512  O   LEU A 348     155.798 131.942 170.276  1.00103.25           O  
ATOM   2513  CB  LEU A 348     153.526 133.788 169.207  1.00 94.32           C  
ATOM   2514  CG  LEU A 348     152.248 133.597 168.391  1.00 95.09           C  
ATOM   2515  CD1 LEU A 348     152.203 134.589 167.243  1.00 96.92           C  
ATOM   2516  CD2 LEU A 348     152.157 132.176 167.871  1.00 93.08           C  
ATOM   2517  N   LYS A 349     155.671 133.645 171.743  1.00109.74           N  
ATOM   2518  CA  LYS A 349     157.099 133.615 172.036  1.00105.10           C  
ATOM   2519  C   LYS A 349     157.484 132.457 172.948  1.00109.88           C  
ATOM   2520  O   LYS A 349     158.608 131.952 172.856  1.00112.62           O  
ATOM   2521  CB  LYS A 349     157.527 134.944 172.660  1.00101.32           C  
ATOM   2522  CG  LYS A 349     159.020 135.077 172.896  1.00114.22           C  
ATOM   2523  CD  LYS A 349     159.444 136.534 172.927  1.00120.78           C  
ATOM   2524  CE  LYS A 349     159.260 137.188 171.567  1.00118.98           C  
ATOM   2525  NZ  LYS A 349     159.740 138.598 171.549  1.00110.27           N  
ATOM   2526  N   THR A 350     156.578 132.015 173.819  1.00111.60           N  
ATOM   2527  CA  THR A 350     156.902 131.004 174.818  1.00111.24           C  
ATOM   2528  C   THR A 350     156.454 129.601 174.438  1.00115.79           C  
ATOM   2529  O   THR A 350     157.051 128.628 174.909  1.00117.74           O  
ATOM   2530  CB  THR A 350     156.276 131.371 176.167  1.00115.19           C  
ATOM   2531  OG1 THR A 350     154.850 131.411 176.038  1.00117.68           O  
ATOM   2532  CG2 THR A 350     156.775 132.729 176.631  1.00114.46           C  
ATOM   2533  N   LYS A 351     155.426 129.469 173.612  1.00110.23           N  
ATOM   2534  CA  LYS A 351     154.920 128.148 173.259  1.00106.86           C  
ATOM   2535  C   LYS A 351     155.937 127.406 172.399  1.00113.55           C  
ATOM   2536  O   LYS A 351     156.504 127.995 171.472  1.00112.55           O  
ATOM   2537  CB  LYS A 351     153.589 128.268 172.522  1.00104.32           C  
ATOM   2538  CG  LYS A 351     152.787 126.981 172.487  1.00109.55           C  
ATOM   2539  CD  LYS A 351     151.370 127.223 172.003  1.00106.72           C  
ATOM   2540  CE  LYS A 351     150.527 125.968 172.138  1.00111.96           C  
ATOM   2541  NZ  LYS A 351     149.114 126.201 171.736  1.00108.25           N  
ATOM   2542  N   PRO A 352     156.206 126.130 172.677  1.00117.90           N  
ATOM   2543  CA  PRO A 352     157.143 125.374 171.838  1.00112.22           C  
ATOM   2544  C   PRO A 352     156.613 125.200 170.423  1.00116.09           C  
ATOM   2545  O   PRO A 352     155.404 125.152 170.190  1.00121.93           O  
ATOM   2546  CB  PRO A 352     157.260 124.026 172.560  1.00108.25           C  
ATOM   2547  CG  PRO A 352     156.801 124.294 173.955  1.00108.93           C  
ATOM   2548  CD  PRO A 352     155.744 125.343 173.831  1.00112.86           C  
ATOM   2549  N   ASN A 353     157.545 125.103 169.472  1.00110.17           N  
ATOM   2550  CA  ASN A 353     157.167 124.974 168.068  1.00106.22           C  
ATOM   2551  C   ASN A 353     156.415 123.679 167.796  1.00111.27           C  
ATOM   2552  O   ASN A 353     155.622 123.609 166.851  1.00119.09           O  
ATOM   2553  CB  ASN A 353     158.409 125.053 167.181  1.00108.12           C  
ATOM   2554  CG  ASN A 353     158.885 126.472 166.971  1.00115.73           C  
ATOM   2555  OD1 ASN A 353     158.390 127.404 167.602  1.00119.94           O  
ATOM   2556  ND2 ASN A 353     159.852 126.646 166.081  1.00111.50           N  
ATOM   2557  N   PHE A 354     156.643 122.649 168.607  1.00112.28           N  
ATOM   2558  CA  PHE A 354     156.047 121.339 168.382  1.00108.63           C  
ATOM   2559  C   PHE A 354     154.558 121.291 168.701  1.00112.86           C  
ATOM   2560  O   PHE A 354     153.916 120.275 168.415  1.00115.85           O  
ATOM   2561  CB  PHE A 354     156.782 120.282 169.209  1.00107.67           C  
ATOM   2562  CG  PHE A 354     156.725 118.903 168.619  1.00116.83           C  
ATOM   2563  CD1 PHE A 354     157.498 118.574 167.519  1.00117.97           C  
ATOM   2564  CD2 PHE A 354     155.900 117.934 169.164  1.00117.63           C  
ATOM   2565  CE1 PHE A 354     157.448 117.307 166.973  1.00114.11           C  
ATOM   2566  CE2 PHE A 354     155.846 116.665 168.621  1.00114.10           C  
ATOM   2567  CZ  PHE A 354     156.622 116.352 167.525  1.00112.55           C  
ATOM   2568  N   GLU A 355     153.991 122.349 169.282  1.00127.58           N  
ATOM   2569  CA  GLU A 355     152.592 122.340 169.680  1.00124.13           C  
ATOM   2570  C   GLU A 355     151.754 123.429 169.027  1.00126.33           C  
ATOM   2571  O   GLU A 355     150.543 123.477 169.268  1.00128.38           O  
ATOM   2572  CB  GLU A 355     152.475 122.466 171.206  1.00123.25           C  
ATOM   2573  CG  GLU A 355     153.145 121.338 171.965  1.00125.91           C  
ATOM   2574  CD  GLU A 355     153.425 121.696 173.408  1.00137.42           C  
ATOM   2575  OE1 GLU A 355     153.114 122.836 173.810  1.00138.05           O  
ATOM   2576  OE2 GLU A 355     153.959 120.838 174.140  1.00135.86           O  
ATOM   2577  N   LYS A 356     152.349 124.300 168.217  1.00108.38           N  
ATOM   2578  CA  LYS A 356     151.581 125.343 167.555  1.00105.85           C  
ATOM   2579  C   LYS A 356     150.768 124.768 166.401  1.00110.59           C  
ATOM   2580  O   LYS A 356     151.147 123.773 165.778  1.00111.54           O  
ATOM   2581  CB  LYS A 356     152.503 126.444 167.037  1.00106.90           C  
ATOM   2582  CG  LYS A 356     153.267 127.181 168.117  1.00108.94           C  
ATOM   2583  CD  LYS A 356     154.171 128.235 167.508  1.00105.26           C  
ATOM   2584  CE  LYS A 356     155.028 128.905 168.562  1.00112.62           C  
ATOM   2585  NZ  LYS A 356     156.002 129.849 167.954  1.00110.58           N  
ATOM   2586  N   LYS A 357     149.638 125.411 166.118  1.00 99.48           N  
ATOM   2587  CA  LYS A 357     148.755 125.029 165.026  1.00 95.85           C  
ATOM   2588  C   LYS A 357     148.617 126.203 164.069  1.00100.06           C  
ATOM   2589  O   LYS A 357     148.390 127.337 164.504  1.00103.58           O  
ATOM   2590  CB  LYS A 357     147.386 124.600 165.557  1.00 90.15           C  
ATOM   2591  CG  LYS A 357     147.460 123.727 166.795  1.00 91.03           C  
ATOM   2592  CD  LYS A 357     146.100 123.174 167.170  1.00100.58           C  
ATOM   2593  CE  LYS A 357     145.671 122.075 166.216  1.00105.17           C  
ATOM   2594  NZ  LYS A 357     144.379 121.463 166.626  1.00104.38           N  
ATOM   2595  N   VAL A 358     148.759 125.934 162.772  1.00 91.99           N  
ATOM   2596  CA  VAL A 358     148.784 126.972 161.747  1.00 92.31           C  
ATOM   2597  C   VAL A 358     147.801 126.612 160.641  1.00 92.60           C  
ATOM   2598  O   VAL A 358     147.717 125.450 160.221  1.00 98.36           O  
ATOM   2599  CB  VAL A 358     150.203 127.166 161.168  1.00 95.25           C  
ATOM   2600  CG1 VAL A 358     150.229 128.335 160.199  1.00 97.74           C  
ATOM   2601  CG2 VAL A 358     151.215 127.380 162.282  1.00 85.64           C  
ATOM   2602  N   ALA A 359     147.051 127.611 160.179  1.00 85.83           N  
ATOM   2603  CA  ALA A 359     146.139 127.463 159.054  1.00 82.80           C  
ATOM   2604  C   ALA A 359     146.606 128.336 157.898  1.00 92.59           C  
ATOM   2605  O   ALA A 359     146.972 129.498 158.099  1.00 96.86           O  
ATOM   2606  CB  ALA A 359     144.710 127.837 159.452  1.00 84.36           C  
ATOM   2607  N   ILE A 360     146.603 127.771 156.690  1.00 89.64           N  
ATOM   2608  CA  ILE A 360     147.072 128.459 155.493  1.00 91.31           C  
ATOM   2609  C   ILE A 360     145.984 128.392 154.431  1.00 88.31           C  
ATOM   2610  O   ILE A 360     145.496 127.304 154.106  1.00 93.47           O  
ATOM   2611  CB  ILE A 360     148.380 127.845 154.959  1.00 88.59           C  
ATOM   2612  CG1 ILE A 360     149.425 127.753 156.071  1.00 87.36           C  
ATOM   2613  CG2 ILE A 360     148.912 128.656 153.790  1.00 88.40           C  
ATOM   2614  CD1 ILE A 360     150.707 127.079 155.649  1.00 91.55           C  
ATOM   2615  N   TYR A 361     145.627 129.546 153.873  1.00 90.34           N  
ATOM   2616  CA  TYR A 361     144.614 129.654 152.833  1.00 94.26           C  
ATOM   2617  C   TYR A 361     145.275 129.920 151.488  1.00100.79           C  
ATOM   2618  O   TYR A 361     146.163 130.772 151.378  1.00105.67           O  
ATOM   2619  CB  TYR A 361     143.622 130.779 153.137  1.00 92.86           C  
ATOM   2620  CG  TYR A 361     142.507 130.399 154.081  1.00 96.51           C  
ATOM   2621  CD1 TYR A 361     142.695 130.428 155.454  1.00100.91           C  
ATOM   2622  CD2 TYR A 361     141.263 130.017 153.599  1.00 96.55           C  
ATOM   2623  CE1 TYR A 361     141.679 130.086 156.320  1.00 98.68           C  
ATOM   2624  CE2 TYR A 361     140.241 129.672 154.457  1.00 95.70           C  
ATOM   2625  CZ  TYR A 361     140.455 129.708 155.817  1.00 99.55           C  
ATOM   2626  OH  TYR A 361     139.442 129.366 156.680  1.00105.21           O  
ATOM   2627  N   TYR A 362     144.843 129.185 150.465  1.00 98.27           N  
ATOM   2628  CA  TYR A 362     145.328 129.392 149.107  1.00 95.40           C  
ATOM   2629  C   TYR A 362     144.148 129.644 148.177  1.00102.20           C  
ATOM   2630  O   TYR A 362     142.984 129.558 148.573  1.00105.20           O  
ATOM   2631  CB  TYR A 362     146.172 128.205 148.614  1.00 97.11           C  
ATOM   2632  CG  TYR A 362     145.463 126.870 148.610  1.00 97.09           C  
ATOM   2633  CD1 TYR A 362     144.653 126.493 147.548  1.00 96.55           C  
ATOM   2634  CD2 TYR A 362     145.620 125.979 149.661  1.00 92.06           C  
ATOM   2635  CE1 TYR A 362     144.010 125.275 147.539  1.00 95.00           C  
ATOM   2636  CE2 TYR A 362     144.980 124.758 149.660  1.00 97.03           C  
ATOM   2637  CZ  TYR A 362     144.177 124.410 148.597  1.00 99.41           C  
ATOM   2638  OH  TYR A 362     143.538 123.193 148.593  1.00104.26           O  
ATOM   2639  N   TYR A 363     144.463 129.963 146.922  1.00109.56           N  
ATOM   2640  CA  TYR A 363     143.466 130.350 145.932  1.00106.78           C  
ATOM   2641  C   TYR A 363     143.547 129.402 144.745  1.00111.14           C  
ATOM   2642  O   TYR A 363     144.620 129.227 144.161  1.00114.26           O  
ATOM   2643  CB  TYR A 363     143.691 131.791 145.468  1.00102.99           C  
ATOM   2644  CG  TYR A 363     143.936 132.751 146.606  1.00107.45           C  
ATOM   2645  CD1 TYR A 363     142.911 133.129 147.458  1.00108.19           C  
ATOM   2646  CD2 TYR A 363     145.197 133.288 146.820  1.00109.75           C  
ATOM   2647  CE1 TYR A 363     143.140 134.001 148.500  1.00112.00           C  
ATOM   2648  CE2 TYR A 363     145.433 134.164 147.855  1.00103.71           C  
ATOM   2649  CZ  TYR A 363     144.402 134.518 148.691  1.00108.98           C  
ATOM   2650  OH  TYR A 363     144.636 135.393 149.724  1.00112.45           O  
ATOM   2651  N   LYS A 364     142.416 128.800 144.385  1.00110.04           N  
ATOM   2652  CA  LYS A 364     142.377 127.822 143.309  1.00107.32           C  
ATOM   2653  C   LYS A 364     141.164 128.080 142.427  1.00117.36           C  
ATOM   2654  O   LYS A 364     140.126 128.555 142.895  1.00118.05           O  
ATOM   2655  CB  LYS A 364     142.344 126.390 143.860  1.00102.25           C  
ATOM   2656  CG  LYS A 364     142.643 125.316 142.832  1.00106.13           C  
ATOM   2657  CD  LYS A 364     142.706 123.944 143.473  1.00110.33           C  
ATOM   2658  CE  LYS A 364     142.996 122.868 142.443  1.00109.52           C  
ATOM   2659  NZ  LYS A 364     141.895 122.744 141.450  1.00111.48           N  
ATOM   2660  N   GLY A 365     141.309 127.766 141.142  1.00125.80           N  
ATOM   2661  CA  GLY A 365     140.240 127.934 140.187  1.00119.07           C  
ATOM   2662  C   GLY A 365     139.240 126.797 140.230  1.00125.67           C  
ATOM   2663  O   GLY A 365     139.489 125.740 140.818  1.00132.17           O  
ATOM   2664  N   PRO A 366     138.081 126.996 139.606  1.00128.41           N  
ATOM   2665  CA  PRO A 366     137.051 125.953 139.617  1.00125.96           C  
ATOM   2666  C   PRO A 366     137.460 124.740 138.797  1.00124.61           C  
ATOM   2667  O   PRO A 366     138.220 124.837 137.832  1.00130.66           O  
ATOM   2668  CB  PRO A 366     135.836 126.653 139.001  1.00122.86           C  
ATOM   2669  CG  PRO A 366     136.425 127.704 138.128  1.00123.77           C  
ATOM   2670  CD  PRO A 366     137.663 128.179 138.836  1.00127.00           C  
ATOM   2671  N   GLY A 367     136.938 123.584 139.198  1.00116.79           N  
ATOM   2672  CA  GLY A 367     137.182 122.351 138.478  1.00119.90           C  
ATOM   2673  C   GLY A 367     138.597 121.830 138.611  1.00122.15           C  
ATOM   2674  O   GLY A 367     139.009 121.401 139.692  1.00121.89           O  
ATOM   2675  N   GLN A 368     139.353 121.860 137.512  1.00127.78           N  
ATOM   2676  CA  GLN A 368     140.720 121.353 137.488  1.00124.76           C  
ATOM   2677  C   GLN A 368     141.733 122.438 137.144  1.00126.44           C  
ATOM   2678  O   GLN A 368     142.818 122.131 136.644  1.00128.90           O  
ATOM   2679  CB  GLN A 368     140.842 120.190 136.504  1.00121.39           C  
ATOM   2680  CG  GLN A 368     139.922 119.025 136.810  1.00126.08           C  
ATOM   2681  CD  GLN A 368     140.347 117.754 136.108  1.00129.85           C  
ATOM   2682  OE1 GLN A 368     141.367 117.156 136.448  1.00132.11           O  
ATOM   2683  NE2 GLN A 368     139.565 117.334 135.122  1.00130.51           N  
ATOM   2684  N   ASN A 369     141.403 123.699 137.400  1.00119.88           N  
ATOM   2685  CA  ASN A 369     142.330 124.783 137.127  1.00117.94           C  
ATOM   2686  C   ASN A 369     143.396 124.856 138.219  1.00119.73           C  
ATOM   2687  O   ASN A 369     143.271 124.260 139.292  1.00122.43           O  
ATOM   2688  CB  ASN A 369     141.578 126.105 136.999  1.00119.94           C  
ATOM   2689  CG  ASN A 369     140.641 126.124 135.807  1.00119.96           C  
ATOM   2690  OD1 ASN A 369     141.039 126.472 134.697  1.00117.40           O  
ATOM   2691  ND2 ASN A 369     139.391 125.743 136.031  1.00120.80           N  
ATOM   2692  N   ALA A 370     144.461 125.600 137.933  1.00121.61           N  
ATOM   2693  CA  ALA A 370     145.633 125.626 138.790  1.00118.59           C  
ATOM   2694  C   ALA A 370     145.507 126.703 139.866  1.00123.65           C  
ATOM   2695  O   ALA A 370     144.568 127.501 139.885  1.00127.25           O  
ATOM   2696  CB  ALA A 370     146.893 125.839 137.953  1.00118.08           C  
ATOM   2697  N   LEU A 371     146.475 126.718 140.780  1.00114.12           N  
ATOM   2698  CA  LEU A 371     146.557 127.731 141.821  1.00116.20           C  
ATOM   2699  C   LEU A 371     147.242 128.971 141.266  1.00115.58           C  
ATOM   2700  O   LEU A 371     148.196 128.871 140.490  1.00116.54           O  
ATOM   2701  CB  LEU A 371     147.326 127.206 143.037  1.00110.89           C  
ATOM   2702  CG  LEU A 371     146.706 126.103 143.902  1.00111.18           C  
ATOM   2703  CD1 LEU A 371     146.784 124.741 143.234  1.00109.78           C  
ATOM   2704  CD2 LEU A 371     147.378 126.059 145.261  1.00110.37           C  
ATOM   2705  N   THR A 372     146.753 130.142 141.666  1.00123.07           N  
ATOM   2706  CA  THR A 372     147.197 131.398 141.080  1.00125.11           C  
ATOM   2707  C   THR A 372     147.616 132.386 142.158  1.00123.31           C  
ATOM   2708  O   THR A 372     146.968 132.501 143.202  1.00124.03           O  
ATOM   2709  CB  THR A 372     146.099 132.025 140.212  1.00129.60           C  
ATOM   2710  OG1 THR A 372     144.847 131.968 140.906  1.00130.42           O  
ATOM   2711  CG2 THR A 372     145.977 131.283 138.889  1.00125.13           C  
ATOM   2712  N   ALA A 373     148.710 133.094 141.888  1.00121.88           N  
ATOM   2713  CA  ALA A 373     149.168 134.206 142.705  1.00111.27           C  
ATOM   2714  C   ALA A 373     149.907 135.174 141.795  1.00117.84           C  
ATOM   2715  O   ALA A 373     150.340 134.812 140.699  1.00123.55           O  
ATOM   2716  CB  ALA A 373     150.064 133.742 143.858  1.00110.16           C  
ATOM   2717  N   ALA A 374     150.052 136.411 142.257  1.00106.49           N  
ATOM   2718  CA  ALA A 374     150.614 137.472 141.424  1.00104.62           C  
ATOM   2719  C   ALA A 374     152.103 137.225 141.221  1.00110.80           C  
ATOM   2720  O   ALA A 374     152.925 137.562 142.073  1.00115.00           O  
ATOM   2721  CB  ALA A 374     150.366 138.834 142.060  1.00102.01           C  
ATOM   2722  N   GLY A 375     152.454 136.637 140.079  1.00110.39           N  
ATOM   2723  CA  GLY A 375     153.847 136.447 139.726  1.00104.50           C  
ATOM   2724  C   GLY A 375     154.581 135.388 140.515  1.00102.47           C  
ATOM   2725  O   GLY A 375     155.805 135.467 140.641  1.00109.00           O  
ATOM   2726  N   MET A 376     153.876 134.395 141.050  1.00107.72           N  
ATOM   2727  CA  MET A 376     154.483 133.376 141.893  1.00106.01           C  
ATOM   2728  C   MET A 376     154.077 131.989 141.417  1.00115.71           C  
ATOM   2729  O   MET A 376     152.949 131.785 140.961  1.00119.67           O  
ATOM   2730  CB  MET A 376     154.074 133.566 143.362  1.00103.03           C  
ATOM   2731  CG  MET A 376     154.659 132.540 144.319  1.00109.44           C  
ATOM   2732  SD  MET A 376     153.664 132.308 145.803  1.00126.08           S  
ATOM   2733  CE  MET A 376     154.003 133.825 146.688  1.00115.84           C  
ATOM   2734  N   GLU A 377     155.006 131.041 141.523  1.00110.51           N  
ATOM   2735  CA  GLU A 377     154.707 129.626 141.342  1.00101.67           C  
ATOM   2736  C   GLU A 377     154.292 129.057 142.694  1.00111.92           C  
ATOM   2737  O   GLU A 377     155.090 129.043 143.637  1.00119.39           O  
ATOM   2738  CB  GLU A 377     155.919 128.883 140.784  1.00106.26           C  
ATOM   2739  CG  GLU A 377     155.585 127.584 140.075  1.00117.97           C  
ATOM   2740  CD  GLU A 377     155.204 127.792 138.623  1.00123.23           C  
ATOM   2741  OE1 GLU A 377     155.832 128.642 137.959  1.00119.22           O  
ATOM   2742  OE2 GLU A 377     154.277 127.105 138.145  1.00122.42           O  
ATOM   2743  N   VAL A 378     153.049 128.585 142.786  1.00 99.64           N  
ATOM   2744  CA  VAL A 378     152.422 128.399 144.092  1.00105.78           C  
ATOM   2745  C   VAL A 378     152.838 127.079 144.731  1.00109.01           C  
ATOM   2746  O   VAL A 378     153.231 127.043 145.902  1.00110.16           O  
ATOM   2747  CB  VAL A 378     150.892 128.507 143.964  1.00105.35           C  
ATOM   2748  CG1 VAL A 378     150.241 128.383 145.327  1.00108.39           C  
ATOM   2749  CG2 VAL A 378     150.512 129.823 143.308  1.00100.18           C  
ATOM   2750  N   VAL A 379     152.731 125.972 143.992  1.00 95.12           N  
ATOM   2751  CA  VAL A 379     152.967 124.655 144.591  1.00 94.17           C  
ATOM   2752  C   VAL A 379     154.409 124.473 145.059  1.00 99.21           C  
ATOM   2753  O   VAL A 379     154.612 124.009 146.194  1.00107.47           O  
ATOM   2754  CB  VAL A 379     152.506 123.547 143.628  1.00 98.11           C  
ATOM   2755  CG1 VAL A 379     152.870 122.180 144.175  1.00 99.81           C  
ATOM   2756  CG2 VAL A 379     151.010 123.645 143.393  1.00 94.16           C  
ATOM   2757  N   PRO A 380     155.439 124.776 144.257  1.00 96.13           N  
ATOM   2758  CA  PRO A 380     156.809 124.677 144.789  1.00 93.92           C  
ATOM   2759  C   PRO A 380     157.065 125.591 145.974  1.00 99.45           C  
ATOM   2760  O   PRO A 380     157.801 125.208 146.892  1.00108.06           O  
ATOM   2761  CB  PRO A 380     157.679 125.055 143.584  1.00100.28           C  
ATOM   2762  CG  PRO A 380     156.845 124.730 142.406  1.00 96.67           C  
ATOM   2763  CD  PRO A 380     155.447 125.067 142.812  1.00 93.98           C  
ATOM   2764  N   SER A 381     156.474 126.787 145.986  1.00 91.59           N  
ATOM   2765  CA  SER A 381     156.635 127.680 147.129  1.00 94.73           C  
ATOM   2766  C   SER A 381     156.013 127.084 148.386  1.00106.55           C  
ATOM   2767  O   SER A 381     156.603 127.155 149.470  1.00117.64           O  
ATOM   2768  CB  SER A 381     156.020 129.043 146.819  1.00100.13           C  
ATOM   2769  OG  SER A 381     156.514 129.558 145.596  1.00101.16           O  
ATOM   2770  N   LEU A 382     154.824 126.491 148.258  1.00 97.26           N  
ATOM   2771  CA  LEU A 382     154.199 125.826 149.397  1.00 92.53           C  
ATOM   2772  C   LEU A 382     155.058 124.674 149.898  1.00 97.23           C  
ATOM   2773  O   LEU A 382     155.226 124.494 151.111  1.00106.28           O  
ATOM   2774  CB  LEU A 382     152.808 125.323 149.013  1.00 94.65           C  
ATOM   2775  CG  LEU A 382     151.624 126.246 149.295  1.00100.61           C  
ATOM   2776  CD1 LEU A 382     150.369 125.720 148.625  1.00 91.44           C  
ATOM   2777  CD2 LEU A 382     151.411 126.390 150.789  1.00102.41           C  
ATOM   2778  N   TYR A 383     155.609 123.880 148.977  1.00 97.31           N  
ATOM   2779  CA  TYR A 383     156.450 122.760 149.386  1.00 93.64           C  
ATOM   2780  C   TYR A 383     157.698 123.242 150.116  1.00 97.22           C  
ATOM   2781  O   TYR A 383     158.088 122.667 151.140  1.00108.66           O  
ATOM   2782  CB  TYR A 383     156.828 121.916 148.170  1.00101.58           C  
ATOM   2783  CG  TYR A 383     157.512 120.617 148.524  1.00107.20           C  
ATOM   2784  CD1 TYR A 383     156.788 119.544 149.023  1.00104.47           C  
ATOM   2785  CD2 TYR A 383     158.879 120.464 148.358  1.00105.06           C  
ATOM   2786  CE1 TYR A 383     157.407 118.357 149.349  1.00102.00           C  
ATOM   2787  CE2 TYR A 383     159.507 119.279 148.679  1.00104.76           C  
ATOM   2788  CZ  TYR A 383     158.767 118.230 149.175  1.00107.33           C  
ATOM   2789  OH  TYR A 383     159.391 117.048 149.497  1.00110.29           O  
ATOM   2790  N   ASN A 384     158.335 124.299 149.608  1.00 97.14           N  
ATOM   2791  CA  ASN A 384     159.521 124.838 150.267  1.00101.11           C  
ATOM   2792  C   ASN A 384     159.185 125.395 151.645  1.00103.57           C  
ATOM   2793  O   ASN A 384     159.950 125.210 152.600  1.00107.46           O  
ATOM   2794  CB  ASN A 384     160.165 125.913 149.394  1.00103.79           C  
ATOM   2795  CG  ASN A 384     160.848 125.337 148.171  1.00109.59           C  
ATOM   2796  OD1 ASN A 384     161.153 124.146 148.120  1.00110.18           O  
ATOM   2797  ND2 ASN A 384     161.097 126.181 147.178  1.00104.28           N  
ATOM   2798  N   LEU A 385     158.048 126.085 151.768  1.00 98.91           N  
ATOM   2799  CA  LEU A 385     157.641 126.607 153.068  1.00 95.37           C  
ATOM   2800  C   LEU A 385     157.399 125.481 154.063  1.00100.72           C  
ATOM   2801  O   LEU A 385     157.809 125.572 155.226  1.00 99.82           O  
ATOM   2802  CB  LEU A 385     156.387 127.468 152.919  1.00 96.59           C  
ATOM   2803  CG  LEU A 385     155.757 127.967 154.220  1.00103.22           C  
ATOM   2804  CD1 LEU A 385     156.726 128.858 154.977  1.00 99.17           C  
ATOM   2805  CD2 LEU A 385     154.455 128.698 153.945  1.00 99.50           C  
ATOM   2806  N   LEU A 386     156.734 124.409 153.626  1.00103.11           N  
ATOM   2807  CA  LEU A 386     156.504 123.276 154.517  1.00 93.70           C  
ATOM   2808  C   LEU A 386     157.809 122.599 154.917  1.00 92.61           C  
ATOM   2809  O   LEU A 386     157.962 122.192 156.074  1.00105.91           O  
ATOM   2810  CB  LEU A 386     155.555 122.274 153.861  1.00 97.64           C  
ATOM   2811  CG  LEU A 386     154.116 122.764 153.692  1.00 92.14           C  
ATOM   2812  CD1 LEU A 386     153.253 121.702 153.038  1.00 92.54           C  
ATOM   2813  CD2 LEU A 386     153.534 123.180 155.031  1.00 92.14           C  
ATOM   2814  N   LEU A 387     158.757 122.472 153.986  1.00 93.24           N  
ATOM   2815  CA  LEU A 387     160.059 121.908 154.333  1.00 93.84           C  
ATOM   2816  C   LEU A 387     160.782 122.768 155.364  1.00 98.24           C  
ATOM   2817  O   LEU A 387     161.370 122.243 156.317  1.00 99.69           O  
ATOM   2818  CB  LEU A 387     160.917 121.749 153.080  1.00 98.09           C  
ATOM   2819  CG  LEU A 387     160.863 120.397 152.370  1.00100.59           C  
ATOM   2820  CD1 LEU A 387     161.801 120.393 151.179  1.00 98.95           C  
ATOM   2821  CD2 LEU A 387     161.216 119.279 153.332  1.00100.18           C  
ATOM   2822  N   ARG A 388     160.753 124.091 155.188  1.00108.46           N  
ATOM   2823  CA  ARG A 388     161.401 124.975 156.153  1.00105.90           C  
ATOM   2824  C   ARG A 388     160.734 124.881 157.521  1.00108.73           C  
ATOM   2825  O   ARG A 388     161.416 124.865 158.553  1.00114.41           O  
ATOM   2826  CB  ARG A 388     161.388 126.415 155.643  1.00104.99           C  
ATOM   2827  CG  ARG A 388     162.047 127.409 156.583  1.00105.21           C  
ATOM   2828  CD  ARG A 388     163.529 127.115 156.735  1.00107.97           C  
ATOM   2829  NE  ARG A 388     164.200 128.082 157.594  1.00112.30           N  
ATOM   2830  CZ  ARG A 388     164.805 129.179 157.159  1.00113.62           C  
ATOM   2831  NH1 ARG A 388     164.860 129.473 155.871  1.00112.66           N  
ATOM   2832  NH2 ARG A 388     165.373 129.999 158.038  1.00112.80           N  
ATOM   2833  N   MET A 389     159.400 124.814 157.548  1.00105.85           N  
ATOM   2834  CA  MET A 389     158.695 124.668 158.817  1.00 97.66           C  
ATOM   2835  C   MET A 389     159.054 123.356 159.500  1.00104.20           C  
ATOM   2836  O   MET A 389     159.237 123.313 160.722  1.00111.37           O  
ATOM   2837  CB  MET A 389     157.185 124.762 158.595  1.00 96.84           C  
ATOM   2838  CG  MET A 389     156.701 126.140 158.185  1.00109.11           C  
ATOM   2839  SD  MET A 389     154.907 126.251 158.070  1.00112.30           S  
ATOM   2840  CE  MET A 389     154.444 126.069 159.787  1.00105.81           C  
ATOM   2841  N   LYS A 390     159.156 122.272 158.728  1.00104.67           N  
ATOM   2842  CA  LYS A 390     159.558 120.991 159.302  1.00 97.78           C  
ATOM   2843  C   LYS A 390     160.970 121.061 159.865  1.00101.67           C  
ATOM   2844  O   LYS A 390     161.251 120.496 160.928  1.00101.53           O  
ATOM   2845  CB  LYS A 390     159.456 119.888 158.250  1.00101.54           C  
ATOM   2846  CG  LYS A 390     159.792 118.505 158.773  1.00100.85           C  
ATOM   2847  CD  LYS A 390     159.804 117.481 157.654  1.00107.83           C  
ATOM   2848  CE  LYS A 390     159.983 116.077 158.201  1.00107.83           C  
ATOM   2849  NZ  LYS A 390     158.824 115.662 159.037  1.00110.43           N  
ATOM   2850  N   GLN A 391     161.875 121.745 159.162  1.00120.22           N  
ATOM   2851  CA  GLN A 391     163.236 121.903 159.667  1.00117.70           C  
ATOM   2852  C   GLN A 391     163.273 122.725 160.949  1.00122.14           C  
ATOM   2853  O   GLN A 391     164.088 122.448 161.836  1.00119.93           O  
ATOM   2854  CB  GLN A 391     164.125 122.551 158.607  1.00118.26           C  
ATOM   2855  CG  GLN A 391     164.406 121.675 157.403  1.00125.56           C  
ATOM   2856  CD  GLN A 391     165.326 122.347 156.405  1.00129.81           C  
ATOM   2857  OE1 GLN A 391     165.826 123.446 156.649  1.00126.12           O  
ATOM   2858  NE2 GLN A 391     165.555 121.692 155.274  1.00124.48           N  
ATOM   2859  N   GLU A 392     162.411 123.739 161.064  1.00129.51           N  
ATOM   2860  CA  GLU A 392     162.423 124.600 162.242  1.00121.65           C  
ATOM   2861  C   GLU A 392     161.953 123.887 163.504  1.00122.36           C  
ATOM   2862  O   GLU A 392     162.209 124.380 164.606  1.00123.89           O  
ATOM   2863  CB  GLU A 392     161.560 125.837 161.997  1.00119.32           C  
ATOM   2864  CG  GLU A 392     162.194 126.857 161.071  1.00124.19           C  
ATOM   2865  CD  GLU A 392     163.350 127.588 161.720  1.00131.08           C  
ATOM   2866  OE1 GLU A 392     163.310 127.788 162.951  1.00132.03           O  
ATOM   2867  OE2 GLU A 392     164.298 127.965 161.000  1.00129.63           O  
ATOM   2868  N   GLY A 393     161.273 122.752 163.376  1.00108.27           N  
ATOM   2869  CA  GLY A 393     160.831 121.987 164.531  1.00101.41           C  
ATOM   2870  C   GLY A 393     159.331 121.823 164.667  1.00109.74           C  
ATOM   2871  O   GLY A 393     158.884 121.243 165.666  1.00117.10           O  
ATOM   2872  N   TYR A 394     158.523 122.299 163.725  1.00106.23           N  
ATOM   2873  CA  TYR A 394     157.082 122.131 163.823  1.00100.35           C  
ATOM   2874  C   TYR A 394     156.696 120.670 163.606  1.00108.67           C  
ATOM   2875  O   TYR A 394     157.459 119.870 163.059  1.00117.59           O  
ATOM   2876  CB  TYR A 394     156.366 123.022 162.809  1.00101.76           C  
ATOM   2877  CG  TYR A 394     156.458 124.498 163.119  1.00107.00           C  
ATOM   2878  CD1 TYR A 394     157.611 125.217 162.838  1.00111.10           C  
ATOM   2879  CD2 TYR A 394     155.393 125.172 163.699  1.00108.63           C  
ATOM   2880  CE1 TYR A 394     157.698 126.564 163.121  1.00110.65           C  
ATOM   2881  CE2 TYR A 394     155.472 126.518 163.986  1.00110.86           C  
ATOM   2882  CZ  TYR A 394     156.626 127.208 163.697  1.00108.91           C  
ATOM   2883  OH  TYR A 394     156.708 128.551 163.983  1.00107.41           O  
ATOM   2884  N   ASN A 395     155.489 120.324 164.051  1.00108.57           N  
ATOM   2885  CA  ASN A 395     154.992 118.952 163.964  1.00109.37           C  
ATOM   2886  C   ASN A 395     154.320 118.768 162.610  1.00110.87           C  
ATOM   2887  O   ASN A 395     153.111 118.942 162.461  1.00109.22           O  
ATOM   2888  CB  ASN A 395     154.036 118.648 165.110  1.00113.15           C  
ATOM   2889  CG  ASN A 395     153.538 117.217 165.089  1.00114.03           C  
ATOM   2890  OD1 ASN A 395     154.129 116.351 164.446  1.00116.16           O  
ATOM   2891  ND2 ASN A 395     152.443 116.962 165.793  1.00113.01           N  
ATOM   2892  N   ILE A 396     155.118 118.406 161.610  1.00110.63           N  
ATOM   2893  CA  ILE A 396     154.637 118.151 160.258  1.00110.79           C  
ATOM   2894  C   ILE A 396     154.925 116.694 159.930  1.00112.75           C  
ATOM   2895  O   ILE A 396     156.081 116.257 159.983  1.00117.73           O  
ATOM   2896  CB  ILE A 396     155.292 119.087 159.232  1.00107.04           C  
ATOM   2897  CG1 ILE A 396     154.915 120.539 159.526  1.00105.50           C  
ATOM   2898  CG2 ILE A 396     154.883 118.703 157.822  1.00108.58           C  
ATOM   2899  CD1 ILE A 396     155.483 121.524 158.541  1.00106.40           C  
ATOM   2900  N   SER A 397     153.877 115.945 159.593  1.00121.72           N  
ATOM   2901  CA  SER A 397     154.005 114.533 159.269  1.00123.39           C  
ATOM   2902  C   SER A 397     153.139 114.214 158.061  1.00123.91           C  
ATOM   2903  O   SER A 397     152.123 114.869 157.816  1.00125.85           O  
ATOM   2904  CB  SER A 397     153.606 113.644 160.453  1.00123.20           C  
ATOM   2905  OG  SER A 397     152.287 113.931 160.882  1.00123.60           O  
ATOM   2906  N   GLY A 398     153.549 113.195 157.310  1.00113.46           N  
ATOM   2907  CA  GLY A 398     152.836 112.809 156.112  1.00114.42           C  
ATOM   2908  C   GLY A 398     153.162 113.621 154.881  1.00118.35           C  
ATOM   2909  O   GLY A 398     152.431 113.531 153.889  1.00115.47           O  
ATOM   2910  N   LEU A 399     154.227 114.414 154.914  1.00119.09           N  
ATOM   2911  CA  LEU A 399     154.588 115.227 153.764  1.00117.75           C  
ATOM   2912  C   LEU A 399     155.048 114.334 152.613  1.00123.31           C  
ATOM   2913  O   LEU A 399     155.822 113.395 152.825  1.00120.55           O  
ATOM   2914  CB  LEU A 399     155.694 116.213 154.141  1.00114.45           C  
ATOM   2915  CG  LEU A 399     155.891 117.438 153.247  1.00118.69           C  
ATOM   2916  CD1 LEU A 399     154.648 118.307 153.255  1.00113.28           C  
ATOM   2917  CD2 LEU A 399     157.103 118.234 153.698  1.00119.73           C  
ATOM   2918  N   PRO A 400     154.589 114.595 151.385  1.00127.15           N  
ATOM   2919  CA  PRO A 400     154.978 113.743 150.253  1.00121.18           C  
ATOM   2920  C   PRO A 400     156.435 113.913 149.849  1.00122.40           C  
ATOM   2921  O   PRO A 400     157.180 114.674 150.473  1.00121.09           O  
ATOM   2922  CB  PRO A 400     154.028 114.195 149.138  1.00116.46           C  
ATOM   2923  CG  PRO A 400     153.687 115.597 149.488  1.00117.55           C  
ATOM   2924  CD  PRO A 400     153.631 115.640 150.986  1.00120.90           C  
ATOM   2925  N   ALA A 401     156.848 113.198 148.800  1.00122.99           N  
ATOM   2926  CA  ALA A 401     158.255 113.175 148.413  1.00124.57           C  
ATOM   2927  C   ALA A 401     158.692 114.468 147.733  1.00129.71           C  
ATOM   2928  O   ALA A 401     159.785 114.973 148.009  1.00128.64           O  
ATOM   2929  CB  ALA A 401     158.527 111.980 147.500  1.00122.86           C  
ATOM   2930  N   ASN A 402     157.866 115.018 146.844  1.00129.50           N  
ATOM   2931  CA  ASN A 402     158.247 116.203 146.088  1.00120.93           C  
ATOM   2932  C   ASN A 402     156.996 116.996 145.725  1.00124.51           C  
ATOM   2933  O   ASN A 402     155.885 116.680 146.159  1.00131.66           O  
ATOM   2934  CB  ASN A 402     159.068 115.820 144.850  1.00124.46           C  
ATOM   2935  CG  ASN A 402     158.345 114.844 143.942  1.00128.42           C  
ATOM   2936  OD1 ASN A 402     157.177 114.525 144.151  1.00131.51           O  
ATOM   2937  ND2 ASN A 402     159.046 114.362 142.924  1.00124.79           N  
ATOM   2938  N   ALA A 403     157.191 118.040 144.915  1.00112.19           N  
ATOM   2939  CA  ALA A 403     156.123 119.002 144.657  1.00110.60           C  
ATOM   2940  C   ALA A 403     155.026 118.431 143.767  1.00118.79           C  
ATOM   2941  O   ALA A 403     153.862 118.825 143.900  1.00121.38           O  
ATOM   2942  CB  ALA A 403     156.702 120.270 144.033  1.00107.98           C  
ATOM   2943  N   GLN A 404     155.368 117.526 142.846  1.00133.00           N  
ATOM   2944  CA  GLN A 404     154.346 116.929 141.990  1.00129.08           C  
ATOM   2945  C   GLN A 404     153.347 116.118 142.806  1.00132.20           C  
ATOM   2946  O   GLN A 404     152.135 116.176 142.560  1.00134.25           O  
ATOM   2947  CB  GLN A 404     155.000 116.055 140.920  1.00130.72           C  
ATOM   2948  CG  GLN A 404     155.398 116.806 139.661  1.00134.61           C  
ATOM   2949  CD  GLN A 404     156.505 117.811 139.902  1.00140.36           C  
ATOM   2950  OE1 GLN A 404     157.292 117.674 140.839  1.00138.94           O  
ATOM   2951  NE2 GLN A 404     156.570 118.833 139.057  1.00135.56           N  
ATOM   2952  N   GLU A 405     153.840 115.356 143.784  1.00128.03           N  
ATOM   2953  CA  GLU A 405     152.947 114.611 144.661  1.00127.33           C  
ATOM   2954  C   GLU A 405     152.061 115.552 145.465  1.00130.40           C  
ATOM   2955  O   GLU A 405     150.875 115.271 145.677  1.00135.21           O  
ATOM   2956  CB  GLU A 405     153.758 113.707 145.588  1.00128.05           C  
ATOM   2957  CG  GLU A 405     154.624 112.695 144.861  1.00133.12           C  
ATOM   2958  CD  GLU A 405     153.810 111.682 144.082  1.00141.02           C  
ATOM   2959  OE1 GLU A 405     152.672 111.384 144.500  1.00141.83           O  
ATOM   2960  OE2 GLU A 405     154.307 111.186 143.049  1.00139.36           O  
ATOM   2961  N   LEU A 406     152.619 116.675 145.922  1.00105.55           N  
ATOM   2962  CA  LEU A 406     151.819 117.655 146.648  1.00107.04           C  
ATOM   2963  C   LEU A 406     150.720 118.234 145.766  1.00107.89           C  
ATOM   2964  O   LEU A 406     149.584 118.414 146.216  1.00114.00           O  
ATOM   2965  CB  LEU A 406     152.715 118.768 147.190  1.00105.45           C  
ATOM   2966  CG  LEU A 406     152.014 119.847 148.014  1.00102.55           C  
ATOM   2967  CD1 LEU A 406     151.352 119.238 149.237  1.00107.78           C  
ATOM   2968  CD2 LEU A 406     152.993 120.932 148.420  1.00104.20           C  
ATOM   2969  N   GLY A 407     151.041 118.536 144.507  1.00105.17           N  
ATOM   2970  CA  GLY A 407     150.022 119.031 143.595  1.00102.88           C  
ATOM   2971  C   GLY A 407     148.928 118.014 143.337  1.00105.76           C  
ATOM   2972  O   GLY A 407     147.743 118.359 143.290  1.00105.49           O  
ATOM   2973  N   LYS A 408     149.309 116.746 143.171  1.00114.75           N  
ATOM   2974  CA  LYS A 408     148.311 115.696 142.987  1.00111.68           C  
ATOM   2975  C   LYS A 408     147.414 115.564 144.212  1.00111.99           C  
ATOM   2976  O   LYS A 408     146.192 115.419 144.084  1.00111.02           O  
ATOM   2977  CB  LYS A 408     148.997 114.367 142.677  1.00110.76           C  
ATOM   2978  CG  LYS A 408     149.680 114.331 141.324  1.00110.77           C  
ATOM   2979  CD  LYS A 408     150.421 113.024 141.117  1.00117.23           C  
ATOM   2980  CE  LYS A 408     151.160 113.020 139.792  1.00118.88           C  
ATOM   2981  NZ  LYS A 408     151.981 111.791 139.622  1.00119.23           N  
ATOM   2982  N   MET A 409     148.002 115.615 145.410  1.00111.83           N  
ATOM   2983  CA  MET A 409     147.205 115.538 146.631  1.00106.89           C  
ATOM   2984  C   MET A 409     146.261 116.727 146.754  1.00110.29           C  
ATOM   2985  O   MET A 409     145.106 116.571 147.169  1.00117.44           O  
ATOM   2986  CB  MET A 409     148.120 115.455 147.852  1.00111.83           C  
ATOM   2987  CG  MET A 409     148.919 114.169 147.945  1.00117.55           C  
ATOM   2988  SD  MET A 409     149.969 114.117 149.408  1.00128.08           S  
ATOM   2989  CE  MET A 409     148.736 114.134 150.703  1.00121.14           C  
ATOM   2990  N   ILE A 410     146.736 117.926 146.409  1.00106.16           N  
ATOM   2991  CA  ILE A 410     145.887 119.112 146.473  1.00105.60           C  
ATOM   2992  C   ILE A 410     144.721 118.985 145.502  1.00101.83           C  
ATOM   2993  O   ILE A 410     143.578 119.318 145.834  1.00104.71           O  
ATOM   2994  CB  ILE A 410     146.715 120.382 146.205  1.00100.30           C  
ATOM   2995  CG1 ILE A 410     147.583 120.717 147.418  1.00103.15           C  
ATOM   2996  CG2 ILE A 410     145.810 121.554 145.867  1.00 97.75           C  
ATOM   2997  CD1 ILE A 410     148.383 121.988 147.261  1.00 98.03           C  
ATOM   2998  N   GLN A 411     144.988 118.499 144.288  1.00111.54           N  
ATOM   2999  CA  GLN A 411     143.905 118.288 143.333  1.00107.12           C  
ATOM   3000  C   GLN A 411     142.913 117.250 143.843  1.00114.35           C  
ATOM   3001  O   GLN A 411     141.699 117.402 143.666  1.00116.10           O  
ATOM   3002  CB  GLN A 411     144.472 117.866 141.978  1.00110.60           C  
ATOM   3003  CG  GLN A 411     143.412 117.524 140.943  1.00116.48           C  
ATOM   3004  CD  GLN A 411     142.533 118.707 140.591  1.00120.27           C  
ATOM   3005  OE1 GLN A 411     141.317 118.573 140.460  1.00112.61           O  
ATOM   3006  NE2 GLN A 411     143.146 119.873 140.433  1.00114.65           N  
ATOM   3007  N   ALA A 412     143.411 116.190 144.482  1.00120.95           N  
ATOM   3008  CA  ALA A 412     142.529 115.117 144.931  1.00114.12           C  
ATOM   3009  C   ALA A 412     141.659 115.548 146.107  1.00117.80           C  
ATOM   3010  O   ALA A 412     140.479 115.185 146.175  1.00120.51           O  
ATOM   3011  CB  ALA A 412     143.352 113.884 145.299  1.00111.16           C  
ATOM   3012  N   GLN A 413     142.215 116.317 147.047  1.00120.70           N  
ATOM   3013  CA  GLN A 413     141.532 116.597 148.306  1.00118.19           C  
ATOM   3014  C   GLN A 413     141.334 118.082 148.587  1.00117.05           C  
ATOM   3015  O   GLN A 413     140.926 118.435 149.700  1.00121.29           O  
ATOM   3016  CB  GLN A 413     142.296 115.960 149.471  1.00118.16           C  
ATOM   3017  CG  GLN A 413     142.666 114.504 149.259  1.00121.98           C  
ATOM   3018  CD  GLN A 413     143.505 113.949 150.391  1.00127.15           C  
ATOM   3019  OE1 GLN A 413     143.249 114.227 151.562  1.00125.58           O  
ATOM   3020  NE2 GLN A 413     144.517 113.163 150.047  1.00124.88           N  
ATOM   3021  N   GLY A 414     141.607 118.962 147.629  1.00115.26           N  
ATOM   3022  CA  GLY A 414     141.482 120.384 147.889  1.00112.60           C  
ATOM   3023  C   GLY A 414     140.840 121.183 146.775  1.00118.90           C  
ATOM   3024  O   GLY A 414     141.200 122.343 146.557  1.00122.03           O  
ATOM   3025  N   ALA A 415     139.892 120.585 146.064  1.00124.97           N  
ATOM   3026  CA  ALA A 415     139.282 121.229 144.913  1.00121.40           C  
ATOM   3027  C   ALA A 415     138.028 122.003 145.310  1.00122.04           C  
ATOM   3028  O   ALA A 415     137.428 121.774 146.362  1.00120.46           O  
ATOM   3029  CB  ALA A 415     138.939 120.196 143.839  1.00119.63           C  
ATOM   3030  N   VAL A 416     137.638 122.935 144.438  1.00124.99           N  
ATOM   3031  CA  VAL A 416     136.416 123.711 144.588  1.00125.23           C  
ATOM   3032  C   VAL A 416     135.615 123.589 143.299  1.00126.05           C  
ATOM   3033  O   VAL A 416     136.159 123.319 142.226  1.00130.95           O  
ATOM   3034  CB  VAL A 416     136.691 125.195 144.917  1.00123.79           C  
ATOM   3035  CG1 VAL A 416     137.328 125.326 146.290  1.00123.25           C  
ATOM   3036  CG2 VAL A 416     137.579 125.818 143.854  1.00123.21           C  
ATOM   3037  N   PHE A 417     134.304 123.790 143.415  1.00119.84           N  
ATOM   3038  CA  PHE A 417     133.397 123.577 142.297  1.00121.22           C  
ATOM   3039  C   PHE A 417     132.366 124.694 142.247  1.00126.34           C  
ATOM   3040  O   PHE A 417     132.109 125.379 143.240  1.00129.81           O  
ATOM   3041  CB  PHE A 417     132.692 122.217 142.398  1.00125.04           C  
ATOM   3042  CG  PHE A 417     133.628 121.063 142.611  1.00128.29           C  
ATOM   3043  CD1 PHE A 417     134.231 120.435 141.536  1.00126.11           C  
ATOM   3044  CD2 PHE A 417     133.906 120.607 143.888  1.00124.21           C  
ATOM   3045  CE1 PHE A 417     135.093 119.375 141.730  1.00122.28           C  
ATOM   3046  CE2 PHE A 417     134.768 119.548 144.088  1.00122.71           C  
ATOM   3047  CZ  PHE A 417     135.361 118.931 143.007  1.00122.56           C  
ATOM   3048  N   ASN A 418     131.776 124.870 141.067  1.00138.88           N  
ATOM   3049  CA  ASN A 418     130.720 125.851 140.872  1.00136.57           C  
ATOM   3050  C   ASN A 418     129.370 125.258 141.271  1.00135.75           C  
ATOM   3051  O   ASN A 418     129.258 124.090 141.653  1.00139.63           O  
ATOM   3052  CB  ASN A 418     130.704 126.336 139.425  1.00135.93           C  
ATOM   3053  CG  ASN A 418     131.820 127.318 139.127  1.00135.87           C  
ATOM   3054  OD1 ASN A 418     132.299 128.018 140.018  1.00137.69           O  
ATOM   3055  ND2 ASN A 418     132.239 127.375 137.869  1.00134.04           N  
ATOM   3056  N   ALA A 419     128.323 126.079 141.179  1.00133.00           N  
ATOM   3057  CA  ALA A 419     127.004 125.666 141.643  1.00133.36           C  
ATOM   3058  C   ALA A 419     126.326 124.685 140.696  1.00134.38           C  
ATOM   3059  O   ALA A 419     125.530 123.853 141.144  1.00135.37           O  
ATOM   3060  CB  ALA A 419     126.113 126.892 141.846  1.00131.76           C  
ATOM   3061  N   TYR A 420     126.614 124.763 139.398  1.00141.51           N  
ATOM   3062  CA  TYR A 420     125.925 123.942 138.411  1.00139.86           C  
ATOM   3063  C   TYR A 420     126.525 122.551 138.249  1.00140.80           C  
ATOM   3064  O   TYR A 420     125.906 121.701 137.601  1.00139.78           O  
ATOM   3065  CB  TYR A 420     125.919 124.648 137.050  1.00136.81           C  
ATOM   3066  CG  TYR A 420     127.263 125.204 136.641  1.00138.04           C  
ATOM   3067  CD1 TYR A 420     128.221 124.391 136.050  1.00136.35           C  
ATOM   3068  CD2 TYR A 420     127.574 126.540 136.843  1.00138.32           C  
ATOM   3069  CE1 TYR A 420     129.451 124.893 135.676  1.00138.87           C  
ATOM   3070  CE2 TYR A 420     128.801 127.051 136.471  1.00139.61           C  
ATOM   3071  CZ  TYR A 420     129.735 126.223 135.889  1.00143.01           C  
ATOM   3072  OH  TYR A 420     130.958 126.729 135.517  1.00145.58           O  
ATOM   3073  N   ALA A 421     127.701 122.295 138.816  1.00143.54           N  
ATOM   3074  CA  ALA A 421     128.379 121.012 138.645  1.00144.09           C  
ATOM   3075  C   ALA A 421     128.054 120.090 139.819  1.00144.94           C  
ATOM   3076  O   ALA A 421     128.895 119.772 140.659  1.00147.80           O  
ATOM   3077  CB  ALA A 421     129.882 121.226 138.496  1.00139.60           C  
ATOM   3078  N   GLU A 422     126.791 119.656 139.856  1.00143.31           N  
ATOM   3079  CA  GLU A 422     126.337 118.791 140.942  1.00138.83           C  
ATOM   3080  C   GLU A 422     127.063 117.452 140.932  1.00141.54           C  
ATOM   3081  O   GLU A 422     127.466 116.947 141.987  1.00147.59           O  
ATOM   3082  CB  GLU A 422     124.826 118.579 140.847  1.00138.67           C  
ATOM   3083  CG  GLU A 422     124.018 119.863 140.873  1.00145.80           C  
ATOM   3084  CD  GLU A 422     122.525 119.608 140.837  1.00151.30           C  
ATOM   3085  OE1 GLU A 422     122.115 118.445 141.032  1.00150.29           O  
ATOM   3086  OE2 GLU A 422     121.761 120.571 140.615  1.00150.96           O  
ATOM   3087  N   GLY A 423     127.242 116.864 139.750  1.00130.65           N  
ATOM   3088  CA  GLY A 423     127.899 115.575 139.636  1.00130.91           C  
ATOM   3089  C   GLY A 423     129.359 115.575 140.028  1.00135.58           C  
ATOM   3090  O   GLY A 423     129.934 114.495 140.198  1.00139.65           O  
ATOM   3091  N   ALA A 424     129.971 116.750 140.171  1.00131.48           N  
ATOM   3092  CA  ALA A 424     131.367 116.841 140.578  1.00128.71           C  
ATOM   3093  C   ALA A 424     131.519 116.821 142.095  1.00131.99           C  
ATOM   3094  O   ALA A 424     132.241 115.977 142.638  1.00135.67           O  
ATOM   3095  CB  ALA A 424     132.002 118.107 139.995  1.00132.34           C  
ATOM   3096  N   PHE A 425     130.844 117.728 142.804  1.00127.36           N  
ATOM   3097  CA  PHE A 425     130.971 117.714 144.254  1.00129.97           C  
ATOM   3098  C   PHE A 425     130.175 116.588 144.900  1.00130.90           C  
ATOM   3099  O   PHE A 425     130.539 116.150 145.995  1.00134.50           O  
ATOM   3100  CB  PHE A 425     130.589 119.073 144.861  1.00131.38           C  
ATOM   3101  CG  PHE A 425     129.188 119.534 144.557  1.00132.84           C  
ATOM   3102  CD1 PHE A 425     128.100 119.001 145.229  1.00134.86           C  
ATOM   3103  CD2 PHE A 425     128.967 120.547 143.642  1.00133.68           C  
ATOM   3104  CE1 PHE A 425     126.819 119.442 144.963  1.00132.89           C  
ATOM   3105  CE2 PHE A 425     127.687 120.993 143.374  1.00132.20           C  
ATOM   3106  CZ  PHE A 425     126.613 120.439 144.037  1.00131.02           C  
ATOM   3107  N   ASN A 426     129.128 116.080 144.241  1.00132.29           N  
ATOM   3108  CA  ASN A 426     128.449 114.901 144.767  1.00132.65           C  
ATOM   3109  C   ASN A 426     129.351 113.673 144.762  1.00132.75           C  
ATOM   3110  O   ASN A 426     129.129 112.751 145.554  1.00136.97           O  
ATOM   3111  CB  ASN A 426     127.176 114.619 143.969  1.00133.15           C  
ATOM   3112  CG  ASN A 426     125.983 115.399 144.484  1.00134.78           C  
ATOM   3113  OD1 ASN A 426     125.959 115.827 145.637  1.00134.52           O  
ATOM   3114  ND2 ASN A 426     124.984 115.584 143.631  1.00136.56           N  
ATOM   3115  N   ASP A 427     130.357 113.641 143.890  1.00135.79           N  
ATOM   3116  CA  ASP A 427     131.361 112.585 143.904  1.00136.78           C  
ATOM   3117  C   ASP A 427     132.549 112.932 144.789  1.00139.97           C  
ATOM   3118  O   ASP A 427     133.166 112.031 145.376  1.00140.16           O  
ATOM   3119  CB  ASP A 427     131.842 112.300 142.479  1.00137.41           C  
ATOM   3120  CG  ASP A 427     132.938 111.257 142.431  1.00145.76           C  
ATOM   3121  OD1 ASP A 427     132.675 110.097 142.810  1.00147.78           O  
ATOM   3122  OD2 ASP A 427     134.064 111.597 142.011  1.00147.41           O  
ATOM   3123  N   PHE A 428     132.882 114.220 144.896  1.00134.48           N  
ATOM   3124  CA  PHE A 428     133.932 114.636 145.820  1.00131.81           C  
ATOM   3125  C   PHE A 428     133.553 114.320 147.261  1.00132.82           C  
ATOM   3126  O   PHE A 428     134.412 113.951 148.070  1.00131.01           O  
ATOM   3127  CB  PHE A 428     134.219 116.128 145.654  1.00134.13           C  
ATOM   3128  CG  PHE A 428     135.316 116.638 146.545  1.00137.78           C  
ATOM   3129  CD1 PHE A 428     136.641 116.542 146.157  1.00136.95           C  
ATOM   3130  CD2 PHE A 428     135.022 117.220 147.767  1.00135.11           C  
ATOM   3131  CE1 PHE A 428     137.652 117.010 146.973  1.00134.14           C  
ATOM   3132  CE2 PHE A 428     136.029 117.689 148.586  1.00134.02           C  
ATOM   3133  CZ  PHE A 428     137.345 117.585 148.189  1.00134.74           C  
ATOM   3134  N   MET A 429     132.269 114.464 147.603  1.00140.84           N  
ATOM   3135  CA  MET A 429     131.812 114.156 148.954  1.00139.19           C  
ATOM   3136  C   MET A 429     132.034 112.697 149.323  1.00142.24           C  
ATOM   3137  O   MET A 429     132.106 112.374 150.514  1.00144.05           O  
ATOM   3138  CB  MET A 429     130.329 114.500 149.105  1.00137.37           C  
ATOM   3139  CG  MET A 429     130.026 115.988 149.126  1.00142.29           C  
ATOM   3140  SD  MET A 429     130.872 116.859 150.456  1.00158.54           S  
ATOM   3141  CE  MET A 429     130.273 115.966 151.885  1.00143.28           C  
ATOM   3142  N   GLN A 430     132.144 111.809 148.336  1.00144.64           N  
ATOM   3143  CA  GLN A 430     132.354 110.393 148.588  1.00141.10           C  
ATOM   3144  C   GLN A 430     133.762 109.920 148.261  1.00140.68           C  
ATOM   3145  O   GLN A 430     134.110 108.787 148.608  1.00144.84           O  
ATOM   3146  CB  GLN A 430     131.344 109.557 147.790  1.00140.01           C  
ATOM   3147  CG  GLN A 430     129.896 109.888 148.097  1.00144.01           C  
ATOM   3148  CD  GLN A 430     128.950 109.421 147.012  1.00146.75           C  
ATOM   3149  OE1 GLN A 430     129.329 108.644 146.136  1.00146.36           O  
ATOM   3150  NE2 GLN A 430     127.711 109.896 147.061  1.00142.82           N  
ATOM   3151  N   ASN A 431     134.578 110.746 147.604  1.00145.45           N  
ATOM   3152  CA  ASN A 431     135.946 110.368 147.283  1.00144.36           C  
ATOM   3153  C   ASN A 431     137.006 111.300 147.853  1.00148.17           C  
ATOM   3154  O   ASN A 431     138.197 110.997 147.723  1.00148.58           O  
ATOM   3155  CB  ASN A 431     136.134 110.282 145.760  1.00145.36           C  
ATOM   3156  CG  ASN A 431     135.359 109.137 145.142  1.00148.62           C  
ATOM   3157  OD1 ASN A 431     135.106 108.123 145.791  1.00149.82           O  
ATOM   3158  ND2 ASN A 431     134.978 109.293 143.881  1.00148.63           N  
ATOM   3159  N   GLY A 432     136.622 112.411 148.478  1.00144.50           N  
ATOM   3160  CA  GLY A 432     137.597 113.384 148.932  1.00138.28           C  
ATOM   3161  C   GLY A 432     137.872 113.383 150.422  1.00141.21           C  
ATOM   3162  O   GLY A 432     138.846 113.994 150.871  1.00143.16           O  
ATOM   3163  N   HIS A 433     137.026 112.699 151.195  1.00142.24           N  
ATOM   3164  CA  HIS A 433     137.125 112.639 152.652  1.00138.25           C  
ATOM   3165  C   HIS A 433     137.188 114.033 153.266  1.00142.57           C  
ATOM   3166  O   HIS A 433     138.232 114.422 153.803  1.00144.01           O  
ATOM   3167  CB  HIS A 433     138.352 111.831 153.080  1.00140.47           C  
ATOM   3168  CG  HIS A 433     138.378 110.436 152.542  1.00147.35           C  
ATOM   3169  ND1 HIS A 433     137.383 109.518 152.803  1.00147.91           N  
ATOM   3170  CD2 HIS A 433     139.282 109.798 151.761  1.00145.04           C  
ATOM   3171  CE1 HIS A 433     137.672 108.377 152.204  1.00146.02           C  
ATOM   3172  NE2 HIS A 433     138.819 108.520 151.565  1.00145.96           N  
ATOM   3173  N   PRO A 434     136.114 114.811 153.212  1.00131.88           N  
ATOM   3174  CA  PRO A 434     136.135 116.160 153.784  1.00126.94           C  
ATOM   3175  C   PRO A 434     135.873 116.124 155.287  1.00127.41           C  
ATOM   3176  O   PRO A 434     135.736 115.067 155.899  1.00132.82           O  
ATOM   3177  CB  PRO A 434     135.005 116.865 153.034  1.00121.31           C  
ATOM   3178  CG  PRO A 434     134.032 115.780 152.751  1.00124.22           C  
ATOM   3179  CD  PRO A 434     134.834 114.521 152.541  1.00127.16           C  
ATOM   3180  N   GLU A 435     135.807 117.315 155.874  1.00115.31           N  
ATOM   3181  CA  GLU A 435     135.460 117.483 157.278  1.00114.72           C  
ATOM   3182  C   GLU A 435     133.967 117.760 157.393  1.00118.38           C  
ATOM   3183  O   GLU A 435     133.434 118.614 156.678  1.00121.31           O  
ATOM   3184  CB  GLU A 435     136.264 118.626 157.899  1.00112.68           C  
ATOM   3185  CG  GLU A 435     136.000 118.847 159.376  1.00115.80           C  
ATOM   3186  CD  GLU A 435     136.758 117.876 160.257  1.00124.37           C  
ATOM   3187  OE1 GLU A 435     137.746 117.282 159.777  1.00126.25           O  
ATOM   3188  OE2 GLU A 435     136.367 117.706 161.431  1.00126.88           O  
ATOM   3189  N   LEU A 436     133.299 117.038 158.287  1.00111.99           N  
ATOM   3190  CA  LEU A 436     131.850 117.097 158.420  1.00112.37           C  
ATOM   3191  C   LEU A 436     131.467 117.942 159.628  1.00115.30           C  
ATOM   3192  O   LEU A 436     131.984 117.733 160.729  1.00113.64           O  
ATOM   3193  CB  LEU A 436     131.260 115.693 158.549  1.00112.56           C  
ATOM   3194  CG  LEU A 436     131.464 114.776 157.341  1.00116.70           C  
ATOM   3195  CD1 LEU A 436     130.898 113.394 157.615  1.00114.14           C  
ATOM   3196  CD2 LEU A 436     130.835 115.378 156.096  1.00114.57           C  
ATOM   3197  N   ILE A 437     130.558 118.889 159.413  1.00120.93           N  
ATOM   3198  CA  ILE A 437     130.098 119.814 160.441  1.00118.42           C  
ATOM   3199  C   ILE A 437     128.616 119.568 160.678  1.00121.50           C  
ATOM   3200  O   ILE A 437     127.829 119.518 159.724  1.00122.10           O  
ATOM   3201  CB  ILE A 437     130.350 121.280 160.042  1.00113.63           C  
ATOM   3202  CG1 ILE A 437     131.808 121.479 159.629  1.00114.50           C  
ATOM   3203  CG2 ILE A 437     129.989 122.213 161.183  1.00114.42           C  
ATOM   3204  CD1 ILE A 437     132.796 121.195 160.732  1.00119.09           C  
ATOM   3205  N   THR A 438     128.241 119.412 161.945  1.00126.33           N  
ATOM   3206  CA  THR A 438     126.861 119.182 162.338  1.00124.53           C  
ATOM   3207  C   THR A 438     126.179 120.498 162.704  1.00128.54           C  
ATOM   3208  O   THR A 438     126.808 121.555 162.793  1.00131.44           O  
ATOM   3209  CB  THR A 438     126.791 118.205 163.511  1.00122.88           C  
ATOM   3210  OG1 THR A 438     127.421 118.786 164.658  1.00124.27           O  
ATOM   3211  CG2 THR A 438     127.493 116.904 163.162  1.00124.35           C  
ATOM   3212  N   LYS A 439     124.865 120.420 162.920  1.00129.21           N  
ATOM   3213  CA  LYS A 439     124.082 121.625 163.177  1.00125.32           C  
ATOM   3214  C   LYS A 439     124.411 122.236 164.534  1.00130.29           C  
ATOM   3215  O   LYS A 439     124.445 123.465 164.673  1.00137.51           O  
ATOM   3216  CB  LYS A 439     122.591 121.309 163.082  1.00123.71           C  
ATOM   3217  CG  LYS A 439     121.704 122.537 163.089  1.00126.92           C  
ATOM   3218  CD  LYS A 439     120.299 122.208 162.628  1.00130.76           C  
ATOM   3219  CE  LYS A 439     119.476 123.470 162.446  1.00131.08           C  
ATOM   3220  NZ  LYS A 439     118.153 123.185 161.828  1.00130.82           N  
ATOM   3221  N   GLU A 440     124.643 121.400 165.548  1.00136.45           N  
ATOM   3222  CA  GLU A 440     124.879 121.912 166.894  1.00134.13           C  
ATOM   3223  C   GLU A 440     126.160 122.734 166.960  1.00138.95           C  
ATOM   3224  O   GLU A 440     126.184 123.821 167.549  1.00146.99           O  
ATOM   3225  CB  GLU A 440     124.934 120.755 167.891  1.00137.90           C  
ATOM   3226  CG  GLU A 440     123.596 120.087 168.139  1.00144.37           C  
ATOM   3227  CD  GLU A 440     123.667 119.040 169.232  1.00149.34           C  
ATOM   3228  OE1 GLU A 440     124.793 118.646 169.604  1.00148.72           O  
ATOM   3229  OE2 GLU A 440     122.600 118.611 169.720  1.00148.40           O  
ATOM   3230  N   GLN A 441     127.240 122.225 166.362  1.00114.29           N  
ATOM   3231  CA  GLN A 441     128.506 122.951 166.370  1.00109.28           C  
ATOM   3232  C   GLN A 441     128.372 124.288 165.653  1.00116.03           C  
ATOM   3233  O   GLN A 441     128.849 125.321 166.139  1.00121.48           O  
ATOM   3234  CB  GLN A 441     129.599 122.105 165.718  1.00114.04           C  
ATOM   3235  CG  GLN A 441     129.851 120.771 166.392  1.00120.44           C  
ATOM   3236  CD  GLN A 441     130.855 119.923 165.635  1.00122.80           C  
ATOM   3237  OE1 GLN A 441     131.026 120.075 164.426  1.00121.80           O  
ATOM   3238  NE2 GLN A 441     131.524 119.024 166.344  1.00121.82           N  
ATOM   3239  N   TYR A 442     127.719 124.282 164.490  1.00113.02           N  
ATOM   3240  CA  TYR A 442     127.544 125.511 163.726  1.00111.75           C  
ATOM   3241  C   TYR A 442     126.719 126.529 164.500  1.00113.49           C  
ATOM   3242  O   TYR A 442     127.062 127.715 164.539  1.00123.08           O  
ATOM   3243  CB  TYR A 442     126.889 125.197 162.382  1.00112.97           C  
ATOM   3244  CG  TYR A 442     126.790 126.379 161.446  1.00116.52           C  
ATOM   3245  CD1 TYR A 442     127.899 126.828 160.744  1.00114.47           C  
ATOM   3246  CD2 TYR A 442     125.586 127.043 161.261  1.00114.71           C  
ATOM   3247  CE1 TYR A 442     127.812 127.904 159.886  1.00114.05           C  
ATOM   3248  CE2 TYR A 442     125.489 128.120 160.405  1.00110.60           C  
ATOM   3249  CZ  TYR A 442     126.605 128.547 159.721  1.00114.51           C  
ATOM   3250  OH  TYR A 442     126.513 129.620 158.867  1.00117.48           O  
ATOM   3251  N   GLU A 443     125.627 126.083 165.128  1.00119.36           N  
ATOM   3252  CA  GLU A 443     124.788 127.006 165.886  1.00121.14           C  
ATOM   3253  C   GLU A 443     125.528 127.567 167.093  1.00124.32           C  
ATOM   3254  O   GLU A 443     125.404 128.757 167.402  1.00130.07           O  
ATOM   3255  CB  GLU A 443     123.498 126.313 166.317  1.00125.71           C  
ATOM   3256  CG  GLU A 443     122.453 126.232 165.220  1.00130.27           C  
ATOM   3257  CD  GLU A 443     121.079 125.877 165.749  1.00137.56           C  
ATOM   3258  OE1 GLU A 443     120.985 125.438 166.914  1.00136.06           O  
ATOM   3259  OE2 GLU A 443     120.093 126.040 165.000  1.00135.35           O  
ATOM   3260  N   SER A 444     126.302 126.730 167.787  1.00115.82           N  
ATOM   3261  CA  SER A 444     127.078 127.215 168.923  1.00114.97           C  
ATOM   3262  C   SER A 444     128.105 128.250 168.482  1.00117.17           C  
ATOM   3263  O   SER A 444     128.259 129.302 169.116  1.00123.43           O  
ATOM   3264  CB  SER A 444     127.759 126.042 169.628  1.00113.47           C  
ATOM   3265  OG  SER A 444     128.555 126.493 170.709  1.00120.62           O  
ATOM   3266  N   TRP A 445     128.810 127.975 167.381  1.00104.38           N  
ATOM   3267  CA  TRP A 445     129.800 128.924 166.883  1.00102.02           C  
ATOM   3268  C   TRP A 445     129.148 130.235 166.461  1.00106.20           C  
ATOM   3269  O   TRP A 445     129.682 131.318 166.730  1.00110.42           O  
ATOM   3270  CB  TRP A 445     130.575 128.310 165.718  1.00105.64           C  
ATOM   3271  CG  TRP A 445     131.372 127.097 166.094  1.00105.27           C  
ATOM   3272  CD1 TRP A 445     131.761 126.729 167.347  1.00106.08           C  
ATOM   3273  CD2 TRP A 445     131.877 126.093 165.206  1.00103.43           C  
ATOM   3274  NE1 TRP A 445     132.477 125.559 167.296  1.00102.50           N  
ATOM   3275  CE2 TRP A 445     132.561 125.147 165.993  1.00 99.34           C  
ATOM   3276  CE3 TRP A 445     131.815 125.901 163.823  1.00105.31           C  
ATOM   3277  CZ2 TRP A 445     133.181 124.029 165.443  1.00 98.86           C  
ATOM   3278  CZ3 TRP A 445     132.429 124.789 163.280  1.00103.68           C  
ATOM   3279  CH2 TRP A 445     133.103 123.868 164.088  1.00103.04           C  
ATOM   3280  N   VAL A 446     127.993 130.158 165.795  1.00109.15           N  
ATOM   3281  CA  VAL A 446     127.303 131.367 165.355  1.00108.04           C  
ATOM   3282  C   VAL A 446     126.840 132.187 166.552  1.00110.17           C  
ATOM   3283  O   VAL A 446     126.988 133.414 166.574  1.00111.38           O  
ATOM   3284  CB  VAL A 446     126.131 131.000 164.427  1.00108.63           C  
ATOM   3285  CG1 VAL A 446     125.165 132.165 164.298  1.00113.05           C  
ATOM   3286  CG2 VAL A 446     126.651 130.589 163.062  1.00110.02           C  
ATOM   3287  N   LYS A 447     126.275 131.527 167.566  1.00121.15           N  
ATOM   3288  CA  LYS A 447     125.843 132.245 168.760  1.00120.42           C  
ATOM   3289  C   LYS A 447     127.018 132.873 169.496  1.00123.09           C  
ATOM   3290  O   LYS A 447     126.877 133.954 170.078  1.00118.03           O  
ATOM   3291  CB  LYS A 447     125.078 131.303 169.690  1.00119.50           C  
ATOM   3292  CG  LYS A 447     124.420 131.996 170.867  1.00124.28           C  
ATOM   3293  CD  LYS A 447     123.567 131.029 171.667  1.00124.42           C  
ATOM   3294  CE  LYS A 447     122.876 131.732 172.823  1.00125.18           C  
ATOM   3295  NZ  LYS A 447     121.982 130.812 173.577  1.00125.24           N  
ATOM   3296  N   GLU A 448     128.179 132.217 169.483  1.00133.98           N  
ATOM   3297  CA  GLU A 448     129.340 132.761 170.177  1.00126.47           C  
ATOM   3298  C   GLU A 448     129.993 133.911 169.417  1.00126.73           C  
ATOM   3299  O   GLU A 448     130.513 134.841 170.043  1.00126.53           O  
ATOM   3300  CB  GLU A 448     130.365 131.654 170.423  1.00123.55           C  
ATOM   3301  CG  GLU A 448     131.564 132.084 171.246  1.00128.28           C  
ATOM   3302  CD  GLU A 448     132.545 130.954 171.474  1.00137.73           C  
ATOM   3303  OE1 GLU A 448     132.332 129.858 170.914  1.00134.98           O  
ATOM   3304  OE2 GLU A 448     133.531 131.160 172.213  1.00139.16           O  
ATOM   3305  N   SER A 449     129.975 133.879 168.086  1.00124.87           N  
ATOM   3306  CA  SER A 449     130.759 134.809 167.279  1.00120.26           C  
ATOM   3307  C   SER A 449     129.954 135.943 166.662  1.00119.42           C  
ATOM   3308  O   SER A 449     130.403 137.090 166.692  1.00118.66           O  
ATOM   3309  CB  SER A 449     131.482 134.050 166.162  1.00122.66           C  
ATOM   3310  OG  SER A 449     132.340 133.058 166.696  1.00129.89           O  
ATOM   3311  N   LEU A 450     128.784 135.665 166.098  1.00119.79           N  
ATOM   3312  CA  LEU A 450     128.045 136.646 165.317  1.00115.98           C  
ATOM   3313  C   LEU A 450     126.878 137.217 166.113  1.00116.13           C  
ATOM   3314  O   LEU A 450     126.552 136.752 167.208  1.00112.37           O  
ATOM   3315  CB  LEU A 450     127.524 136.030 164.014  1.00113.86           C  
ATOM   3316  CG  LEU A 450     128.543 135.350 163.100  1.00113.54           C  
ATOM   3317  CD1 LEU A 450     127.857 134.813 161.858  1.00110.82           C  
ATOM   3318  CD2 LEU A 450     129.660 136.307 162.724  1.00114.31           C  
ATOM   3319  N   ARG A 451     126.241 138.261 165.528  1.00125.86           N  
ATOM   3320  CA  ARG A 451     125.047 138.930 166.018  1.00126.27           C  
ATOM   3321  C   ARG A 451     123.808 138.393 165.310  1.00127.84           C  
ATOM   3322  O   ARG A 451     123.856 138.077 164.117  1.00132.33           O  
ATOM   3323  CB  ARG A 451     125.151 140.437 165.797  1.00125.33           C  
ATOM   3324  CG  ARG A 451     126.102 141.140 166.752  1.00125.97           C  
ATOM   3325  CD  ARG A 451     126.001 142.650 166.622  1.00128.41           C  
ATOM   3326  NE  ARG A 451     126.769 143.341 167.650  1.00130.16           N  
ATOM   3327  CZ  ARG A 451     126.838 144.660 167.775  1.00129.34           C  
ATOM   3328  NH1 ARG A 451     126.197 145.467 166.946  1.00127.08           N  
ATOM   3329  NH2 ARG A 451     127.567 145.181 168.757  1.00128.84           N  
ATOM   3330  N   PRO A 452     122.689 138.270 166.031  1.00128.65           N  
ATOM   3331  CA  PRO A 452     121.488 137.671 165.419  1.00128.20           C  
ATOM   3332  C   PRO A 452     120.985 138.409 164.191  1.00126.76           C  
ATOM   3333  O   PRO A 452     120.552 137.768 163.223  1.00128.90           O  
ATOM   3334  CB  PRO A 452     120.463 137.710 166.562  1.00127.13           C  
ATOM   3335  CG  PRO A 452     121.279 137.800 167.809  1.00127.02           C  
ATOM   3336  CD  PRO A 452     122.475 138.618 167.445  1.00126.36           C  
ATOM   3337  N   GLU A 453     121.035 139.743 164.196  1.00130.08           N  
ATOM   3338  CA  GLU A 453     120.510 140.510 163.074  1.00129.93           C  
ATOM   3339  C   GLU A 453     121.320 140.307 161.802  1.00132.91           C  
ATOM   3340  O   GLU A 453     120.774 140.459 160.705  1.00132.71           O  
ATOM   3341  CB  GLU A 453     120.462 141.998 163.423  1.00134.38           C  
ATOM   3342  CG  GLU A 453     119.496 142.346 164.543  1.00136.46           C  
ATOM   3343  CD  GLU A 453     120.123 142.214 165.917  1.00141.60           C  
ATOM   3344  OE1 GLU A 453     121.339 141.938 165.993  1.00139.55           O  
ATOM   3345  OE2 GLU A 453     119.399 142.384 166.921  1.00139.47           O  
ATOM   3346  N   LYS A 454     122.602 139.969 161.922  1.00125.26           N  
ATOM   3347  CA  LYS A 454     123.433 139.726 160.752  1.00120.67           C  
ATOM   3348  C   LYS A 454     123.337 138.292 160.254  1.00123.16           C  
ATOM   3349  O   LYS A 454     123.458 138.054 159.048  1.00126.66           O  
ATOM   3350  CB  LYS A 454     124.891 140.073 161.060  1.00119.09           C  
ATOM   3351  CG  LYS A 454     125.215 141.543 160.868  1.00122.32           C  
ATOM   3352  CD  LYS A 454     125.120 141.934 159.403  1.00127.43           C  
ATOM   3353  CE  LYS A 454     125.111 143.441 159.230  1.00126.38           C  
ATOM   3354  NZ  LYS A 454     123.854 144.047 159.747  1.00122.92           N  
ATOM   3355  N   TYR A 455     123.122 137.330 161.154  1.00120.44           N  
ATOM   3356  CA  TYR A 455     122.883 135.958 160.721  1.00120.60           C  
ATOM   3357  C   TYR A 455     121.495 135.805 160.112  1.00122.50           C  
ATOM   3358  O   TYR A 455     121.275 134.916 159.277  1.00126.95           O  
ATOM   3359  CB  TYR A 455     123.069 134.998 161.896  1.00117.63           C  
ATOM   3360  CG  TYR A 455     122.878 133.543 161.539  1.00120.84           C  
ATOM   3361  CD1 TYR A 455     123.760 132.898 160.683  1.00117.89           C  
ATOM   3362  CD2 TYR A 455     121.823 132.811 162.064  1.00120.89           C  
ATOM   3363  CE1 TYR A 455     123.592 131.569 160.355  1.00117.03           C  
ATOM   3364  CE2 TYR A 455     121.647 131.481 161.742  1.00121.28           C  
ATOM   3365  CZ  TYR A 455     122.534 130.865 160.887  1.00119.65           C  
ATOM   3366  OH  TYR A 455     122.363 129.540 160.563  1.00121.97           O  
ATOM   3367  N   GLN A 456     120.550 136.660 160.511  1.00125.54           N  
ATOM   3368  CA  GLN A 456     119.232 136.635 159.889  1.00123.69           C  
ATOM   3369  C   GLN A 456     119.306 136.981 158.408  1.00126.88           C  
ATOM   3370  O   GLN A 456     118.526 136.452 157.610  1.00130.77           O  
ATOM   3371  CB  GLN A 456     118.287 137.592 160.616  1.00125.94           C  
ATOM   3372  CG  GLN A 456     116.844 137.508 160.149  1.00129.25           C  
ATOM   3373  CD  GLN A 456     116.230 136.143 160.386  1.00133.47           C  
ATOM   3374  OE1 GLN A 456     116.606 135.433 161.318  1.00132.13           O  
ATOM   3375  NE2 GLN A 456     115.281 135.767 159.537  1.00129.42           N  
ATOM   3376  N   GLU A 457     120.235 137.857 158.019  1.00129.71           N  
ATOM   3377  CA  GLU A 457     120.410 138.164 156.602  1.00126.89           C  
ATOM   3378  C   GLU A 457     120.896 136.945 155.827  1.00130.95           C  
ATOM   3379  O   GLU A 457     120.424 136.680 154.714  1.00133.94           O  
ATOM   3380  CB  GLU A 457     121.383 139.330 156.435  1.00126.36           C  
ATOM   3381  CG  GLU A 457     120.936 140.608 157.120  1.00133.94           C  
ATOM   3382  CD  GLU A 457     121.854 141.775 156.827  1.00139.56           C  
ATOM   3383  OE1 GLU A 457     122.743 141.632 155.962  1.00138.43           O  
ATOM   3384  OE2 GLU A 457     121.688 142.837 157.463  1.00134.75           O  
ATOM   3385  N   VAL A 458     121.837 136.192 156.399  1.00120.90           N  
ATOM   3386  CA  VAL A 458     122.306 134.969 155.754  1.00116.79           C  
ATOM   3387  C   VAL A 458     121.168 133.966 155.636  1.00117.35           C  
ATOM   3388  O   VAL A 458     121.019 133.290 154.610  1.00117.60           O  
ATOM   3389  CB  VAL A 458     123.501 134.379 156.525  1.00112.13           C  
ATOM   3390  CG1 VAL A 458     124.015 133.128 155.834  1.00113.87           C  
ATOM   3391  CG2 VAL A 458     124.607 135.410 156.659  1.00118.13           C  
ATOM   3392  N   VAL A 459     120.351 133.850 156.685  1.00125.06           N  
ATOM   3393  CA  VAL A 459     119.210 132.939 156.638  1.00122.75           C  
ATOM   3394  C   VAL A 459     118.234 133.357 155.544  1.00120.31           C  
ATOM   3395  O   VAL A 459     117.726 132.519 154.790  1.00121.48           O  
ATOM   3396  CB  VAL A 459     118.524 132.867 158.015  1.00120.40           C  
ATOM   3397  CG1 VAL A 459     117.198 132.136 157.911  1.00119.73           C  
ATOM   3398  CG2 VAL A 459     119.431 132.180 159.017  1.00122.20           C  
ATOM   3399  N   ASP A 460     117.960 134.658 155.436  1.00130.02           N  
ATOM   3400  CA  ASP A 460     117.043 135.150 154.415  1.00129.55           C  
ATOM   3401  C   ASP A 460     117.586 134.968 153.004  1.00131.58           C  
ATOM   3402  O   ASP A 460     116.800 134.756 152.076  1.00131.27           O  
ATOM   3403  CB  ASP A 460     116.730 136.627 154.654  1.00131.57           C  
ATOM   3404  CG  ASP A 460     115.884 136.851 155.890  1.00140.34           C  
ATOM   3405  OD1 ASP A 460     115.063 135.970 156.219  1.00141.08           O  
ATOM   3406  OD2 ASP A 460     116.040 137.911 156.533  1.00141.04           O  
ATOM   3407  N   ALA A 461     118.902 135.050 152.819  1.00132.14           N  
ATOM   3408  CA  ALA A 461     119.485 134.963 151.486  1.00127.97           C  
ATOM   3409  C   ALA A 461     119.757 133.539 151.023  1.00129.53           C  
ATOM   3410  O   ALA A 461     119.667 133.268 149.822  1.00121.31           O  
ATOM   3411  CB  ALA A 461     120.790 135.764 151.424  1.00124.26           C  
ATOM   3412  N   PHE A 462     120.085 132.619 151.932  1.00127.89           N  
ATOM   3413  CA  PHE A 462     120.467 131.268 151.545  1.00120.27           C  
ATOM   3414  C   PHE A 462     119.651 130.174 152.219  1.00123.80           C  
ATOM   3415  O   PHE A 462     119.873 128.993 151.927  1.00125.80           O  
ATOM   3416  CB  PHE A 462     121.955 131.034 151.838  1.00122.96           C  
ATOM   3417  CG  PHE A 462     122.872 131.938 151.069  1.00126.63           C  
ATOM   3418  CD1 PHE A 462     123.290 131.599 149.795  1.00124.23           C  
ATOM   3419  CD2 PHE A 462     123.316 133.127 151.619  1.00123.38           C  
ATOM   3420  CE1 PHE A 462     124.132 132.429 149.084  1.00119.97           C  
ATOM   3421  CE2 PHE A 462     124.157 133.961 150.913  1.00121.78           C  
ATOM   3422  CZ  PHE A 462     124.566 133.610 149.644  1.00123.22           C  
ATOM   3423  N   GLY A 463     118.722 130.519 153.103  1.00126.81           N  
ATOM   3424  CA  GLY A 463     117.950 129.515 153.804  1.00123.52           C  
ATOM   3425  C   GLY A 463     118.660 128.999 155.041  1.00124.73           C  
ATOM   3426  O   GLY A 463     119.719 129.478 155.447  1.00125.26           O  
ATOM   3427  N   GLU A 464     118.048 127.989 155.650  1.00132.50           N  
ATOM   3428  CA  GLU A 464     118.560 127.427 156.888  1.00133.26           C  
ATOM   3429  C   GLU A 464     119.753 126.511 156.627  1.00138.34           C  
ATOM   3430  O   GLU A 464     120.033 126.110 155.495  1.00143.57           O  
ATOM   3431  CB  GLU A 464     117.462 126.654 157.620  1.00131.65           C  
ATOM   3432  CG  GLU A 464     116.372 127.530 158.213  1.00137.16           C  
ATOM   3433  CD  GLU A 464     116.797 128.204 159.503  1.00142.95           C  
ATOM   3434  OE1 GLU A 464     117.905 127.907 159.997  1.00142.51           O  
ATOM   3435  OE2 GLU A 464     116.021 129.032 160.025  1.00141.51           O  
ATOM   3436  N   PHE A 465     120.460 126.191 157.706  1.00117.36           N  
ATOM   3437  CA  PHE A 465     121.596 125.285 157.631  1.00117.92           C  
ATOM   3438  C   PHE A 465     121.127 123.908 157.165  1.00124.34           C  
ATOM   3439  O   PHE A 465     120.032 123.468 157.536  1.00124.60           O  
ATOM   3440  CB  PHE A 465     122.265 125.191 159.006  1.00111.47           C  
ATOM   3441  CG  PHE A 465     123.545 124.405 159.018  1.00119.46           C  
ATOM   3442  CD1 PHE A 465     124.734 124.986 158.615  1.00117.86           C  
ATOM   3443  CD2 PHE A 465     123.562 123.090 159.449  1.00119.85           C  
ATOM   3444  CE1 PHE A 465     125.913 124.267 158.629  1.00113.86           C  
ATOM   3445  CE2 PHE A 465     124.738 122.367 159.466  1.00116.04           C  
ATOM   3446  CZ  PHE A 465     125.915 122.957 159.057  1.00115.46           C  
ATOM   3447  N   PRO A 466     121.924 123.193 156.353  1.00116.72           N  
ATOM   3448  CA  PRO A 466     123.250 123.530 155.825  1.00117.74           C  
ATOM   3449  C   PRO A 466     123.235 124.190 154.450  1.00119.40           C  
ATOM   3450  O   PRO A 466     124.290 124.517 153.918  1.00121.56           O  
ATOM   3451  CB  PRO A 466     123.952 122.160 155.770  1.00111.30           C  
ATOM   3452  CG  PRO A 466     122.856 121.100 155.957  1.00110.02           C  
ATOM   3453  CD  PRO A 466     121.544 121.832 155.958  1.00108.38           C  
ATOM   3454  N   GLY A 467     122.071 124.401 153.844  1.00131.42           N  
ATOM   3455  CA  GLY A 467     122.024 124.978 152.516  1.00130.44           C  
ATOM   3456  C   GLY A 467     121.868 123.941 151.422  1.00136.94           C  
ATOM   3457  O   GLY A 467     121.153 122.950 151.598  1.00137.36           O  
ATOM   3458  N   ASN A 468     122.535 124.154 150.286  1.00136.25           N  
ATOM   3459  CA  ASN A 468     122.394 123.270 149.137  1.00134.70           C  
ATOM   3460  C   ASN A 468     123.708 122.866 148.483  1.00134.92           C  
ATOM   3461  O   ASN A 468     123.676 122.081 147.530  1.00135.70           O  
ATOM   3462  CB  ASN A 468     121.501 123.919 148.069  1.00131.79           C  
ATOM   3463  CG  ASN A 468     120.071 124.098 148.535  1.00137.34           C  
ATOM   3464  OD1 ASN A 468     119.532 123.261 149.259  1.00138.58           O  
ATOM   3465  ND2 ASN A 468     119.447 125.194 148.123  1.00136.97           N  
ATOM   3466  N   TYR A 469     124.848 123.365 148.950  1.00132.89           N  
ATOM   3467  CA  TYR A 469     126.136 123.123 148.311  1.00130.06           C  
ATOM   3468  C   TYR A 469     126.967 122.195 149.189  1.00132.01           C  
ATOM   3469  O   TYR A 469     127.334 122.563 150.310  1.00134.16           O  
ATOM   3470  CB  TYR A 469     126.867 124.444 148.064  1.00126.27           C  
ATOM   3471  CG  TYR A 469     128.272 124.298 147.527  1.00130.63           C  
ATOM   3472  CD1 TYR A 469     128.502 124.122 146.170  1.00130.00           C  
ATOM   3473  CD2 TYR A 469     129.370 124.359 148.374  1.00132.81           C  
ATOM   3474  CE1 TYR A 469     129.783 123.994 145.673  1.00133.04           C  
ATOM   3475  CE2 TYR A 469     130.655 124.233 147.886  1.00131.71           C  
ATOM   3476  CZ  TYR A 469     130.856 124.051 146.536  1.00135.21           C  
ATOM   3477  OH  TYR A 469     132.136 123.926 146.048  1.00132.30           O  
ATOM   3478  N   MET A 470     127.263 121.001 148.671  1.00132.17           N  
ATOM   3479  CA  MET A 470     128.072 119.996 149.365  1.00134.05           C  
ATOM   3480  C   MET A 470     127.466 119.640 150.725  1.00137.76           C  
ATOM   3481  O   MET A 470     128.052 119.876 151.783  1.00136.40           O  
ATOM   3482  CB  MET A 470     129.525 120.462 149.509  1.00132.36           C  
ATOM   3483  CG  MET A 470     130.290 120.507 148.198  1.00135.32           C  
ATOM   3484  SD  MET A 470     131.992 121.066 148.390  1.00147.10           S  
ATOM   3485  CE  MET A 470     132.724 119.663 149.226  1.00135.48           C  
ATOM   3486  N   VAL A 471     126.270 119.060 150.675  1.00133.96           N  
ATOM   3487  CA  VAL A 471     125.515 118.686 151.864  1.00130.78           C  
ATOM   3488  C   VAL A 471     125.292 117.181 151.844  1.00134.29           C  
ATOM   3489  O   VAL A 471     124.822 116.631 150.842  1.00135.31           O  
ATOM   3490  CB  VAL A 471     124.173 119.437 151.937  1.00128.26           C  
ATOM   3491  CG1 VAL A 471     123.313 118.885 153.059  1.00134.69           C  
ATOM   3492  CG2 VAL A 471     124.411 120.925 152.126  1.00129.93           C  
ATOM   3493  N   THR A 472     125.633 116.518 152.948  1.00141.78           N  
ATOM   3494  CA  THR A 472     125.393 115.092 153.076  1.00142.12           C  
ATOM   3495  C   THR A 472     123.901 114.824 153.262  1.00145.71           C  
ATOM   3496  O   THR A 472     123.151 115.705 153.688  1.00143.23           O  
ATOM   3497  CB  THR A 472     126.173 114.523 154.259  1.00137.98           C  
ATOM   3498  OG1 THR A 472     125.690 115.102 155.476  1.00141.43           O  
ATOM   3499  CG2 THR A 472     127.652 114.826 154.118  1.00139.58           C  
ATOM   3500  N   PRO A 473     123.441 113.609 152.943  1.00155.61           N  
ATOM   3501  CA  PRO A 473     122.025 113.277 153.170  1.00153.75           C  
ATOM   3502  C   PRO A 473     121.607 113.325 154.631  1.00153.57           C  
ATOM   3503  O   PRO A 473     120.406 113.448 154.905  1.00151.32           O  
ATOM   3504  CB  PRO A 473     121.907 111.854 152.606  1.00151.51           C  
ATOM   3505  CG  PRO A 473     123.028 111.760 151.618  1.00150.96           C  
ATOM   3506  CD  PRO A 473     124.148 112.503 152.275  1.00150.92           C  
ATOM   3507  N   ASP A 474     122.547 113.233 155.571  1.00157.05           N  
ATOM   3508  CA  ASP A 474     122.232 113.295 156.992  1.00155.93           C  
ATOM   3509  C   ASP A 474     121.984 114.711 157.491  1.00154.59           C  
ATOM   3510  O   ASP A 474     121.428 114.877 158.581  1.00154.27           O  
ATOM   3511  CB  ASP A 474     123.363 112.665 157.810  1.00156.12           C  
ATOM   3512  CG  ASP A 474     123.449 111.166 157.624  1.00160.74           C  
ATOM   3513  OD1 ASP A 474     122.486 110.576 157.092  1.00162.40           O  
ATOM   3514  OD2 ASP A 474     124.480 110.576 158.010  1.00159.86           O  
ATOM   3515  N   GLY A 475     122.378 115.729 156.729  1.00137.82           N  
ATOM   3516  CA  GLY A 475     122.190 117.103 157.148  1.00132.67           C  
ATOM   3517  C   GLY A 475     123.438 117.726 157.737  1.00136.32           C  
ATOM   3518  O   GLY A 475     123.362 118.493 158.701  1.00139.48           O  
ATOM   3519  N   LYS A 476     124.593 117.405 157.165  1.00125.87           N  
ATOM   3520  CA  LYS A 476     125.873 117.944 157.595  1.00120.79           C  
ATOM   3521  C   LYS A 476     126.486 118.763 156.468  1.00120.83           C  
ATOM   3522  O   LYS A 476     126.025 118.733 155.325  1.00127.19           O  
ATOM   3523  CB  LYS A 476     126.830 116.824 158.020  1.00119.43           C  
ATOM   3524  CG  LYS A 476     126.312 115.968 159.158  1.00120.30           C  
ATOM   3525  CD  LYS A 476     127.337 114.929 159.571  1.00122.68           C  
ATOM   3526  CE  LYS A 476     126.836 114.097 160.736  1.00124.18           C  
ATOM   3527  NZ  LYS A 476     127.849 113.102 161.179  1.00121.87           N  
ATOM   3528  N   LEU A 477     127.539 119.503 156.800  1.00110.52           N  
ATOM   3529  CA  LEU A 477     128.234 120.343 155.836  1.00112.35           C  
ATOM   3530  C   LEU A 477     129.653 119.832 155.637  1.00114.36           C  
ATOM   3531  O   LEU A 477     130.307 119.409 156.592  1.00117.72           O  
ATOM   3532  CB  LEU A 477     128.259 121.804 156.292  1.00114.09           C  
ATOM   3533  CG  LEU A 477     128.628 122.835 155.226  1.00114.20           C  
ATOM   3534  CD1 LEU A 477     127.622 122.804 154.091  1.00119.92           C  
ATOM   3535  CD2 LEU A 477     128.695 124.218 155.833  1.00115.83           C  
ATOM   3536  N   GLY A 478     130.125 119.870 154.393  1.00118.61           N  
ATOM   3537  CA  GLY A 478     131.450 119.382 154.054  1.00118.92           C  
ATOM   3538  C   GLY A 478     132.417 120.524 153.807  1.00123.52           C  
ATOM   3539  O   GLY A 478     132.098 121.484 153.104  1.00126.05           O  
ATOM   3540  N   ILE A 479     133.605 120.405 154.396  1.00119.64           N  
ATOM   3541  CA  ILE A 479     134.675 121.384 154.243  1.00114.49           C  
ATOM   3542  C   ILE A 479     135.908 120.666 153.715  1.00118.17           C  
ATOM   3543  O   ILE A 479     136.340 119.663 154.293  1.00125.61           O  
ATOM   3544  CB  ILE A 479     134.994 122.096 155.571  1.00114.74           C  
ATOM   3545  CG1 ILE A 479     133.783 122.891 156.056  1.00117.02           C  
ATOM   3546  CG2 ILE A 479     136.197 123.009 155.417  1.00115.02           C  
ATOM   3547  CD1 ILE A 479     133.992 123.540 157.400  1.00119.29           C  
ATOM   3548  N   ALA A 480     136.477 121.177 152.628  1.00117.66           N  
ATOM   3549  CA  ALA A 480     137.658 120.576 152.023  1.00117.98           C  
ATOM   3550  C   ALA A 480     138.919 121.164 152.643  1.00122.97           C  
ATOM   3551  O   ALA A 480     139.093 122.386 152.669  1.00130.05           O  
ATOM   3552  CB  ALA A 480     137.659 120.796 150.511  1.00120.11           C  
ATOM   3553  N   ARG A 481     139.794 120.292 153.140  1.00106.65           N  
ATOM   3554  CA  ARG A 481     141.049 120.727 153.738  1.00109.48           C  
ATOM   3555  C   ARG A 481     142.065 119.602 153.620  1.00108.87           C  
ATOM   3556  O   ARG A 481     141.713 118.443 153.393  1.00104.69           O  
ATOM   3557  CB  ARG A 481     140.871 121.139 155.204  1.00107.18           C  
ATOM   3558  CG  ARG A 481     140.890 119.983 156.195  1.00103.31           C  
ATOM   3559  CD  ARG A 481     139.598 119.193 156.161  1.00111.48           C  
ATOM   3560  NE  ARG A 481     139.601 118.087 157.109  1.00117.34           N  
ATOM   3561  CZ  ARG A 481     140.054 116.871 156.838  1.00113.35           C  
ATOM   3562  NH1 ARG A 481     140.554 116.569 155.652  1.00113.08           N  
ATOM   3563  NH2 ARG A 481     140.000 115.934 157.779  1.00113.95           N  
ATOM   3564  N   LEU A 482     143.338 119.964 153.777  1.00112.49           N  
ATOM   3565  CA  LEU A 482     144.441 119.009 153.720  1.00101.88           C  
ATOM   3566  C   LEU A 482     145.324 119.230 154.942  1.00106.40           C  
ATOM   3567  O   LEU A 482     145.866 120.322 155.128  1.00113.83           O  
ATOM   3568  CB  LEU A 482     145.237 119.171 152.425  1.00 98.78           C  
ATOM   3569  CG  LEU A 482     146.358 118.171 152.153  1.00110.88           C  
ATOM   3570  CD1 LEU A 482     145.868 116.751 152.367  1.00109.39           C  
ATOM   3571  CD2 LEU A 482     146.885 118.347 150.741  1.00106.67           C  
ATOM   3572  N   GLN A 483     145.475 118.200 155.769  1.00102.00           N  
ATOM   3573  CA  GLN A 483     146.125 118.335 157.067  1.00104.30           C  
ATOM   3574  C   GLN A 483     147.425 117.543 157.113  1.00109.20           C  
ATOM   3575  O   GLN A 483     147.448 116.355 156.775  1.00106.57           O  
ATOM   3576  CB  GLN A 483     145.192 117.869 158.185  1.00104.36           C  
ATOM   3577  CG  GLN A 483     145.819 117.908 159.565  1.00111.57           C  
ATOM   3578  CD  GLN A 483     144.875 118.448 160.618  1.00116.35           C  
ATOM   3579  OE1 GLN A 483     143.684 118.630 160.367  1.00119.25           O  
ATOM   3580  NE2 GLN A 483     145.403 118.708 161.807  1.00104.59           N  
ATOM   3581  N   PHE A 484     148.502 118.205 157.535  1.00114.64           N  
ATOM   3582  CA  PHE A 484     149.789 117.569 157.812  1.00105.50           C  
ATOM   3583  C   PHE A 484     150.145 117.892 159.260  1.00111.63           C  
ATOM   3584  O   PHE A 484     150.568 119.013 159.564  1.00122.16           O  
ATOM   3585  CB  PHE A 484     150.876 118.057 156.858  1.00106.60           C  
ATOM   3586  CG  PHE A 484     150.572 117.816 155.409  1.00109.96           C  
ATOM   3587  CD1 PHE A 484     150.597 116.535 154.888  1.00109.45           C  
ATOM   3588  CD2 PHE A 484     150.278 118.871 154.565  1.00107.41           C  
ATOM   3589  CE1 PHE A 484     150.324 116.311 153.554  1.00106.54           C  
ATOM   3590  CE2 PHE A 484     150.004 118.652 153.230  1.00107.47           C  
ATOM   3591  CZ  PHE A 484     150.028 117.370 152.725  1.00106.26           C  
ATOM   3592  N   GLY A 485     149.967 116.919 160.149  1.00106.30           N  
ATOM   3593  CA  GLY A 485     150.287 117.109 161.550  1.00104.30           C  
ATOM   3594  C   GLY A 485     149.519 118.242 162.199  1.00108.81           C  
ATOM   3595  O   GLY A 485     148.307 118.140 162.409  1.00114.06           O  
ATOM   3596  N   ASN A 486     150.219 119.332 162.520  1.00100.69           N  
ATOM   3597  CA  ASN A 486     149.615 120.503 163.142  1.00 98.94           C  
ATOM   3598  C   ASN A 486     149.480 121.673 162.173  1.00 96.60           C  
ATOM   3599  O   ASN A 486     149.347 122.820 162.609  1.00102.54           O  
ATOM   3600  CB  ASN A 486     150.420 120.930 164.370  1.00 98.16           C  
ATOM   3601  CG  ASN A 486     150.081 120.120 165.603  1.00105.00           C  
ATOM   3602  OD1 ASN A 486     148.978 119.594 165.729  1.00106.38           O  
ATOM   3603  ND2 ASN A 486     151.029 120.022 166.524  1.00 98.69           N  
ATOM   3604  N   VAL A 487     149.518 121.411 160.869  1.00 97.54           N  
ATOM   3605  CA  VAL A 487     149.361 122.442 159.851  1.00 96.14           C  
ATOM   3606  C   VAL A 487     148.210 122.038 158.943  1.00 96.59           C  
ATOM   3607  O   VAL A 487     148.066 120.859 158.601  1.00 99.01           O  
ATOM   3608  CB  VAL A 487     150.658 122.645 159.040  1.00 88.87           C  
ATOM   3609  CG1 VAL A 487     150.470 123.724 157.987  1.00 94.73           C  
ATOM   3610  CG2 VAL A 487     151.810 122.998 159.963  1.00 93.96           C  
ATOM   3611  N   VAL A 488     147.370 123.002 158.572  1.00 95.83           N  
ATOM   3612  CA  VAL A 488     146.221 122.717 157.721  1.00 87.80           C  
ATOM   3613  C   VAL A 488     146.206 123.690 156.548  1.00 95.84           C  
ATOM   3614  O   VAL A 488     146.580 124.860 156.691  1.00 97.69           O  
ATOM   3615  CB  VAL A 488     144.896 122.766 158.515  1.00 85.56           C  
ATOM   3616  CG1 VAL A 488     144.551 124.183 158.930  1.00103.24           C  
ATOM   3617  CG2 VAL A 488     143.767 122.133 157.717  1.00 87.07           C  
ATOM   3618  N   LEU A 489     145.811 123.187 155.378  1.00 92.66           N  
ATOM   3619  CA  LEU A 489     145.706 123.966 154.151  1.00 91.05           C  
ATOM   3620  C   LEU A 489     144.259 123.952 153.682  1.00 96.94           C  
ATOM   3621  O   LEU A 489     143.644 122.884 153.590  1.00 98.61           O  
ATOM   3622  CB  LEU A 489     146.611 123.397 153.055  1.00 91.22           C  
ATOM   3623  CG  LEU A 489     148.084 123.134 153.373  1.00 95.70           C  
ATOM   3624  CD1 LEU A 489     148.748 122.408 152.218  1.00 92.54           C  
ATOM   3625  CD2 LEU A 489     148.814 124.426 153.679  1.00 97.50           C  
ATOM   3626  N   LEU A 490     143.726 125.132 153.377  1.00107.72           N  
ATOM   3627  CA  LEU A 490     142.350 125.288 152.938  1.00100.15           C  
ATOM   3628  C   LEU A 490     142.285 126.148 151.686  1.00102.95           C  
ATOM   3629  O   LEU A 490     143.076 127.084 151.523  1.00109.95           O  
ATOM   3630  CB  LEU A 490     141.480 125.939 154.024  1.00100.69           C  
ATOM   3631  CG  LEU A 490     141.027 125.139 155.245  1.00101.77           C  
ATOM   3632  CD1 LEU A 490     142.159 124.980 156.235  1.00104.98           C  
ATOM   3633  CD2 LEU A 490     139.833 125.804 155.904  1.00104.33           C  
ATOM   3634  N   PRO A 491     141.350 125.854 150.788  1.00107.36           N  
ATOM   3635  CA  PRO A 491     141.035 126.781 149.701  1.00107.25           C  
ATOM   3636  C   PRO A 491     139.963 127.776 150.121  1.00110.36           C  
ATOM   3637  O   PRO A 491     139.202 127.557 151.065  1.00113.78           O  
ATOM   3638  CB  PRO A 491     140.514 125.850 148.600  1.00100.55           C  
ATOM   3639  CG  PRO A 491     139.861 124.747 149.357  1.00105.25           C  
ATOM   3640  CD  PRO A 491     140.661 124.561 150.625  1.00108.13           C  
ATOM   3641  N   GLN A 492     139.915 128.887 149.394  1.00111.17           N  
ATOM   3642  CA  GLN A 492     138.931 129.931 149.641  1.00111.97           C  
ATOM   3643  C   GLN A 492     137.755 129.753 148.690  1.00120.25           C  
ATOM   3644  O   GLN A 492     137.945 129.604 147.479  1.00124.52           O  
ATOM   3645  CB  GLN A 492     139.550 131.319 149.474  1.00106.85           C  
ATOM   3646  CG  GLN A 492     138.957 132.366 150.402  1.00112.32           C  
ATOM   3647  CD  GLN A 492     139.656 133.703 150.297  1.00117.02           C  
ATOM   3648  OE1 GLN A 492     140.022 134.140 149.208  1.00121.41           O  
ATOM   3649  NE2 GLN A 492     139.847 134.361 151.433  1.00113.89           N  
ATOM   3650  N   ASN A 493     136.546 129.768 149.242  1.00125.38           N  
ATOM   3651  CA  ASN A 493     135.338 129.546 148.465  1.00123.48           C  
ATOM   3652  C   ASN A 493     134.813 130.879 147.933  1.00125.73           C  
ATOM   3653  O   ASN A 493     135.471 131.917 148.032  1.00128.10           O  
ATOM   3654  CB  ASN A 493     134.293 128.822 149.310  1.00122.10           C  
ATOM   3655  CG  ASN A 493     134.834 127.561 149.949  1.00129.40           C  
ATOM   3656  OD1 ASN A 493     134.885 126.505 149.319  1.00132.49           O  
ATOM   3657  ND2 ASN A 493     135.241 127.663 151.207  1.00126.46           N  
ATOM   3658  N   ALA A 494     133.613 130.859 147.362  1.00124.86           N  
ATOM   3659  CA  ALA A 494     133.008 132.068 146.824  1.00122.11           C  
ATOM   3660  C   ALA A 494     132.428 132.918 147.945  1.00127.09           C  
ATOM   3661  O   ALA A 494     131.814 132.402 148.882  1.00130.61           O  
ATOM   3662  CB  ALA A 494     131.916 131.716 145.814  1.00121.76           C  
ATOM   3663  N   ALA A 495     132.625 134.229 147.842  1.00121.37           N  
ATOM   3664  CA  ALA A 495     132.152 135.170 148.848  1.00118.76           C  
ATOM   3665  C   ALA A 495     130.766 135.720 148.543  1.00123.96           C  
ATOM   3666  O   ALA A 495     130.264 136.551 149.306  1.00123.30           O  
ATOM   3667  CB  ALA A 495     133.143 136.328 148.994  1.00118.97           C  
ATOM   3668  N   GLY A 496     130.139 135.282 147.454  1.00141.57           N  
ATOM   3669  CA  GLY A 496     128.821 135.752 147.086  1.00140.23           C  
ATOM   3670  C   GLY A 496     128.027 134.644 146.431  1.00143.89           C  
ATOM   3671  O   GLY A 496     128.527 133.540 146.208  1.00144.07           O  
ATOM   3672  N   SER A 497     126.771 134.951 146.122  1.00164.12           N  
ATOM   3673  CA  SER A 497     125.862 133.981 145.532  1.00165.42           C  
ATOM   3674  C   SER A 497     125.941 134.024 144.012  1.00167.25           C  
ATOM   3675  O   SER A 497     126.015 135.100 143.411  1.00165.56           O  
ATOM   3676  CB  SER A 497     124.425 134.245 145.983  1.00163.52           C  
ATOM   3677  OG  SER A 497     123.982 135.518 145.547  1.00163.28           O  
ATOM   3678  N   GLY A 498     125.922 132.845 143.396  1.00177.28           N  
ATOM   3679  CA  GLY A 498     125.879 132.744 141.951  1.00175.47           C  
ATOM   3680  C   GLY A 498     124.460 132.801 141.424  1.00176.80           C  
ATOM   3681  O   GLY A 498     124.024 131.915 140.684  1.00174.55           O  
ATOM   3682  N   ASP A 499     123.730 133.852 141.803  1.00180.62           N  
ATOM   3683  CA  ASP A 499     122.323 133.986 141.451  1.00178.51           C  
ATOM   3684  C   ASP A 499     122.102 134.285 139.975  1.00180.04           C  
ATOM   3685  O   ASP A 499     120.947 134.281 139.532  1.00178.99           O  
ATOM   3686  CB  ASP A 499     121.675 135.081 142.300  1.00177.45           C  
ATOM   3687  CG  ASP A 499     122.324 136.437 142.096  1.00177.34           C  
ATOM   3688  OD1 ASP A 499     123.482 136.482 141.632  1.00176.25           O  
ATOM   3689  OD2 ASP A 499     121.675 137.459 142.405  1.00174.80           O  
ATOM   3690  N   ASN A 500     123.166 134.560 139.218  1.00173.54           N  
ATOM   3691  CA  ASN A 500     123.077 134.858 137.788  1.00172.24           C  
ATOM   3692  C   ASN A 500     122.261 136.125 137.534  1.00171.79           C  
ATOM   3693  O   ASN A 500     121.622 136.273 136.489  1.00169.21           O  
ATOM   3694  CB  ASN A 500     122.501 133.669 137.010  1.00172.29           C  
ATOM   3695  CG  ASN A 500     122.750 133.765 135.517  1.00172.89           C  
ATOM   3696  OD1 ASN A 500     123.390 134.700 135.038  1.00169.87           O  
ATOM   3697  ND2 ASN A 500     122.237 132.793 134.774  1.00173.13           N  
ATOM   3698  N   SER A 501     122.270 137.046 138.493  1.00161.26           N  
ATOM   3699  CA  SER A 501     121.646 138.354 138.346  1.00159.19           C  
ATOM   3700  C   SER A 501     122.752 139.391 138.217  1.00159.97           C  
ATOM   3701  O   SER A 501     123.590 139.524 139.116  1.00159.35           O  
ATOM   3702  CB  SER A 501     120.737 138.670 139.533  1.00157.52           C  
ATOM   3703  OG  SER A 501     120.074 139.909 139.352  1.00157.21           O  
ATOM   3704  N   PHE A 502     122.751 140.123 137.106  1.00131.25           N  
ATOM   3705  CA  PHE A 502     123.858 141.017 136.794  1.00127.77           C  
ATOM   3706  C   PHE A 502     123.632 142.441 137.278  1.00131.22           C  
ATOM   3707  O   PHE A 502     124.606 143.153 137.549  1.00130.04           O  
ATOM   3708  CB  PHE A 502     124.115 141.014 135.285  1.00125.77           C  
ATOM   3709  CG  PHE A 502     124.505 139.668 134.745  1.00132.57           C  
ATOM   3710  CD1 PHE A 502     125.451 138.896 135.396  1.00131.06           C  
ATOM   3711  CD2 PHE A 502     123.918 139.170 133.596  1.00130.48           C  
ATOM   3712  CE1 PHE A 502     125.810 137.656 134.907  1.00128.42           C  
ATOM   3713  CE2 PHE A 502     124.273 137.930 133.102  1.00125.35           C  
ATOM   3714  CZ  PHE A 502     125.219 137.173 133.759  1.00126.17           C  
ATOM   3715  N   GLN A 503     122.381 142.874 137.400  1.00130.01           N  
ATOM   3716  CA  GLN A 503     122.072 144.212 137.884  1.00124.24           C  
ATOM   3717  C   GLN A 503     121.987 144.208 139.404  1.00128.40           C  
ATOM   3718  O   GLN A 503     121.280 143.384 139.991  1.00132.34           O  
ATOM   3719  CB  GLN A 503     120.764 144.721 137.280  1.00121.27           C  
ATOM   3720  CG  GLN A 503     120.890 145.172 135.837  1.00127.07           C  
ATOM   3721  CD  GLN A 503     119.803 146.146 135.434  1.00130.94           C  
ATOM   3722  OE1 GLN A 503     118.969 146.535 136.251  1.00130.45           O  
ATOM   3723  NE2 GLN A 503     119.808 146.548 134.169  1.00132.80           N  
ATOM   3724  N   VAL A 504     122.705 145.131 140.033  1.00126.66           N  
ATOM   3725  CA  VAL A 504     122.753 145.215 141.487  1.00126.48           C  
ATOM   3726  C   VAL A 504     121.501 145.914 141.996  1.00126.01           C  
ATOM   3727  O   VAL A 504     121.048 146.912 141.423  1.00125.47           O  
ATOM   3728  CB  VAL A 504     124.029 145.949 141.938  1.00121.30           C  
ATOM   3729  CG1 VAL A 504     124.105 146.013 143.454  1.00121.25           C  
ATOM   3730  CG2 VAL A 504     125.258 145.265 141.368  1.00121.38           C  
ATOM   3731  N   VAL A 505     120.934 145.388 143.077  1.00129.40           N  
ATOM   3732  CA  VAL A 505     119.757 145.973 143.708  1.00127.20           C  
ATOM   3733  C   VAL A 505     120.216 146.982 144.750  1.00129.85           C  
ATOM   3734  O   VAL A 505     121.102 146.692 145.562  1.00131.02           O  
ATOM   3735  CB  VAL A 505     118.874 144.886 144.342  1.00129.92           C  
ATOM   3736  CG1 VAL A 505     117.542 145.473 144.778  1.00130.58           C  
ATOM   3737  CG2 VAL A 505     118.663 143.740 143.367  1.00129.44           C  
ATOM   3738  N   HIS A 506     119.616 148.168 144.729  1.00129.06           N  
ATOM   3739  CA  HIS A 506     120.031 149.266 145.592  1.00128.67           C  
ATOM   3740  C   HIS A 506     119.338 149.149 146.944  1.00129.91           C  
ATOM   3741  O   HIS A 506     118.106 149.097 147.014  1.00131.18           O  
ATOM   3742  CB  HIS A 506     119.713 150.609 144.939  1.00124.23           C  
ATOM   3743  CG  HIS A 506     120.353 150.795 143.600  1.00127.45           C  
ATOM   3744  ND1 HIS A 506     121.651 151.235 143.450  1.00128.71           N  
ATOM   3745  CD2 HIS A 506     119.876 150.597 142.349  1.00124.78           C  
ATOM   3746  CE1 HIS A 506     121.945 151.301 142.164  1.00127.01           C  
ATOM   3747  NE2 HIS A 506     120.885 150.920 141.474  1.00127.56           N  
ATOM   3748  N   GLY A 507     120.130 149.114 148.014  1.00136.62           N  
ATOM   3749  CA  GLY A 507     119.616 149.066 149.367  1.00136.03           C  
ATOM   3750  C   GLY A 507     119.870 147.770 150.103  1.00141.12           C  
ATOM   3751  O   GLY A 507     119.578 147.696 151.303  1.00144.36           O  
ATOM   3752  N   THR A 508     120.399 146.746 149.435  1.00143.97           N  
ATOM   3753  CA  THR A 508     120.647 145.451 150.056  1.00143.06           C  
ATOM   3754  C   THR A 508     122.101 145.059 149.849  1.00140.25           C  
ATOM   3755  O   THR A 508     122.612 145.128 148.728  1.00140.26           O  
ATOM   3756  CB  THR A 508     119.729 144.369 149.477  1.00141.66           C  
ATOM   3757  OG1 THR A 508     120.012 144.195 148.083  1.00141.99           O  
ATOM   3758  CG2 THR A 508     118.268 144.755 149.649  1.00140.10           C  
ATOM   3759  N   ASP A 509     122.760 144.647 150.929  1.00152.65           N  
ATOM   3760  CA  ASP A 509     124.134 144.180 150.863  1.00155.17           C  
ATOM   3761  C   ASP A 509     124.167 142.693 150.517  1.00153.86           C  
ATOM   3762  O   ASP A 509     123.134 142.030 150.399  1.00155.08           O  
ATOM   3763  CB  ASP A 509     124.854 144.453 152.182  1.00154.45           C  
ATOM   3764  CG  ASP A 509     124.961 145.931 152.491  1.00158.37           C  
ATOM   3765  OD1 ASP A 509     124.597 146.750 151.622  1.00160.20           O  
ATOM   3766  OD2 ASP A 509     125.407 146.274 153.606  1.00156.45           O  
ATOM   3767  N   MET A 510     125.373 142.159 150.353  1.00150.63           N  
ATOM   3768  CA  MET A 510     125.579 140.751 150.044  1.00152.56           C  
ATOM   3769  C   MET A 510     126.154 140.040 151.259  1.00155.45           C  
ATOM   3770  O   MET A 510     127.147 140.494 151.837  1.00157.51           O  
ATOM   3771  CB  MET A 510     126.514 140.582 148.845  1.00150.18           C  
ATOM   3772  CG  MET A 510     125.903 140.989 147.517  1.00155.41           C  
ATOM   3773  SD  MET A 510     126.533 140.006 146.145  1.00165.58           S  
ATOM   3774  CE  MET A 510     128.296 140.106 146.440  1.00156.33           C  
ATOM   3775  N   ALA A 511     125.530 138.931 151.642  1.00133.90           N  
ATOM   3776  CA  ALA A 511     126.064 138.145 152.742  1.00130.36           C  
ATOM   3777  C   ALA A 511     126.763 136.899 152.214  1.00135.76           C  
ATOM   3778  O   ALA A 511     126.308 136.303 151.233  1.00137.92           O  
ATOM   3779  CB  ALA A 511     124.952 137.732 153.706  1.00129.22           C  
ATOM   3780  N   PRO A 512     127.871 136.489 152.835  1.00118.22           N  
ATOM   3781  CA  PRO A 512     128.562 135.291 152.367  1.00114.10           C  
ATOM   3782  C   PRO A 512     127.726 134.051 152.623  1.00114.94           C  
ATOM   3783  O   PRO A 512     126.903 134.020 153.554  1.00120.01           O  
ATOM   3784  CB  PRO A 512     129.856 135.280 153.201  1.00111.27           C  
ATOM   3785  CG  PRO A 512     129.538 136.088 154.404  1.00106.84           C  
ATOM   3786  CD  PRO A 512     128.573 137.138 153.954  1.00108.71           C  
ATOM   3787  N   PRO A 513     127.897 133.000 151.817  1.00104.85           N  
ATOM   3788  CA  PRO A 513     127.110 131.776 152.021  1.00106.95           C  
ATOM   3789  C   PRO A 513     127.508 131.016 153.276  1.00111.59           C  
ATOM   3790  O   PRO A 513     128.383 131.453 154.028  1.00115.83           O  
ATOM   3791  CB  PRO A 513     127.401 130.962 150.755  1.00108.56           C  
ATOM   3792  CG  PRO A 513     128.718 131.462 150.281  1.00107.76           C  
ATOM   3793  CD  PRO A 513     128.754 132.918 150.623  1.00103.95           C  
ATOM   3794  N   HIS A 514     126.865 129.869 153.507  1.00110.01           N  
ATOM   3795  CA  HIS A 514     127.121 129.106 154.726  1.00107.83           C  
ATOM   3796  C   HIS A 514     128.529 128.523 154.740  1.00108.83           C  
ATOM   3797  O   HIS A 514     129.136 128.386 155.807  1.00112.57           O  
ATOM   3798  CB  HIS A 514     126.083 127.994 154.879  1.00107.44           C  
ATOM   3799  CG  HIS A 514     124.739 128.476 155.327  1.00111.77           C  
ATOM   3800  ND1 HIS A 514     124.473 128.831 156.632  1.00111.70           N  
ATOM   3801  CD2 HIS A 514     123.582 128.652 154.647  1.00112.37           C  
ATOM   3802  CE1 HIS A 514     123.212 129.210 156.735  1.00108.35           C  
ATOM   3803  NE2 HIS A 514     122.649 129.111 155.544  1.00107.27           N  
ATOM   3804  N   THR A 515     129.060 128.159 153.571  1.00105.73           N  
ATOM   3805  CA  THR A 515     130.362 127.498 153.521  1.00107.73           C  
ATOM   3806  C   THR A 515     131.485 128.430 153.967  1.00111.04           C  
ATOM   3807  O   THR A 515     132.395 128.014 154.692  1.00110.47           O  
ATOM   3808  CB  THR A 515     130.630 126.976 152.111  1.00112.15           C  
ATOM   3809  OG1 THR A 515     129.444 126.359 151.597  1.00109.73           O  
ATOM   3810  CG2 THR A 515     131.755 125.956 152.128  1.00110.49           C  
ATOM   3811  N   TYR A 516     131.439 129.692 153.537  1.00105.30           N  
ATOM   3812  CA  TYR A 516     132.455 130.671 153.919  1.00101.15           C  
ATOM   3813  C   TYR A 516     132.517 130.835 155.435  1.00108.73           C  
ATOM   3814  O   TYR A 516     133.586 130.700 156.059  1.00120.05           O  
ATOM   3815  CB  TYR A 516     132.119 132.001 153.241  1.00 99.29           C  
ATOM   3816  CG  TYR A 516     133.279 132.902 152.895  1.00106.86           C  
ATOM   3817  CD1 TYR A 516     134.087 132.635 151.800  1.00110.33           C  
ATOM   3818  CD2 TYR A 516     133.536 134.046 153.636  1.00108.68           C  
ATOM   3819  CE1 TYR A 516     135.137 133.467 151.471  1.00107.97           C  
ATOM   3820  CE2 TYR A 516     134.583 134.882 153.315  1.00106.27           C  
ATOM   3821  CZ  TYR A 516     135.379 134.589 152.232  1.00107.41           C  
ATOM   3822  OH  TYR A 516     136.423 135.422 151.910  1.00117.43           O  
ATOM   3823  N   ILE A 517     131.361 131.108 156.044  1.00 94.92           N  
ATOM   3824  CA  ILE A 517     131.283 131.305 157.485  1.00 98.21           C  
ATOM   3825  C   ILE A 517     131.682 130.035 158.217  1.00101.07           C  
ATOM   3826  O   ILE A 517     132.390 130.083 159.227  1.00104.69           O  
ATOM   3827  CB  ILE A 517     129.867 131.763 157.880  1.00 98.48           C  
ATOM   3828  CG1 ILE A 517     129.420 132.929 156.999  1.00 99.72           C  
ATOM   3829  CG2 ILE A 517     129.819 132.150 159.347  1.00100.76           C  
ATOM   3830  CD1 ILE A 517     127.983 133.333 157.210  1.00102.05           C  
ATOM   3831  N   ALA A 518     131.224 128.881 157.729  1.00 96.30           N  
ATOM   3832  CA  ALA A 518     131.547 127.621 158.385  1.00 91.20           C  
ATOM   3833  C   ALA A 518     133.045 127.357 158.365  1.00 95.93           C  
ATOM   3834  O   ALA A 518     133.615 126.919 159.368  1.00103.80           O  
ATOM   3835  CB  ALA A 518     130.791 126.472 157.721  1.00 93.25           C  
ATOM   3836  N   SER A 519     133.703 127.630 157.238  1.00 95.75           N  
ATOM   3837  CA  SER A 519     135.144 127.422 157.151  1.00 91.94           C  
ATOM   3838  C   SER A 519     135.889 128.318 158.132  1.00 99.78           C  
ATOM   3839  O   SER A 519     136.756 127.853 158.884  1.00103.60           O  
ATOM   3840  CB  SER A 519     135.621 127.676 155.721  1.00 87.84           C  
ATOM   3841  OG  SER A 519     137.034 127.644 155.643  1.00103.36           O  
ATOM   3842  N   TYR A 520     135.552 129.611 158.154  1.00 99.80           N  
ATOM   3843  CA  TYR A 520     136.281 130.512 159.046  1.00 88.57           C  
ATOM   3844  C   TYR A 520     135.997 130.205 160.515  1.00 90.26           C  
ATOM   3845  O   TYR A 520     136.907 130.256 161.354  1.00 92.28           O  
ATOM   3846  CB  TYR A 520     135.962 131.966 158.706  1.00 94.41           C  
ATOM   3847  CG  TYR A 520     136.820 132.494 157.580  1.00 99.15           C  
ATOM   3848  CD1 TYR A 520     138.139 132.861 157.805  1.00 95.24           C  
ATOM   3849  CD2 TYR A 520     136.322 132.607 156.290  1.00 99.17           C  
ATOM   3850  CE1 TYR A 520     138.934 133.335 156.783  1.00 90.69           C  
ATOM   3851  CE2 TYR A 520     137.110 133.082 155.260  1.00 94.89           C  
ATOM   3852  CZ  TYR A 520     138.415 133.443 155.512  1.00 97.04           C  
ATOM   3853  OH  TYR A 520     139.206 133.917 154.492  1.00 98.27           O  
ATOM   3854  N   LEU A 521     134.753 129.852 160.848  1.00 97.22           N  
ATOM   3855  CA  LEU A 521     134.429 129.531 162.233  1.00 97.97           C  
ATOM   3856  C   LEU A 521     135.044 128.207 162.669  1.00102.25           C  
ATOM   3857  O   LEU A 521     135.402 128.055 163.840  1.00104.93           O  
ATOM   3858  CB  LEU A 521     132.914 129.510 162.430  1.00101.52           C  
ATOM   3859  CG  LEU A 521     132.205 130.861 162.315  1.00101.28           C  
ATOM   3860  CD1 LEU A 521     130.742 130.736 162.698  1.00102.76           C  
ATOM   3861  CD2 LEU A 521     132.898 131.910 163.169  1.00 98.35           C  
ATOM   3862  N   TRP A 522     135.167 127.237 161.759  1.00 98.75           N  
ATOM   3863  CA  TRP A 522     135.868 126.003 162.095  1.00 91.59           C  
ATOM   3864  C   TRP A 522     137.350 126.265 162.311  1.00 96.99           C  
ATOM   3865  O   TRP A 522     137.974 125.645 163.179  1.00105.37           O  
ATOM   3866  CB  TRP A 522     135.665 124.958 160.999  1.00 96.65           C  
ATOM   3867  CG  TRP A 522     136.377 123.665 161.272  1.00102.36           C  
ATOM   3868  CD1 TRP A 522     135.954 122.654 162.082  1.00104.63           C  
ATOM   3869  CD2 TRP A 522     137.640 123.248 160.737  1.00101.14           C  
ATOM   3870  NE1 TRP A 522     136.872 121.634 162.084  1.00 98.03           N  
ATOM   3871  CE2 TRP A 522     137.917 121.974 161.267  1.00 97.22           C  
ATOM   3872  CE3 TRP A 522     138.562 123.829 159.861  1.00101.19           C  
ATOM   3873  CZ2 TRP A 522     139.075 121.271 160.950  1.00 96.59           C  
ATOM   3874  CZ3 TRP A 522     139.712 123.129 159.549  1.00 99.02           C  
ATOM   3875  CH2 TRP A 522     139.958 121.864 160.091  1.00 98.44           C  
ATOM   3876  N   MET A 523     137.933 127.171 161.524  1.00 99.37           N  
ATOM   3877  CA  MET A 523     139.316 127.563 161.769  1.00 96.75           C  
ATOM   3878  C   MET A 523     139.466 128.195 163.148  1.00100.67           C  
ATOM   3879  O   MET A 523     140.424 127.903 163.873  1.00 97.33           O  
ATOM   3880  CB  MET A 523     139.791 128.527 160.680  1.00105.04           C  
ATOM   3881  CG  MET A 523     141.264 128.911 160.762  1.00104.93           C  
ATOM   3882  SD  MET A 523     141.608 130.324 161.833  1.00111.44           S  
ATOM   3883  CE  MET A 523     140.609 131.594 161.066  1.00 95.08           C  
ATOM   3884  N   GLN A 524     138.527 129.064 163.527  1.00109.57           N  
ATOM   3885  CA  GLN A 524     138.643 129.768 164.803  1.00 97.82           C  
ATOM   3886  C   GLN A 524     138.422 128.836 165.991  1.00 99.82           C  
ATOM   3887  O   GLN A 524     139.204 128.844 166.949  1.00101.72           O  
ATOM   3888  CB  GLN A 524     137.655 130.931 164.856  1.00 98.84           C  
ATOM   3889  CG  GLN A 524     138.050 132.132 164.025  1.00101.69           C  
ATOM   3890  CD  GLN A 524     137.162 133.327 164.290  1.00103.29           C  
ATOM   3891  OE1 GLN A 524     136.908 133.680 165.440  1.00108.62           O  
ATOM   3892  NE2 GLN A 524     136.679 133.953 163.226  1.00106.30           N  
ATOM   3893  N   HIS A 525     137.360 128.030 165.956  1.00109.34           N  
ATOM   3894  CA  HIS A 525     136.910 127.293 167.131  1.00 99.25           C  
ATOM   3895  C   HIS A 525     137.110 125.788 167.048  1.00103.73           C  
ATOM   3896  O   HIS A 525     137.309 125.153 168.084  1.00102.67           O  
ATOM   3897  CB  HIS A 525     135.424 127.567 167.394  1.00101.80           C  
ATOM   3898  CG  HIS A 525     135.096 129.017 167.566  1.00113.12           C  
ATOM   3899  ND1 HIS A 525     135.548 129.761 168.634  1.00113.09           N  
ATOM   3900  CD2 HIS A 525     134.355 129.859 166.809  1.00111.83           C  
ATOM   3901  CE1 HIS A 525     135.102 131.000 168.526  1.00109.51           C  
ATOM   3902  NE2 HIS A 525     134.375 131.086 167.427  1.00111.33           N  
ATOM   3903  N   GLY A 526     137.056 125.200 165.857  1.00103.84           N  
ATOM   3904  CA  GLY A 526     137.181 123.760 165.738  1.00 96.28           C  
ATOM   3905  C   GLY A 526     138.619 123.298 165.666  1.00102.50           C  
ATOM   3906  O   GLY A 526     139.039 122.420 166.423  1.00100.24           O  
ATOM   3907  N   PHE A 527     139.385 123.885 164.747  1.00108.78           N  
ATOM   3908  CA  PHE A 527     140.807 123.582 164.648  1.00 96.81           C  
ATOM   3909  C   PHE A 527     141.609 124.266 165.747  1.00102.03           C  
ATOM   3910  O   PHE A 527     142.666 123.760 166.142  1.00105.15           O  
ATOM   3911  CB  PHE A 527     141.328 123.993 163.269  1.00 97.61           C  
ATOM   3912  CG  PHE A 527     142.781 123.691 163.050  1.00 98.37           C  
ATOM   3913  CD1 PHE A 527     143.212 122.391 162.865  1.00100.56           C  
ATOM   3914  CD2 PHE A 527     143.715 124.711 163.014  1.00 97.65           C  
ATOM   3915  CE1 PHE A 527     144.549 122.112 162.656  1.00 98.75           C  
ATOM   3916  CE2 PHE A 527     145.051 124.439 162.807  1.00 97.03           C  
ATOM   3917  CZ  PHE A 527     145.468 123.138 162.628  1.00 99.33           C  
ATOM   3918  N   LYS A 528     141.122 125.403 166.249  1.00108.15           N  
ATOM   3919  CA  LYS A 528     141.785 126.178 167.299  1.00100.77           C  
ATOM   3920  C   LYS A 528     143.199 126.577 166.873  1.00107.21           C  
ATOM   3921  O   LYS A 528     144.196 126.220 167.502  1.00111.21           O  
ATOM   3922  CB  LYS A 528     141.796 125.410 168.624  1.00 95.73           C  
ATOM   3923  CG  LYS A 528     140.414 125.161 169.198  1.00100.61           C  
ATOM   3924  CD  LYS A 528     140.485 124.416 170.516  1.00106.81           C  
ATOM   3925  CE  LYS A 528     139.097 124.172 171.079  1.00109.87           C  
ATOM   3926  NZ  LYS A 528     139.145 123.458 172.384  1.00112.91           N  
ATOM   3927  N   ALA A 529     143.262 127.336 165.784  1.00 97.94           N  
ATOM   3928  CA  ALA A 529     144.540 127.731 165.214  1.00 92.71           C  
ATOM   3929  C   ALA A 529     145.219 128.795 166.068  1.00 96.88           C  
ATOM   3930  O   ALA A 529     144.567 129.607 166.729  1.00 97.47           O  
ATOM   3931  CB  ALA A 529     144.349 128.253 163.791  1.00 88.57           C  
ATOM   3932  N   ASP A 530     146.550 128.779 166.048  1.00110.02           N  
ATOM   3933  CA  ASP A 530     147.360 129.808 166.682  1.00102.40           C  
ATOM   3934  C   ASP A 530     147.867 130.851 165.697  1.00109.24           C  
ATOM   3935  O   ASP A 530     148.342 131.906 166.127  1.00109.87           O  
ATOM   3936  CB  ASP A 530     148.556 129.176 167.405  1.00 99.55           C  
ATOM   3937  CG  ASP A 530     148.135 128.249 168.525  1.00115.37           C  
ATOM   3938  OD1 ASP A 530     147.080 128.501 169.142  1.00119.71           O  
ATOM   3939  OD2 ASP A 530     148.858 127.267 168.789  1.00115.91           O  
ATOM   3940  N   ALA A 531     147.781 130.582 164.396  1.00 97.18           N  
ATOM   3941  CA  ALA A 531     148.257 131.513 163.385  1.00 80.14           C  
ATOM   3942  C   ALA A 531     147.503 131.266 162.087  1.00 95.24           C  
ATOM   3943  O   ALA A 531     147.209 130.118 161.736  1.00103.43           O  
ATOM   3944  CB  ALA A 531     149.766 131.373 163.160  1.00 93.88           C  
ATOM   3945  N   LEU A 532     147.200 132.354 161.384  1.00 93.27           N  
ATOM   3946  CA  LEU A 532     146.465 132.325 160.128  1.00 95.28           C  
ATOM   3947  C   LEU A 532     147.301 133.004 159.054  1.00 92.42           C  
ATOM   3948  O   LEU A 532     147.835 134.094 159.278  1.00 92.84           O  
ATOM   3949  CB  LEU A 532     145.112 133.024 160.277  1.00 86.54           C  
ATOM   3950  CG  LEU A 532     144.313 133.292 159.005  1.00 94.37           C  
ATOM   3951  CD1 LEU A 532     143.911 131.985 158.358  1.00 97.50           C  
ATOM   3952  CD2 LEU A 532     143.092 134.137 159.314  1.00 90.35           C  
ATOM   3953  N   ILE A 533     147.418 132.360 157.894  1.00 87.60           N  
ATOM   3954  CA  ILE A 533     148.236 132.856 156.795  1.00 91.59           C  
ATOM   3955  C   ILE A 533     147.410 132.809 155.517  1.00 95.58           C  
ATOM   3956  O   ILE A 533     146.695 131.832 155.274  1.00102.50           O  
ATOM   3957  CB  ILE A 533     149.528 132.032 156.631  1.00 92.02           C  
ATOM   3958  CG1 ILE A 533     150.397 132.139 157.885  1.00 98.66           C  
ATOM   3959  CG2 ILE A 533     150.315 132.493 155.416  1.00 82.16           C  
ATOM   3960  CD1 ILE A 533     151.698 131.380 157.786  1.00 95.78           C  
ATOM   3961  N   HIS A 534     147.492 133.868 154.716  1.00 88.19           N  
ATOM   3962  CA  HIS A 534     146.951 133.888 153.364  1.00 90.21           C  
ATOM   3963  C   HIS A 534     148.115 133.880 152.384  1.00 97.81           C  
ATOM   3964  O   HIS A 534     149.049 134.676 152.523  1.00102.84           O  
ATOM   3965  CB  HIS A 534     146.074 135.119 153.134  1.00 85.27           C  
ATOM   3966  CG  HIS A 534     144.681 134.981 153.663  1.00 92.33           C  
ATOM   3967  ND1 HIS A 534     144.331 135.356 154.942  1.00 94.12           N  
ATOM   3968  CD2 HIS A 534     143.548 134.518 153.084  1.00 96.11           C  
ATOM   3969  CE1 HIS A 534     143.044 135.126 155.130  1.00 90.59           C  
ATOM   3970  NE2 HIS A 534     142.546 134.617 154.018  1.00 96.51           N  
ATOM   3971  N   PHE A 535     148.061 132.992 151.396  1.00 99.30           N  
ATOM   3972  CA  PHE A 535     149.203 132.719 150.526  1.00 96.81           C  
ATOM   3973  C   PHE A 535     148.983 133.375 149.163  1.00102.80           C  
ATOM   3974  O   PHE A 535     148.373 132.788 148.268  1.00113.33           O  
ATOM   3975  CB  PHE A 535     149.408 131.213 150.390  1.00 92.80           C  
ATOM   3976  CG  PHE A 535     150.812 130.821 150.042  1.00 97.89           C  
ATOM   3977  CD1 PHE A 535     151.778 130.717 151.025  1.00101.17           C  
ATOM   3978  CD2 PHE A 535     151.166 130.556 148.732  1.00102.38           C  
ATOM   3979  CE1 PHE A 535     153.071 130.355 150.709  1.00 98.83           C  
ATOM   3980  CE2 PHE A 535     152.457 130.195 148.410  1.00102.74           C  
ATOM   3981  CZ  PHE A 535     153.410 130.095 149.401  1.00103.13           C  
ATOM   3982  N   GLY A 536     149.487 134.590 149.010  1.00 99.54           N  
ATOM   3983  CA  GLY A 536     149.548 135.225 147.712  1.00105.18           C  
ATOM   3984  C   GLY A 536     148.631 136.436 147.611  1.00108.72           C  
ATOM   3985  O   GLY A 536     147.860 136.757 148.518  1.00112.61           O  
ATOM   3986  N   THR A 537     148.737 137.116 146.471  1.00106.44           N  
ATOM   3987  CA  THR A 537     147.920 138.285 146.174  1.00102.30           C  
ATOM   3988  C   THR A 537     146.906 137.952 145.085  1.00106.85           C  
ATOM   3989  O   THR A 537     147.288 137.585 143.970  1.00111.31           O  
ATOM   3990  CB  THR A 537     148.811 139.444 145.724  1.00 99.60           C  
ATOM   3991  OG1 THR A 537     149.745 139.767 146.762  1.00107.50           O  
ATOM   3992  CG2 THR A 537     147.985 140.669 145.382  1.00103.06           C  
ATOM   3993  N   HIS A 538     145.618 138.078 145.399  1.00107.14           N  
ATOM   3994  CA  HIS A 538     145.017 138.462 146.673  1.00106.98           C  
ATOM   3995  C   HIS A 538     143.701 137.717 146.874  1.00108.33           C  
ATOM   3996  O   HIS A 538     143.241 137.009 145.981  1.00110.85           O  
ATOM   3997  CB  HIS A 538     144.785 139.973 146.738  1.00108.17           C  
ATOM   3998  CG  HIS A 538     143.800 140.481 145.731  1.00114.08           C  
ATOM   3999  ND1 HIS A 538     142.438 140.443 145.935  1.00114.92           N  
ATOM   4000  CD2 HIS A 538     143.982 141.049 144.516  1.00114.64           C  
ATOM   4001  CE1 HIS A 538     141.823 140.959 144.886  1.00107.18           C  
ATOM   4002  NE2 HIS A 538     142.738 141.335 144.011  1.00114.94           N  
ATOM   4003  N   GLY A 539     143.098 137.881 148.048  1.00107.98           N  
ATOM   4004  CA  GLY A 539     141.870 137.181 148.369  1.00108.53           C  
ATOM   4005  C   GLY A 539     140.625 138.037 148.278  1.00116.11           C  
ATOM   4006  O   GLY A 539     140.605 139.044 147.566  1.00123.83           O  
ATOM   4007  N   SER A 540     139.574 137.644 148.998  1.00112.11           N  
ATOM   4008  CA  SER A 540     138.308 138.360 148.980  1.00110.80           C  
ATOM   4009  C   SER A 540     137.740 138.626 150.366  1.00109.49           C  
ATOM   4010  O   SER A 540     136.635 139.170 150.469  1.00111.32           O  
ATOM   4011  CB  SER A 540     137.275 137.587 148.149  1.00106.65           C  
ATOM   4012  OG  SER A 540     137.133 136.260 148.620  1.00108.13           O  
ATOM   4013  N   LEU A 541     138.455 138.260 151.432  1.00 99.70           N  
ATOM   4014  CA  LEU A 541     137.939 138.483 152.779  1.00 98.97           C  
ATOM   4015  C   LEU A 541     137.906 139.967 153.124  1.00103.28           C  
ATOM   4016  O   LEU A 541     137.018 140.422 153.853  1.00117.75           O  
ATOM   4017  CB  LEU A 541     138.783 137.713 153.796  1.00 99.20           C  
ATOM   4018  CG  LEU A 541     138.464 137.935 155.277  1.00105.77           C  
ATOM   4019  CD1 LEU A 541     137.044 137.498 155.601  1.00 95.36           C  
ATOM   4020  CD2 LEU A 541     139.465 137.211 156.160  1.00104.35           C  
ATOM   4021  N   GLU A 542     138.855 140.739 152.601  1.00100.25           N  
ATOM   4022  CA  GLU A 542     138.983 142.148 152.948  1.00 99.96           C  
ATOM   4023  C   GLU A 542     138.055 143.051 152.146  1.00106.12           C  
ATOM   4024  O   GLU A 542     138.075 144.269 152.355  1.00109.44           O  
ATOM   4025  CB  GLU A 542     140.432 142.601 152.756  1.00 98.04           C  
ATOM   4026  CG  GLU A 542     140.940 142.437 151.336  1.00105.90           C  
ATOM   4027  CD  GLU A 542     141.910 141.283 151.191  1.00113.04           C  
ATOM   4028  OE1 GLU A 542     141.681 140.231 151.821  1.00115.18           O  
ATOM   4029  OE2 GLU A 542     142.898 141.426 150.442  1.00110.23           O  
ATOM   4030  N   PHE A 543     137.250 142.499 151.238  1.00106.87           N  
ATOM   4031  CA  PHE A 543     136.339 143.292 150.422  1.00103.46           C  
ATOM   4032  C   PHE A 543     134.874 143.027 150.742  1.00108.98           C  
ATOM   4033  O   PHE A 543     134.003 143.370 149.935  1.00114.68           O  
ATOM   4034  CB  PHE A 543     136.605 143.039 148.936  1.00103.51           C  
ATOM   4035  CG  PHE A 543     138.009 143.357 148.512  1.00109.94           C  
ATOM   4036  CD1 PHE A 543     138.488 144.653 148.576  1.00113.14           C  
ATOM   4037  CD2 PHE A 543     138.852 142.359 148.056  1.00113.30           C  
ATOM   4038  CE1 PHE A 543     139.780 144.950 148.190  1.00106.98           C  
ATOM   4039  CE2 PHE A 543     140.145 142.651 147.670  1.00109.32           C  
ATOM   4040  CZ  PHE A 543     140.609 143.947 147.736  1.00103.72           C  
ATOM   4041  N   THR A 544     134.579 142.429 151.889  1.00101.83           N  
ATOM   4042  CA  THR A 544     133.208 142.195 152.309  1.00106.04           C  
ATOM   4043  C   THR A 544     132.596 143.484 152.867  1.00105.23           C  
ATOM   4044  O   THR A 544     133.318 144.398 153.269  1.00111.10           O  
ATOM   4045  CB  THR A 544     133.177 141.058 153.327  1.00111.43           C  
ATOM   4046  OG1 THR A 544     134.091 141.339 154.387  1.00120.83           O  
ATOM   4047  CG2 THR A 544     133.569 139.747 152.666  1.00 94.56           C  
ATOM   4048  N   PRO A 545     131.262 143.581 152.896  1.00102.47           N  
ATOM   4049  CA  PRO A 545     130.611 144.900 152.924  1.00115.29           C  
ATOM   4050  C   PRO A 545     130.940 145.779 154.128  1.00119.08           C  
ATOM   4051  O   PRO A 545     131.143 145.299 155.246  1.00 98.07           O  
ATOM   4052  CB  PRO A 545     129.124 144.533 152.910  1.00105.14           C  
ATOM   4053  CG  PRO A 545     129.101 143.297 152.102  1.00104.57           C  
ATOM   4054  CD  PRO A 545     130.258 142.524 152.672  1.00 97.63           C  
ATOM   4055  N   ARG A 546     131.016 147.089 153.851  1.00129.70           N  
ATOM   4056  CA  ARG A 546     130.730 148.198 154.765  1.00116.32           C  
ATOM   4057  C   ARG A 546     131.897 148.680 155.622  1.00115.70           C  
ATOM   4058  O   ARG A 546     132.832 147.927 155.909  1.00121.12           O  
ATOM   4059  CB  ARG A 546     129.548 147.843 155.669  1.00109.10           C  
ATOM   4060  CG  ARG A 546     128.244 147.730 154.908  1.00113.75           C  
ATOM   4061  CD  ARG A 546     127.900 149.054 154.248  1.00117.56           C  
ATOM   4062  NE  ARG A 546     126.636 149.001 153.525  1.00125.60           N  
ATOM   4063  CZ  ARG A 546     126.177 149.971 152.746  1.00124.18           C  
ATOM   4064  NH1 ARG A 546     126.859 151.089 152.559  1.00115.42           N  
ATOM   4065  NH2 ARG A 546     125.006 149.814 152.137  1.00122.80           N  
ATOM   4066  N   LYS A 547     131.830 149.955 156.025  1.00113.22           N  
ATOM   4067  CA  LYS A 547     132.784 150.582 156.937  1.00109.95           C  
ATOM   4068  C   LYS A 547     134.222 150.538 156.440  1.00119.53           C  
ATOM   4069  O   LYS A 547     135.020 149.719 156.903  1.00128.48           O  
ATOM   4070  CB  LYS A 547     132.677 149.997 158.343  1.00110.84           C  
ATOM   4071  CG  LYS A 547     131.649 150.746 159.175  1.00111.61           C  
ATOM   4072  CD  LYS A 547     131.738 150.411 160.646  1.00119.90           C  
ATOM   4073  CE  LYS A 547     130.853 151.337 161.456  1.00113.44           C  
ATOM   4074  NZ  LYS A 547     129.412 151.128 161.159  1.00121.18           N  
ATOM   4075  N   GLN A 548     134.520 151.386 155.451  1.00113.26           N  
ATOM   4076  CA  GLN A 548     135.865 151.510 154.893  1.00112.51           C  
ATOM   4077  C   GLN A 548     136.946 151.355 155.959  1.00118.97           C  
ATOM   4078  O   GLN A 548     137.866 150.544 155.807  1.00123.76           O  
ATOM   4079  CB  GLN A 548     136.000 152.870 154.209  1.00109.94           C  
ATOM   4080  CG  GLN A 548     134.828 153.239 153.319  1.00110.10           C  
ATOM   4081  CD  GLN A 548     135.092 154.488 152.505  1.00115.14           C  
ATOM   4082  OE1 GLN A 548     135.433 155.537 153.049  1.00117.09           O  
ATOM   4083  NE2 GLN A 548     134.937 154.380 151.193  1.00116.93           N  
ATOM   4084  N   VAL A 549     136.856 152.124 157.045  1.00113.19           N  
ATOM   4085  CA  VAL A 549     137.793 152.030 158.159  1.00104.57           C  
ATOM   4086  C   VAL A 549     137.008 152.061 159.465  1.00110.70           C  
ATOM   4087  O   VAL A 549     135.815 152.365 159.492  1.00120.37           O  
ATOM   4088  CB  VAL A 549     138.848 153.158 158.143  1.00107.56           C  
ATOM   4089  CG1 VAL A 549     139.766 153.009 156.942  1.00107.93           C  
ATOM   4090  CG2 VAL A 549     138.175 154.517 158.139  1.00112.04           C  
ATOM   4091  N   ALA A 550     137.704 151.734 160.557  1.00102.75           N  
ATOM   4092  CA  ALA A 550     137.131 151.721 161.903  1.00101.54           C  
ATOM   4093  C   ALA A 550     135.918 150.790 161.973  1.00107.24           C  
ATOM   4094  O   ALA A 550     134.782 151.211 162.193  1.00112.08           O  
ATOM   4095  CB  ALA A 550     136.773 153.137 162.366  1.00102.11           C  
ATOM   4096  N   LEU A 551     136.189 149.502 161.773  1.00103.87           N  
ATOM   4097  CA  LEU A 551     135.129 148.507 161.713  1.00101.28           C  
ATOM   4098  C   LEU A 551     134.454 148.340 163.070  1.00103.68           C  
ATOM   4099  O   LEU A 551     135.052 148.575 164.123  1.00114.76           O  
ATOM   4100  CB  LEU A 551     135.689 147.162 161.251  1.00105.05           C  
ATOM   4101  CG  LEU A 551     136.260 147.058 159.838  1.00101.25           C  
ATOM   4102  CD1 LEU A 551     136.880 145.695 159.641  1.00112.62           C  
ATOM   4103  CD2 LEU A 551     135.186 147.291 158.809  1.00100.74           C  
ATOM   4104  N   CYS A 552     133.192 147.927 163.034  1.00107.12           N  
ATOM   4105  CA  CYS A 552     132.407 147.618 164.216  1.00108.87           C  
ATOM   4106  C   CYS A 552     132.084 146.125 164.233  1.00116.10           C  
ATOM   4107  O   CYS A 552     132.583 145.348 163.411  1.00118.64           O  
ATOM   4108  CB  CYS A 552     131.143 148.480 164.253  1.00108.57           C  
ATOM   4109  SG  CYS A 552     129.937 148.107 162.965  1.00120.85           S  
ATOM   4110  N   SER A 553     131.243 145.719 165.182  1.00115.90           N  
ATOM   4111  CA  SER A 553     130.877 144.316 165.336  1.00112.39           C  
ATOM   4112  C   SER A 553     129.917 143.822 164.261  1.00118.51           C  
ATOM   4113  O   SER A 553     129.644 142.619 164.209  1.00120.11           O  
ATOM   4114  CB  SER A 553     130.263 144.083 166.718  1.00110.64           C  
ATOM   4115  OG  SER A 553     131.207 144.336 167.743  1.00118.11           O  
ATOM   4116  N   ASN A 554     129.398 144.705 163.413  1.00112.84           N  
ATOM   4117  CA  ASN A 554     128.506 144.310 162.331  1.00111.72           C  
ATOM   4118  C   ASN A 554     129.239 144.040 161.025  1.00111.93           C  
ATOM   4119  O   ASN A 554     128.591 143.711 160.026  1.00112.71           O  
ATOM   4120  CB  ASN A 554     127.443 145.388 162.101  1.00113.34           C  
ATOM   4121  CG  ASN A 554     126.455 145.486 163.242  1.00114.41           C  
ATOM   4122  OD1 ASN A 554     126.218 144.516 163.958  1.00119.06           O  
ATOM   4123  ND2 ASN A 554     125.868 146.663 163.414  1.00114.13           N  
ATOM   4124  N   ASP A 555     130.561 144.165 161.004  1.00103.58           N  
ATOM   4125  CA  ASP A 555     131.339 144.040 159.781  1.00105.92           C  
ATOM   4126  C   ASP A 555     131.941 142.646 159.673  1.00108.64           C  
ATOM   4127  O   ASP A 555     132.469 142.106 160.649  1.00113.67           O  
ATOM   4128  CB  ASP A 555     132.439 145.097 159.733  1.00110.59           C  
ATOM   4129  CG  ASP A 555     131.884 146.504 159.693  1.00109.35           C  
ATOM   4130  OD1 ASP A 555     130.936 146.750 158.920  1.00107.42           O  
ATOM   4131  OD2 ASP A 555     132.385 147.360 160.446  1.00112.33           O  
ATOM   4132  N   TRP A 556     131.848 142.069 158.472  1.00101.83           N  
ATOM   4133  CA  TRP A 556     132.231 140.670 158.289  1.00 96.27           C  
ATOM   4134  C   TRP A 556     133.714 140.402 158.524  1.00 99.48           C  
ATOM   4135  O   TRP A 556     134.032 139.394 159.180  1.00110.03           O  
ATOM   4136  CB  TRP A 556     131.778 140.193 156.908  1.00 97.40           C  
ATOM   4137  CG  TRP A 556     130.288 140.066 156.813  1.00102.80           C  
ATOM   4138  CD1 TRP A 556     129.435 140.900 156.155  1.00106.50           C  
ATOM   4139  CD2 TRP A 556     129.472 139.062 157.427  1.00108.07           C  
ATOM   4140  NE1 TRP A 556     128.140 140.470 156.307  1.00104.33           N  
ATOM   4141  CE2 TRP A 556     128.136 139.343 157.085  1.00108.52           C  
ATOM   4142  CE3 TRP A 556     129.742 137.947 158.227  1.00103.29           C  
ATOM   4143  CZ2 TRP A 556     127.074 138.551 157.514  1.00104.72           C  
ATOM   4144  CZ3 TRP A 556     128.687 137.164 158.651  1.00100.00           C  
ATOM   4145  CH2 TRP A 556     127.370 137.469 158.295  1.00101.59           C  
ATOM   4146  N   PRO A 557     134.664 141.194 158.002  1.00 97.80           N  
ATOM   4147  CA  PRO A 557     136.079 140.848 158.237  1.00 97.18           C  
ATOM   4148  C   PRO A 557     136.450 140.817 159.708  1.00104.38           C  
ATOM   4149  O   PRO A 557     137.192 139.926 160.146  1.00109.34           O  
ATOM   4150  CB  PRO A 557     136.845 141.950 157.491  1.00 96.73           C  
ATOM   4151  CG  PRO A 557     135.878 142.556 156.567  1.00 93.25           C  
ATOM   4152  CD  PRO A 557     134.542 142.434 157.215  1.00 94.43           C  
ATOM   4153  N   ASP A 558     135.927 141.766 160.486  1.00110.47           N  
ATOM   4154  CA  ASP A 558     136.243 141.829 161.908  1.00109.63           C  
ATOM   4155  C   ASP A 558     135.745 140.587 162.634  1.00107.63           C  
ATOM   4156  O   ASP A 558     136.437 140.047 163.504  1.00101.93           O  
ATOM   4157  CB  ASP A 558     135.635 143.096 162.511  1.00110.43           C  
ATOM   4158  CG  ASP A 558     136.097 143.353 163.932  1.00117.02           C  
ATOM   4159  OD1 ASP A 558     135.708 142.591 164.840  1.00114.81           O  
ATOM   4160  OD2 ASP A 558     136.850 144.327 164.139  1.00115.58           O  
ATOM   4161  N   ARG A 559     134.546 140.117 162.285  1.00111.52           N  
ATOM   4162  CA  ARG A 559     133.992 138.943 162.948  1.00109.40           C  
ATOM   4163  C   ARG A 559     134.667 137.660 162.484  1.00110.81           C  
ATOM   4164  O   ARG A 559     134.881 136.749 163.291  1.00115.00           O  
ATOM   4165  CB  ARG A 559     132.486 138.865 162.702  1.00107.30           C  
ATOM   4166  CG  ARG A 559     131.700 140.063 163.214  1.00110.27           C  
ATOM   4167  CD  ARG A 559     131.586 140.070 164.729  1.00111.97           C  
ATOM   4168  NE  ARG A 559     132.762 140.654 165.362  1.00116.37           N  
ATOM   4169  CZ  ARG A 559     132.998 140.641 166.666  1.00119.49           C  
ATOM   4170  NH1 ARG A 559     132.154 140.079 167.515  1.00118.19           N  
ATOM   4171  NH2 ARG A 559     134.109 141.205 167.130  1.00113.58           N  
ATOM   4172  N   LEU A 560     135.007 137.565 161.200  1.00 99.02           N  
ATOM   4173  CA  LEU A 560     135.582 136.347 160.648  1.00 93.35           C  
ATOM   4174  C   LEU A 560     137.074 136.205 160.917  1.00 94.78           C  
ATOM   4175  O   LEU A 560     137.605 135.100 160.774  1.00102.68           O  
ATOM   4176  CB  LEU A 560     135.329 136.278 159.139  1.00100.03           C  
ATOM   4177  CG  LEU A 560     133.878 136.065 158.702  1.00101.46           C  
ATOM   4178  CD1 LEU A 560     133.789 135.910 157.194  1.00 96.64           C  
ATOM   4179  CD2 LEU A 560     133.267 134.864 159.405  1.00 92.10           C  
ATOM   4180  N   VAL A 561     137.763 137.277 161.298  1.00108.09           N  
ATOM   4181  CA  VAL A 561     139.165 137.161 161.692  1.00107.47           C  
ATOM   4182  C   VAL A 561     139.296 136.805 163.167  1.00104.26           C  
ATOM   4183  O   VAL A 561     140.070 135.920 163.538  1.00105.15           O  
ATOM   4184  CB  VAL A 561     139.925 138.461 161.354  1.00112.56           C  
ATOM   4185  CG1 VAL A 561     141.279 138.478 162.039  1.00104.62           C  
ATOM   4186  CG2 VAL A 561     140.099 138.589 159.853  1.00106.09           C  
ATOM   4187  N   GLY A 562     138.537 137.477 164.028  1.00104.41           N  
ATOM   4188  CA  GLY A 562     138.542 137.168 165.444  1.00 97.20           C  
ATOM   4189  C   GLY A 562     139.744 137.715 166.184  1.00108.22           C  
ATOM   4190  O   GLY A 562     140.172 138.846 165.940  1.00114.67           O  
ATOM   4191  N   ALA A 563     140.297 136.917 167.096  1.00 96.78           N  
ATOM   4192  CA  ALA A 563     141.446 137.312 167.901  1.00 91.98           C  
ATOM   4193  C   ALA A 563     142.667 136.453 167.592  1.00 98.47           C  
ATOM   4194  O   ALA A 563     143.437 136.110 168.490  1.00105.90           O  
ATOM   4195  CB  ALA A 563     141.107 137.247 169.389  1.00 91.59           C  
ATOM   4196  N   VAL A 564     142.855 136.101 166.325  1.00 95.56           N  
ATOM   4197  CA  VAL A 564     143.964 135.250 165.902  1.00 95.10           C  
ATOM   4198  C   VAL A 564     145.007 136.111 165.199  1.00100.87           C  
ATOM   4199  O   VAL A 564     144.643 136.993 164.408  1.00112.66           O  
ATOM   4200  CB  VAL A 564     143.470 134.117 164.988  1.00 93.13           C  
ATOM   4201  CG1 VAL A 564     144.579 133.113 164.727  1.00 96.07           C  
ATOM   4202  CG2 VAL A 564     142.257 133.434 165.597  1.00 89.30           C  
ATOM   4203  N   PRO A 565     146.300 135.915 165.466  1.00 93.40           N  
ATOM   4204  CA  PRO A 565     147.326 136.641 164.709  1.00 90.18           C  
ATOM   4205  C   PRO A 565     147.215 136.357 163.218  1.00 93.91           C  
ATOM   4206  O   PRO A 565     146.970 135.224 162.800  1.00105.99           O  
ATOM   4207  CB  PRO A 565     148.635 136.103 165.290  1.00 85.28           C  
ATOM   4208  CG  PRO A 565     148.280 135.714 166.681  1.00 88.70           C  
ATOM   4209  CD  PRO A 565     146.873 135.187 166.611  1.00 89.05           C  
ATOM   4210  N   HIS A 566     147.409 137.400 162.413  1.00 84.75           N  
ATOM   4211  CA  HIS A 566     147.133 137.338 160.984  1.00 87.32           C  
ATOM   4212  C   HIS A 566     148.331 137.844 160.195  1.00 91.60           C  
ATOM   4213  O   HIS A 566     148.750 138.994 160.359  1.00 98.21           O  
ATOM   4214  CB  HIS A 566     145.886 138.159 160.641  1.00 84.37           C  
ATOM   4215  CG  HIS A 566     145.410 137.980 159.234  1.00 89.32           C  
ATOM   4216  ND1 HIS A 566     144.446 138.785 158.668  1.00 89.19           N  
ATOM   4217  CD2 HIS A 566     145.761 137.086 158.279  1.00 91.01           C  
ATOM   4218  CE1 HIS A 566     144.225 138.398 157.425  1.00 92.14           C  
ATOM   4219  NE2 HIS A 566     145.010 137.369 157.165  1.00 92.47           N  
ATOM   4220  N   TYR A 567     148.861 136.987 159.326  1.00 94.49           N  
ATOM   4221  CA  TYR A 567     149.971 137.322 158.446  1.00 87.99           C  
ATOM   4222  C   TYR A 567     149.544 137.108 157.002  1.00 91.27           C  
ATOM   4223  O   TYR A 567     148.705 136.250 156.714  1.00105.33           O  
ATOM   4224  CB  TYR A 567     151.206 136.483 158.774  1.00 89.16           C  
ATOM   4225  CG  TYR A 567     151.608 136.571 160.227  1.00 94.29           C  
ATOM   4226  CD1 TYR A 567     152.318 137.662 160.704  1.00 89.40           C  
ATOM   4227  CD2 TYR A 567     151.260 135.573 161.124  1.00 95.11           C  
ATOM   4228  CE1 TYR A 567     152.679 137.752 162.031  1.00 89.27           C  
ATOM   4229  CE2 TYR A 567     151.615 135.655 162.453  1.00 90.62           C  
ATOM   4230  CZ  TYR A 567     152.324 136.746 162.900  1.00 96.38           C  
ATOM   4231  OH  TYR A 567     152.682 136.831 164.224  1.00104.38           O  
ATOM   4232  N   TYR A 568     150.125 137.891 156.096  1.00 93.58           N  
ATOM   4233  CA  TYR A 568     149.655 137.966 154.719  1.00 95.10           C  
ATOM   4234  C   TYR A 568     150.865 138.134 153.813  1.00 98.58           C  
ATOM   4235  O   TYR A 568     151.540 139.163 153.877  1.00 98.81           O  
ATOM   4236  CB  TYR A 568     148.701 139.151 154.547  1.00 96.77           C  
ATOM   4237  CG  TYR A 568     147.693 139.021 153.431  1.00 99.48           C  
ATOM   4238  CD2 TYR A 568     146.402 138.587 153.689  1.00 96.30           C  
ATOM   4239  CD1 TYR A 568     148.036 139.305 152.119  1.00108.91           C  
ATOM   4240  CE2 TYR A 568     145.474 138.468 152.679  1.00 98.71           C  
ATOM   4241  CE1 TYR A 568     147.115 139.178 151.099  1.00102.61           C  
ATOM   4242  CZ  TYR A 568     145.837 138.758 151.385  1.00102.32           C  
ATOM   4243  OH  TYR A 568     144.914 138.632 150.374  1.00109.51           O  
ATOM   4244  N   LEU A 569     151.142 137.141 152.973  1.00 99.95           N  
ATOM   4245  CA  LEU A 569     152.211 137.255 151.987  1.00 99.04           C  
ATOM   4246  C   LEU A 569     151.697 138.070 150.807  1.00101.93           C  
ATOM   4247  O   LEU A 569     150.635 137.766 150.255  1.00106.73           O  
ATOM   4248  CB  LEU A 569     152.694 135.882 151.525  1.00 98.21           C  
ATOM   4249  CG  LEU A 569     153.085 134.874 152.605  1.00100.30           C  
ATOM   4250  CD1 LEU A 569     153.709 133.648 151.971  1.00102.27           C  
ATOM   4251  CD2 LEU A 569     154.038 135.501 153.603  1.00103.53           C  
ATOM   4252  N   TYR A 570     152.447 139.100 150.419  1.00102.72           N  
ATOM   4253  CA  TYR A 570     151.964 140.067 149.451  1.00100.28           C  
ATOM   4254  C   TYR A 570     153.103 140.499 148.537  1.00103.71           C  
ATOM   4255  O   TYR A 570     154.280 140.429 148.905  1.00108.84           O  
ATOM   4256  CB  TYR A 570     151.359 141.284 150.160  1.00102.30           C  
ATOM   4257  CG  TYR A 570     150.254 141.950 149.383  1.00102.95           C  
ATOM   4258  CD1 TYR A 570     148.965 141.440 149.420  1.00 93.40           C  
ATOM   4259  CD2 TYR A 570     150.491 143.074 148.611  1.00108.11           C  
ATOM   4260  CE1 TYR A 570     147.942 142.032 148.718  1.00 94.61           C  
ATOM   4261  CE2 TYR A 570     149.474 143.672 147.901  1.00109.12           C  
ATOM   4262  CZ  TYR A 570     148.202 143.147 147.958  1.00105.07           C  
ATOM   4263  OH  TYR A 570     147.182 143.738 147.255  1.00108.98           O  
ATOM   4264  N   SER A 571     152.739 140.952 147.341  1.00104.26           N  
ATOM   4265  CA  SER A 571     153.718 141.342 146.340  1.00 99.38           C  
ATOM   4266  C   SER A 571     154.039 142.828 146.442  1.00109.07           C  
ATOM   4267  O   SER A 571     153.199 143.644 146.831  1.00114.03           O  
ATOM   4268  CB  SER A 571     153.205 141.019 144.937  1.00104.24           C  
ATOM   4269  OG  SER A 571     154.189 141.296 143.958  1.00106.13           O  
ATOM   4270  N   ILE A 572     155.278 143.178 146.080  1.00112.47           N  
ATOM   4271  CA  ILE A 572     155.720 144.569 146.155  1.00111.37           C  
ATOM   4272  C   ILE A 572     155.182 145.429 145.024  1.00113.69           C  
ATOM   4273  O   ILE A 572     155.236 146.661 145.119  1.00119.68           O  
ATOM   4274  CB  ILE A 572     157.256 144.669 146.155  1.00104.25           C  
ATOM   4275  CG1 ILE A 572     157.837 143.977 144.923  1.00108.98           C  
ATOM   4276  CG2 ILE A 572     157.829 144.070 147.423  1.00109.47           C  
ATOM   4277  CD1 ILE A 572     159.344 144.038 144.848  1.00109.63           C  
ATOM   4278  N   GLY A 573     154.667 144.823 143.961  1.00116.96           N  
ATOM   4279  CA  GLY A 573     154.147 145.559 142.830  1.00118.82           C  
ATOM   4280  C   GLY A 573     152.688 145.944 142.920  1.00122.89           C  
ATOM   4281  O   GLY A 573     152.138 146.461 141.943  1.00123.32           O  
ATOM   4282  N   ASN A 574     152.039 145.708 144.057  1.00119.95           N  
ATOM   4283  CA  ASN A 574     150.617 145.982 144.239  1.00114.93           C  
ATOM   4284  C   ASN A 574     150.376 146.677 145.573  1.00117.21           C  
ATOM   4285  O   ASN A 574     149.503 146.295 146.355  1.00117.40           O  
ATOM   4286  CB  ASN A 574     149.806 144.696 144.139  1.00117.00           C  
ATOM   4287  CG  ASN A 574     148.413 144.928 143.600  1.00125.09           C  
ATOM   4288  OD1 ASN A 574     147.789 145.951 143.881  1.00123.60           O  
ATOM   4289  ND2 ASN A 574     147.916 143.979 142.818  1.00123.27           N  
ATOM   4290  N   VAL A 575     151.158 147.726 145.844  1.00117.23           N  
ATOM   4291  CA  VAL A 575     151.115 148.395 147.143  1.00119.77           C  
ATOM   4292  C   VAL A 575     149.735 148.976 147.430  1.00118.11           C  
ATOM   4293  O   VAL A 575     149.319 149.062 148.592  1.00120.44           O  
ATOM   4294  CB  VAL A 575     152.211 149.479 147.207  1.00118.55           C  
ATOM   4295  CG1 VAL A 575     152.040 150.483 146.077  1.00117.15           C  
ATOM   4296  CG2 VAL A 575     152.207 150.180 148.558  1.00117.24           C  
ATOM   4297  N   GLY A 576     148.998 149.368 146.389  1.00117.83           N  
ATOM   4298  CA  GLY A 576     147.742 150.069 146.604  1.00113.78           C  
ATOM   4299  C   GLY A 576     146.686 149.225 147.293  1.00117.39           C  
ATOM   4300  O   GLY A 576     145.953 149.715 148.154  1.00120.00           O  
ATOM   4301  N   GLU A 577     146.589 147.948 146.925  1.00123.78           N  
ATOM   4302  CA  GLU A 577     145.526 147.097 147.445  1.00124.14           C  
ATOM   4303  C   GLU A 577     145.879 146.417 148.763  1.00123.37           C  
ATOM   4304  O   GLU A 577     145.000 145.799 149.371  1.00119.31           O  
ATOM   4305  CB  GLU A 577     145.145 146.041 146.407  1.00120.54           C  
ATOM   4306  CG  GLU A 577     144.392 146.597 145.211  1.00121.27           C  
ATOM   4307  CD  GLU A 577     144.232 145.583 144.099  1.00129.82           C  
ATOM   4308  OE1 GLU A 577     145.164 144.779 143.888  1.00133.73           O  
ATOM   4309  OE2 GLU A 577     143.175 145.588 143.435  1.00130.50           O  
ATOM   4310  N   GLY A 578     147.132 146.507 149.219  1.00108.08           N  
ATOM   4311  CA  GLY A 578     147.485 145.949 150.513  1.00102.36           C  
ATOM   4312  C   GLY A 578     147.002 146.763 151.693  1.00107.25           C  
ATOM   4313  O   GLY A 578     146.904 146.231 152.806  1.00114.20           O  
ATOM   4314  N   MET A 579     146.696 148.043 151.473  1.00111.10           N  
ATOM   4315  CA  MET A 579     146.167 148.872 152.548  1.00104.33           C  
ATOM   4316  C   MET A 579     144.807 148.376 153.016  1.00111.59           C  
ATOM   4317  O   MET A 579     144.490 148.480 154.205  1.00117.81           O  
ATOM   4318  CB  MET A 579     146.080 150.328 152.094  1.00106.75           C  
ATOM   4319  CG  MET A 579     147.417 150.934 151.708  1.00113.89           C  
ATOM   4320  SD  MET A 579     148.607 150.913 153.060  1.00125.33           S  
ATOM   4321  CE  MET A 579     149.862 149.829 152.389  1.00107.09           C  
ATOM   4322  N   MET A 580     143.994 147.838 152.104  1.00117.11           N  
ATOM   4323  CA  MET A 580     142.721 147.252 152.509  1.00116.40           C  
ATOM   4324  C   MET A 580     142.927 146.061 153.432  1.00114.00           C  
ATOM   4325  O   MET A 580     142.227 145.930 154.442  1.00112.92           O  
ATOM   4326  CB  MET A 580     141.917 146.834 151.278  1.00114.27           C  
ATOM   4327  CG  MET A 580     141.834 147.899 150.200  1.00117.66           C  
ATOM   4328  SD  MET A 580     141.083 149.425 150.784  1.00132.65           S  
ATOM   4329  CE  MET A 580     142.466 150.554 150.656  1.00116.70           C  
ATOM   4330  N   ALA A 581     143.887 145.191 153.111  1.00109.65           N  
ATOM   4331  CA  ALA A 581     144.189 144.062 153.983  1.00102.57           C  
ATOM   4332  C   ALA A 581     144.719 144.521 155.334  1.00102.90           C  
ATOM   4333  O   ALA A 581     144.365 143.939 156.365  1.00101.82           O  
ATOM   4334  CB  ALA A 581     145.193 143.129 153.308  1.00 93.43           C  
ATOM   4335  N   LYS A 582     145.566 145.549 155.350  1.00105.93           N  
ATOM   4336  CA  LYS A 582     146.085 146.070 156.611  1.00 91.07           C  
ATOM   4337  C   LYS A 582     145.020 146.726 157.479  1.00 99.57           C  
ATOM   4338  O   LYS A 582     145.039 146.550 158.702  1.00105.00           O  
ATOM   4339  CB  LYS A 582     147.202 147.084 156.357  1.00 93.52           C  
ATOM   4340  CG  LYS A 582     148.410 146.528 155.642  1.00103.19           C  
ATOM   4341  CD  LYS A 582     149.491 147.584 155.512  1.00106.16           C  
ATOM   4342  CE  LYS A 582     150.259 147.742 156.811  1.00 98.06           C  
ATOM   4343  NZ  LYS A 582     151.260 148.837 156.735  1.00 96.90           N  
ATOM   4344  N   ARG A 583     144.094 147.476 156.885  1.00107.43           N  
ATOM   4345  CA  ARG A 583     143.175 148.312 157.644  1.00 99.72           C  
ATOM   4346  C   ARG A 583     141.816 147.671 157.885  1.00102.58           C  
ATOM   4347  O   ARG A 583     141.073 148.149 158.747  1.00104.39           O  
ATOM   4348  CB  ARG A 583     142.974 149.650 156.923  1.00 94.72           C  
ATOM   4349  CG  ARG A 583     144.181 150.561 156.978  1.00 98.94           C  
ATOM   4350  CD  ARG A 583     144.064 151.680 155.964  1.00104.52           C  
ATOM   4351  NE  ARG A 583     145.348 152.323 155.719  1.00108.95           N  
ATOM   4352  CZ  ARG A 583     145.506 153.432 155.010  1.00105.72           C  
ATOM   4353  NH1 ARG A 583     144.477 154.044 154.449  1.00103.90           N  
ATOM   4354  NH2 ARG A 583     146.727 153.936 154.857  1.00102.50           N  
ATOM   4355  N   ARG A 584     141.468 146.610 157.156  1.00105.98           N  
ATOM   4356  CA  ARG A 584     140.157 145.998 157.289  1.00 97.88           C  
ATOM   4357  C   ARG A 584     140.191 144.557 157.771  1.00103.66           C  
ATOM   4358  O   ARG A 584     139.148 144.047 158.190  1.00113.05           O  
ATOM   4359  CB  ARG A 584     139.401 146.062 155.953  1.00 94.18           C  
ATOM   4360  CG  ARG A 584     138.749 147.412 155.703  1.00 97.89           C  
ATOM   4361  CD  ARG A 584     138.126 147.506 154.324  1.00 99.44           C  
ATOM   4362  NE  ARG A 584     137.175 146.432 154.075  1.00106.73           N  
ATOM   4363  CZ  ARG A 584     135.887 146.488 154.385  1.00105.53           C  
ATOM   4364  NH1 ARG A 584     135.362 147.553 154.966  1.00101.77           N  
ATOM   4365  NH2 ARG A 584     135.107 145.449 154.107  1.00103.08           N  
ATOM   4366  N   SER A 585     141.342 143.889 157.731  1.00105.29           N  
ATOM   4367  CA  SER A 585     141.461 142.531 158.238  1.00 96.54           C  
ATOM   4368  C   SER A 585     142.563 142.374 159.275  1.00102.00           C  
ATOM   4369  O   SER A 585     142.800 141.251 159.735  1.00107.87           O  
ATOM   4370  CB  SER A 585     141.697 141.548 157.083  1.00 93.36           C  
ATOM   4371  OG  SER A 585     142.927 141.810 156.434  1.00106.33           O  
ATOM   4372  N   TYR A 586     143.238 143.461 159.654  1.00 97.78           N  
ATOM   4373  CA  TYR A 586     144.250 143.448 160.714  1.00 99.50           C  
ATOM   4374  C   TYR A 586     145.385 142.476 160.399  1.00102.26           C  
ATOM   4375  O   TYR A 586     145.805 141.689 161.249  1.00114.54           O  
ATOM   4376  CB  TYR A 586     143.624 143.124 162.072  1.00105.95           C  
ATOM   4377  CG  TYR A 586     142.319 143.837 162.342  1.00105.14           C  
ATOM   4378  CD1 TYR A 586     142.182 145.195 162.096  1.00100.13           C  
ATOM   4379  CD2 TYR A 586     141.222 143.148 162.841  1.00101.65           C  
ATOM   4380  CE1 TYR A 586     140.991 145.847 162.341  1.00103.67           C  
ATOM   4381  CE2 TYR A 586     140.028 143.791 163.087  1.00 98.54           C  
ATOM   4382  CZ  TYR A 586     139.918 145.140 162.837  1.00103.52           C  
ATOM   4383  OH  TYR A 586     138.729 145.785 163.082  1.00106.11           O  
ATOM   4384  N   ALA A 587     145.893 142.535 159.173  1.00 98.31           N  
ATOM   4385  CA  ALA A 587     146.939 141.626 158.732  1.00 94.92           C  
ATOM   4386  C   ALA A 587     148.306 142.297 158.780  1.00 93.34           C  
ATOM   4387  O   ALA A 587     148.424 143.522 158.692  1.00103.70           O  
ATOM   4388  CB  ALA A 587     146.659 141.131 157.313  1.00 88.70           C  
ATOM   4389  N   THR A 588     149.342 141.476 158.924  1.00 94.39           N  
ATOM   4390  CA  THR A 588     150.728 141.922 158.851  1.00 96.68           C  
ATOM   4391  C   THR A 588     151.312 141.443 157.529  1.00102.10           C  
ATOM   4392  O   THR A 588     151.334 140.239 157.260  1.00109.93           O  
ATOM   4393  CB  THR A 588     151.545 141.385 160.026  1.00 99.34           C  
ATOM   4394  OG1 THR A 588     150.854 141.653 161.251  1.00102.49           O  
ATOM   4395  CG2 THR A 588     152.913 142.041 160.069  1.00 98.64           C  
ATOM   4396  N   LEU A 589     151.785 142.380 156.710  1.00 98.05           N  
ATOM   4397  CA  LEU A 589     152.218 142.053 155.359  1.00 97.21           C  
ATOM   4398  C   LEU A 589     153.672 141.601 155.334  1.00100.81           C  
ATOM   4399  O   LEU A 589     154.515 142.118 156.071  1.00107.74           O  
ATOM   4400  CB  LEU A 589     152.037 143.255 154.431  1.00 95.25           C  
ATOM   4401  CG  LEU A 589     150.637 143.858 154.309  1.00 99.15           C  
ATOM   4402  CD1 LEU A 589     150.605 144.886 153.193  1.00101.59           C  
ATOM   4403  CD2 LEU A 589     149.594 142.781 154.074  1.00 96.17           C  
ATOM   4404  N   GLN A 590     153.957 140.627 154.472  1.00102.49           N  
ATOM   4405  CA  GLN A 590     155.308 140.138 154.226  1.00 98.52           C  
ATOM   4406  C   GLN A 590     155.553 140.180 152.727  1.00103.85           C  
ATOM   4407  O   GLN A 590     154.852 139.508 151.966  1.00111.75           O  
ATOM   4408  CB  GLN A 590     155.493 138.717 154.764  1.00106.57           C  
ATOM   4409  CG  GLN A 590     155.029 138.522 156.197  1.00102.84           C  
ATOM   4410  CD  GLN A 590     156.154 138.672 157.198  1.00107.59           C  
ATOM   4411  OE1 GLN A 590     157.328 138.598 156.843  1.00104.69           O  
ATOM   4412  NE2 GLN A 590     155.800 138.883 158.457  1.00111.66           N  
ATOM   4413  N   SER A 591     156.542 140.962 152.305  1.00102.72           N  
ATOM   4414  CA  SER A 591     156.754 141.224 150.888  1.00101.57           C  
ATOM   4415  C   SER A 591     157.526 140.094 150.219  1.00110.36           C  
ATOM   4416  O   SER A 591     158.455 139.528 150.801  1.00117.39           O  
ATOM   4417  CB  SER A 591     157.508 142.539 150.703  1.00100.60           C  
ATOM   4418  OG  SER A 591     156.785 143.621 151.260  1.00116.90           O  
ATOM   4419  N   TYR A 592     157.136 139.768 148.988  1.00103.32           N  
ATOM   4420  CA  TYR A 592     157.907 138.855 148.154  1.00 97.23           C  
ATOM   4421  C   TYR A 592     158.179 139.502 146.800  1.00100.66           C  
ATOM   4422  O   TYR A 592     157.581 140.517 146.436  1.00 98.39           O  
ATOM   4423  CB  TYR A 592     157.217 137.488 147.994  1.00 92.78           C  
ATOM   4424  CG  TYR A 592     155.901 137.477 147.248  1.00 92.44           C  
ATOM   4425  CD1 TYR A 592     155.863 137.374 145.865  1.00 98.06           C  
ATOM   4426  CD2 TYR A 592     154.696 137.515 147.932  1.00 94.73           C  
ATOM   4427  CE1 TYR A 592     154.664 137.347 145.183  1.00 96.70           C  
ATOM   4428  CE2 TYR A 592     153.492 137.486 147.259  1.00 96.22           C  
ATOM   4429  CZ  TYR A 592     153.482 137.403 145.886  1.00 99.05           C  
ATOM   4430  OH  TYR A 592     152.283 137.374 145.213  1.00100.70           O  
ATOM   4431  N   LEU A 593     159.101 138.895 146.054  1.00113.82           N  
ATOM   4432  CA  LEU A 593     159.696 139.512 144.878  1.00110.65           C  
ATOM   4433  C   LEU A 593     158.775 139.424 143.662  1.00111.89           C  
ATOM   4434  O   LEU A 593     157.623 138.990 143.737  1.00121.44           O  
ATOM   4435  CB  LEU A 593     161.041 138.861 144.564  1.00110.55           C  
ATOM   4436  CG  LEU A 593     162.291 139.469 145.195  1.00115.02           C  
ATOM   4437  CD1 LEU A 593     163.486 138.558 144.978  1.00111.25           C  
ATOM   4438  CD2 LEU A 593     162.557 140.847 144.619  1.00115.25           C  
ATOM   4439  N   THR A 594     159.311 139.850 142.522  1.00111.45           N  
ATOM   4440  CA  THR A 594     158.671 139.850 141.217  1.00114.59           C  
ATOM   4441  C   THR A 594     159.477 139.004 140.236  1.00119.43           C  
ATOM   4442  O   THR A 594     160.656 138.721 140.473  1.00127.78           O  
ATOM   4443  CB  THR A 594     158.546 141.283 140.679  1.00116.54           C  
ATOM   4444  OG1 THR A 594     159.840 141.896 140.636  1.00120.62           O  
ATOM   4445  CG2 THR A 594     157.629 142.109 141.562  1.00112.58           C  
ATOM   4446  N   PRO A 595     158.872 138.567 139.128  1.00105.68           N  
ATOM   4447  CA  PRO A 595     159.627 137.785 138.150  1.00101.03           C  
ATOM   4448  C   PRO A 595     160.744 138.610 137.539  1.00106.40           C  
ATOM   4449  O   PRO A 595     160.653 139.847 137.464  1.00110.69           O  
ATOM   4450  CB  PRO A 595     158.566 137.409 137.100  1.00101.49           C  
ATOM   4451  CG  PRO A 595     157.275 137.511 137.813  1.00105.86           C  
ATOM   4452  CD  PRO A 595     157.439 138.629 138.789  1.00103.33           C  
ATOM   4453  N   PRO A 596     161.823 137.971 137.093  1.00107.26           N  
ATOM   4454  CA  PRO A 596     162.949 138.721 136.528  1.00107.21           C  
ATOM   4455  C   PRO A 596     162.607 139.333 135.178  1.00111.87           C  
ATOM   4456  O   PRO A 596     161.643 138.951 134.511  1.00117.92           O  
ATOM   4457  CB  PRO A 596     164.046 137.662 136.392  1.00105.62           C  
ATOM   4458  CG  PRO A 596     163.305 136.377 136.271  1.00103.41           C  
ATOM   4459  CD  PRO A 596     162.091 136.524 137.140  1.00101.92           C  
ATOM   4460  N   PHE A 597     163.427 140.301 134.779  1.00112.84           N  
ATOM   4461  CA  PHE A 597     163.241 141.039 133.540  1.00108.30           C  
ATOM   4462  C   PHE A 597     164.338 140.693 132.542  1.00110.72           C  
ATOM   4463  O   PHE A 597     165.473 140.389 132.918  1.00122.49           O  
ATOM   4464  CB  PHE A 597     163.239 142.548 133.795  1.00102.80           C  
ATOM   4465  CG  PHE A 597     162.085 143.021 134.627  1.00116.07           C  
ATOM   4466  CD1 PHE A 597     160.825 143.158 134.071  1.00116.20           C  
ATOM   4467  CD2 PHE A 597     162.259 143.330 135.964  1.00113.98           C  
ATOM   4468  CE1 PHE A 597     159.760 143.593 134.835  1.00117.43           C  
ATOM   4469  CE2 PHE A 597     161.198 143.766 136.732  1.00114.79           C  
ATOM   4470  CZ  PHE A 597     159.947 143.898 136.167  1.00117.87           C  
ATOM   4471  N   LEU A 598     163.984 140.739 131.260  1.00116.10           N  
ATOM   4472  CA  LEU A 598     164.928 140.504 130.174  1.00114.55           C  
ATOM   4473  C   LEU A 598     164.481 141.324 128.969  1.00115.90           C  
ATOM   4474  O   LEU A 598     163.485 142.052 129.020  1.00126.78           O  
ATOM   4475  CB  LEU A 598     165.045 139.006 129.855  1.00114.06           C  
ATOM   4476  CG  LEU A 598     163.900 138.283 129.142  1.00116.22           C  
ATOM   4477  CD1 LEU A 598     164.384 136.954 128.597  1.00115.75           C  
ATOM   4478  CD2 LEU A 598     162.728 138.058 130.081  1.00115.06           C  
ATOM   4479  N   GLU A 599     165.225 141.204 127.873  1.00130.64           N  
ATOM   4480  CA  GLU A 599     164.982 141.973 126.663  1.00131.78           C  
ATOM   4481  C   GLU A 599     164.167 141.156 125.669  1.00132.54           C  
ATOM   4482  O   GLU A 599     164.220 139.923 125.660  1.00138.06           O  
ATOM   4483  CB  GLU A 599     166.300 142.411 126.015  1.00134.80           C  
ATOM   4484  CG  GLU A 599     167.231 141.265 125.643  1.00140.09           C  
ATOM   4485  CD  GLU A 599     168.098 140.806 126.801  1.00143.60           C  
ATOM   4486  OE1 GLU A 599     167.542 140.320 127.809  1.00141.53           O  
ATOM   4487  OE2 GLU A 599     169.336 140.929 126.702  1.00140.34           O  
ATOM   4488  N   SER A 600     163.409 141.863 124.827  1.00118.29           N  
ATOM   4489  CA  SER A 600     162.528 141.193 123.875  1.00120.16           C  
ATOM   4490  C   SER A 600     163.318 140.426 122.822  1.00121.31           C  
ATOM   4491  O   SER A 600     162.883 139.361 122.370  1.00124.01           O  
ATOM   4492  CB  SER A 600     161.600 142.212 123.216  1.00119.90           C  
ATOM   4493  OG  SER A 600     162.340 143.235 122.576  1.00122.27           O  
ATOM   4494  N   SER A 601     164.473 140.956 122.414  1.00117.69           N  
ATOM   4495  CA  SER A 601     165.338 140.317 121.419  1.00119.41           C  
ATOM   4496  C   SER A 601     164.616 140.117 120.088  1.00118.32           C  
ATOM   4497  O   SER A 601     164.721 139.064 119.456  1.00114.01           O  
ATOM   4498  CB  SER A 601     165.896 138.989 121.936  1.00116.03           C  
ATOM   4499  OG  SER A 601     166.695 139.182 123.089  1.00121.96           O  
ATOM   4500  N   VAL A 602     163.875 141.135 119.657  1.00121.59           N  
ATOM   4501  CA  VAL A 602     163.187 141.117 118.372  1.00118.28           C  
ATOM   4502  C   VAL A 602     163.861 142.032 117.360  1.00119.84           C  
ATOM   4503  O   VAL A 602     163.279 142.327 116.312  1.00125.15           O  
ATOM   4504  CB  VAL A 602     161.700 141.477 118.525  1.00116.41           C  
ATOM   4505  CG1 VAL A 602     160.998 140.465 119.410  1.00117.20           C  
ATOM   4506  CG2 VAL A 602     161.551 142.879 119.088  1.00119.15           C  
ATOM   4507  N   ARG A 603     165.082 142.490 117.647  1.00127.36           N  
ATOM   4508  CA  ARG A 603     165.776 143.396 116.740  1.00127.20           C  
ATOM   4509  C   ARG A 603     166.182 142.717 115.439  1.00131.99           C  
ATOM   4510  O   ARG A 603     166.379 143.404 114.431  1.00132.04           O  
ATOM   4511  CB  ARG A 603     167.006 143.984 117.434  1.00126.07           C  
ATOM   4512  CG  ARG A 603     167.630 145.165 116.712  1.00130.42           C  
ATOM   4513  CD  ARG A 603     168.896 145.632 117.406  1.00131.51           C  
ATOM   4514  NE  ARG A 603     168.608 146.335 118.650  1.00132.14           N  
ATOM   4515  CZ  ARG A 603     168.449 147.648 118.748  1.00134.13           C  
ATOM   4516  NH1 ARG A 603     168.533 148.435 117.688  1.00131.83           N  
ATOM   4517  NH2 ARG A 603     168.197 148.184 119.938  1.00129.96           N  
ATOM   4518  N   GLY A 604     166.305 141.391 115.432  1.00129.06           N  
ATOM   4519  CA  GLY A 604     166.650 140.678 114.217  1.00126.68           C  
ATOM   4520  C   GLY A 604     165.496 140.411 113.278  1.00130.29           C  
ATOM   4521  O   GLY A 604     165.725 139.980 112.144  1.00130.90           O  
ATOM   4522  N   ILE A 605     164.263 140.654 113.721  1.00133.45           N  
ATOM   4523  CA  ILE A 605     163.108 140.438 112.857  1.00130.17           C  
ATOM   4524  C   ILE A 605     162.809 141.681 112.025  1.00131.15           C  
ATOM   4525  O   ILE A 605     162.337 141.572 110.887  1.00134.77           O  
ATOM   4526  CB  ILE A 605     161.892 140.018 113.698  1.00127.28           C  
ATOM   4527  CG1 ILE A 605     162.233 138.795 114.549  1.00131.67           C  
ATOM   4528  CG2 ILE A 605     160.697 139.719 112.810  1.00124.56           C  
ATOM   4529  CD1 ILE A 605     161.082 138.298 115.389  1.00130.59           C  
ATOM   4530  N   TYR A 606     163.090 142.867 112.557  1.00122.75           N  
ATOM   4531  CA  TYR A 606     162.800 144.132 111.891  1.00123.40           C  
ATOM   4532  C   TYR A 606     164.078 144.813 111.413  1.00128.53           C  
ATOM   4533  O   TYR A 606     164.213 146.035 111.481  1.00136.10           O  
ATOM   4534  CB  TYR A 606     162.017 145.058 112.817  1.00121.67           C  
ATOM   4535  CG  TYR A 606     160.741 144.450 113.353  1.00124.85           C  
ATOM   4536  CD1 TYR A 606     159.552 144.547 112.645  1.00126.07           C  
ATOM   4537  CD2 TYR A 606     160.728 143.777 114.566  1.00123.75           C  
ATOM   4538  CE1 TYR A 606     158.386 143.990 113.130  1.00123.60           C  
ATOM   4539  CE2 TYR A 606     159.567 143.216 115.058  1.00125.71           C  
ATOM   4540  CZ  TYR A 606     158.400 143.326 114.337  1.00124.30           C  
ATOM   4541  OH  TYR A 606     157.242 142.770 114.825  1.00122.68           O  
ATOM   4542  N   ARG A 607     165.035 144.023 110.924  1.00140.08           N  
ATOM   4543  CA  ARG A 607     166.323 144.572 110.515  1.00142.25           C  
ATOM   4544  C   ARG A 607     166.252 145.221 109.137  1.00147.71           C  
ATOM   4545  O   ARG A 607     166.811 146.306 108.929  1.00149.97           O  
ATOM   4546  CB  ARG A 607     167.381 143.469 110.531  1.00141.61           C  
ATOM   4547  CG  ARG A 607     168.745 143.893 110.024  1.00143.17           C  
ATOM   4548  CD  ARG A 607     169.846 143.272 110.865  1.00146.22           C  
ATOM   4549  NE  ARG A 607     169.915 143.863 112.196  1.00152.69           N  
ATOM   4550  CZ  ARG A 607     170.565 143.327 113.221  1.00150.45           C  
ATOM   4551  NH1 ARG A 607     171.209 142.177 113.107  1.00147.23           N  
ATOM   4552  NH2 ARG A 607     170.565 143.960 114.390  1.00144.52           N  
ATOM   4553  N   GLU A 608     165.573 144.574 108.187  1.00149.11           N  
ATOM   4554  CA  GLU A 608     165.507 145.099 106.827  1.00147.39           C  
ATOM   4555  C   GLU A 608     164.756 146.425 106.779  1.00150.50           C  
ATOM   4556  O   GLU A 608     165.141 147.340 106.040  1.00154.65           O  
ATOM   4557  CB  GLU A 608     164.851 144.072 105.906  1.00147.05           C  
ATOM   4558  CG  GLU A 608     164.957 144.399 104.429  1.00151.76           C  
ATOM   4559  CD  GLU A 608     164.368 143.312 103.551  1.00154.52           C  
ATOM   4560  OE1 GLU A 608     163.838 142.325 104.103  1.00151.91           O  
ATOM   4561  OE2 GLU A 608     164.437 143.444 102.311  1.00154.12           O  
ATOM   4562  N   LEU A 609     163.676 146.544 107.554  1.00133.33           N  
ATOM   4563  CA  LEU A 609     162.939 147.802 107.609  1.00132.63           C  
ATOM   4564  C   LEU A 609     163.811 148.925 108.154  1.00132.55           C  
ATOM   4565  O   LEU A 609     163.793 150.048 107.634  1.00138.11           O  
ATOM   4566  CB  LEU A 609     161.682 147.631 108.461  1.00133.52           C  
ATOM   4567  CG  LEU A 609     160.765 148.846 108.593  1.00136.00           C  
ATOM   4568  CD1 LEU A 609     160.228 149.256 107.234  1.00135.19           C  
ATOM   4569  CD2 LEU A 609     159.627 148.551 109.554  1.00131.11           C  
ATOM   4570  N   MET A 610     164.586 148.640 109.203  1.00137.01           N  
ATOM   4571  CA  MET A 610     165.483 149.649 109.753  1.00141.40           C  
ATOM   4572  C   MET A 610     166.558 150.036 108.747  1.00143.07           C  
ATOM   4573  O   MET A 610     166.931 151.210 108.649  1.00143.31           O  
ATOM   4574  CB  MET A 610     166.114 149.146 111.050  1.00141.72           C  
ATOM   4575  CG  MET A 610     165.135 149.032 112.204  1.00141.95           C  
ATOM   4576  SD  MET A 610     164.223 150.560 112.490  1.00157.19           S  
ATOM   4577  CE  MET A 610     165.561 151.692 112.861  1.00144.46           C  
ATOM   4578  N   GLU A 611     167.071 149.063 107.989  1.00146.55           N  
ATOM   4579  CA  GLU A 611     168.054 149.380 106.956  1.00145.97           C  
ATOM   4580  C   GLU A 611     167.456 150.275 105.877  1.00147.86           C  
ATOM   4581  O   GLU A 611     168.106 151.219 105.411  1.00149.63           O  
ATOM   4582  CB  GLU A 611     168.609 148.096 106.343  1.00145.76           C  
ATOM   4583  CG  GLU A 611     169.495 147.297 107.280  1.00150.97           C  
ATOM   4584  CD  GLU A 611     170.154 146.118 106.593  1.00155.30           C  
ATOM   4585  OE1 GLU A 611     169.866 145.889 105.399  1.00152.76           O  
ATOM   4586  OE2 GLU A 611     170.960 145.422 107.245  1.00154.40           O  
ATOM   4587  N   LYS A 612     166.219 149.991 105.461  1.00137.30           N  
ATOM   4588  CA  LYS A 612     165.563 150.833 104.464  1.00133.33           C  
ATOM   4589  C   LYS A 612     165.355 152.250 104.987  1.00135.80           C  
ATOM   4590  O   LYS A 612     165.582 153.229 104.264  1.00134.30           O  
ATOM   4591  CB  LYS A 612     164.227 150.217 104.049  1.00130.08           C  
ATOM   4592  CG  LYS A 612     164.354 148.927 103.264  1.00132.60           C  
ATOM   4593  CD  LYS A 612     165.064 149.151 101.943  1.00136.96           C  
ATOM   4594  CE  LYS A 612     164.769 148.027 100.967  1.00136.88           C  
ATOM   4595  NZ  LYS A 612     165.094 146.695 101.546  1.00135.30           N  
ATOM   4596  N   ILE A 613     164.924 152.379 106.244  1.00137.08           N  
ATOM   4597  CA  ILE A 613     164.731 153.704 106.828  1.00132.27           C  
ATOM   4598  C   ILE A 613     166.058 154.446 106.916  1.00133.94           C  
ATOM   4599  O   ILE A 613     166.131 155.654 106.655  1.00138.34           O  
ATOM   4600  CB  ILE A 613     164.047 153.589 108.202  1.00132.75           C  
ATOM   4601  CG1 ILE A 613     162.631 153.035 108.044  1.00131.88           C  
ATOM   4602  CG2 ILE A 613     164.007 154.940 108.896  1.00132.99           C  
ATOM   4603  CD1 ILE A 613     161.869 152.929 109.344  1.00133.41           C  
ATOM   4604  N   LYS A 614     167.129 153.738 107.282  1.00142.61           N  
ATOM   4605  CA  LYS A 614     168.449 154.356 107.348  1.00142.92           C  
ATOM   4606  C   LYS A 614     168.901 154.839 105.977  1.00143.69           C  
ATOM   4607  O   LYS A 614     169.471 155.929 105.851  1.00143.83           O  
ATOM   4608  CB  LYS A 614     169.458 153.366 107.928  1.00143.59           C  
ATOM   4609  CG  LYS A 614     170.826 153.956 108.210  1.00145.63           C  
ATOM   4610  CD  LYS A 614     171.756 152.909 108.802  1.00147.26           C  
ATOM   4611  CE  LYS A 614     171.137 152.249 110.023  1.00145.72           C  
ATOM   4612  NZ  LYS A 614     171.964 151.117 110.524  1.00144.84           N  
ATOM   4613  N   ILE A 615     168.663 154.036 104.938  1.00140.47           N  
ATOM   4614  CA  ILE A 615     169.006 154.450 103.580  1.00139.38           C  
ATOM   4615  C   ILE A 615     168.223 155.697 103.193  1.00141.02           C  
ATOM   4616  O   ILE A 615     168.768 156.631 102.592  1.00140.13           O  
ATOM   4617  CB  ILE A 615     168.764 153.296 102.590  1.00140.50           C  
ATOM   4618  CG1 ILE A 615     169.862 152.240 102.724  1.00139.74           C  
ATOM   4619  CG2 ILE A 615     168.697 153.815 101.162  1.00138.39           C  
ATOM   4620  CD1 ILE A 615     169.783 151.143 101.686  1.00138.81           C  
ATOM   4621  N   TYR A 616     166.932 155.733 103.533  1.00151.14           N  
ATOM   4622  CA  TYR A 616     166.122 156.913 103.238  1.00147.01           C  
ATOM   4623  C   TYR A 616     166.656 158.149 103.952  1.00146.53           C  
ATOM   4624  O   TYR A 616     166.709 159.238 103.368  1.00146.65           O  
ATOM   4625  CB  TYR A 616     164.664 156.662 103.626  1.00145.62           C  
ATOM   4626  CG  TYR A 616     163.783 157.889 103.537  1.00145.87           C  
ATOM   4627  CD1 TYR A 616     163.203 158.267 102.335  1.00148.63           C  
ATOM   4628  CD2 TYR A 616     163.528 158.668 104.659  1.00146.16           C  
ATOM   4629  CE1 TYR A 616     162.398 159.386 102.251  1.00151.01           C  
ATOM   4630  CE2 TYR A 616     162.726 159.789 104.584  1.00148.40           C  
ATOM   4631  CZ  TYR A 616     162.163 160.143 103.378  1.00150.71           C  
ATOM   4632  OH  TYR A 616     161.362 161.259 103.300  1.00146.93           O  
ATOM   4633  N   ASN A 617     167.051 158.003 105.218  1.00154.50           N  
ATOM   4634  CA  ASN A 617     167.480 159.157 106.002  1.00153.12           C  
ATOM   4635  C   ASN A 617     168.789 159.747 105.493  1.00155.77           C  
ATOM   4636  O   ASN A 617     169.043 160.941 105.687  1.00154.80           O  
ATOM   4637  CB  ASN A 617     167.619 158.770 107.474  1.00152.16           C  
ATOM   4638  CG  ASN A 617     166.282 158.616 108.165  1.00153.82           C  
ATOM   4639  OD1 ASN A 617     165.239 158.551 107.516  1.00156.40           O  
ATOM   4640  ND2 ASN A 617     166.304 158.557 109.491  1.00151.76           N  
ATOM   4641  N   ASN A 618     169.628 158.941 104.846  1.00164.40           N  
ATOM   4642  CA  ASN A 618     170.965 159.356 104.435  1.00163.30           C  
ATOM   4643  C   ASN A 618     171.083 159.507 102.921  1.00163.29           C  
ATOM   4644  O   ASN A 618     172.098 159.148 102.324  1.00164.50           O  
ATOM   4645  CB  ASN A 618     172.014 158.375 104.952  1.00161.93           C  
ATOM   4646  CG  ASN A 618     172.169 158.429 106.457  1.00163.35           C  
ATOM   4647  OD1 ASN A 618     171.899 159.453 107.083  1.00163.04           O  
ATOM   4648  ND2 ASN A 618     172.607 157.323 107.047  1.00163.02           N  
ATOM   4649  N   SER A 619     170.046 160.041 102.283  1.00172.29           N  
ATOM   4650  CA  SER A 619     170.062 160.315 100.854  1.00173.30           C  
ATOM   4651  C   SER A 619     170.025 161.819 100.621  1.00174.90           C  
ATOM   4652  O   SER A 619     169.265 162.540 101.276  1.00173.72           O  
ATOM   4653  CB  SER A 619     168.881 159.643 100.150  1.00173.03           C  
ATOM   4654  OG  SER A 619     167.648 160.140 100.636  1.00174.67           O  
ATOM   4655  N   GLN A 620     170.850 162.288  99.684  1.00185.59           N  
ATOM   4656  CA  GLN A 620     170.992 163.710  99.400  1.00185.45           C  
ATOM   4657  C   GLN A 620     170.235 164.136  98.146  1.00185.05           C  
ATOM   4658  O   GLN A 620     170.419 165.260  97.669  1.00184.55           O  
ATOM   4659  CB  GLN A 620     172.470 164.080  99.274  1.00184.26           C  
ATOM   4660  CG  GLN A 620     173.266 163.911 100.557  1.00184.04           C  
ATOM   4661  CD  GLN A 620     172.790 164.831 101.665  1.00185.12           C  
ATOM   4662  OE1 GLN A 620     172.308 165.934 101.408  1.00184.62           O  
ATOM   4663  NE2 GLN A 620     172.923 164.380 102.906  1.00184.73           N  
ATOM   4664  N   LYS A 621     169.390 163.265  97.602  1.00182.79           N  
ATOM   4665  CA  LYS A 621     168.623 163.614  96.418  1.00182.09           C  
ATOM   4666  C   LYS A 621     167.519 164.608  96.769  1.00182.01           C  
ATOM   4667  O   LYS A 621     167.161 164.802  97.934  1.00180.40           O  
ATOM   4668  CB  LYS A 621     168.030 162.362  95.773  1.00181.47           C  
ATOM   4669  CG  LYS A 621     169.066 161.356  95.303  1.00180.78           C  
ATOM   4670  CD  LYS A 621     168.464 160.367  94.319  1.00180.46           C  
ATOM   4671  CE  LYS A 621     167.217 159.711  94.888  1.00181.80           C  
ATOM   4672  NZ  LYS A 621     166.568 158.805  93.901  1.00181.13           N  
ATOM   4673  N   ALA A 622     166.976 165.249  95.734  1.00183.95           N  
ATOM   4674  CA  ALA A 622     165.920 166.236  95.918  1.00184.62           C  
ATOM   4675  C   ALA A 622     164.532 165.607  95.927  1.00184.93           C  
ATOM   4676  O   ALA A 622     163.667 166.029  96.701  1.00183.43           O  
ATOM   4677  CB  ALA A 622     165.999 167.304  94.825  1.00182.40           C  
ATOM   4678  N   ASN A 623     164.302 164.605  95.081  1.00179.20           N  
ATOM   4679  CA  ASN A 623     163.013 163.920  94.999  1.00177.63           C  
ATOM   4680  C   ASN A 623     163.169 162.551  95.653  1.00179.34           C  
ATOM   4681  O   ASN A 623     163.482 161.558  94.995  1.00178.80           O  
ATOM   4682  CB  ASN A 623     162.548 163.806  93.552  1.00178.73           C  
ATOM   4683  CG  ASN A 623     161.147 163.244  93.434  1.00181.18           C  
ATOM   4684  OD1 ASN A 623     160.296 163.485  94.290  1.00180.53           O  
ATOM   4685  ND2 ASN A 623     160.899 162.489  92.370  1.00179.68           N  
ATOM   4686  N   LYS A 624     162.946 162.502  96.966  1.00172.83           N  
ATOM   4687  CA  LYS A 624     163.055 161.256  97.725  1.00171.38           C  
ATOM   4688  C   LYS A 624     161.713 160.524  97.700  1.00171.33           C  
ATOM   4689  O   LYS A 624     161.009 160.392  98.703  1.00172.97           O  
ATOM   4690  CB  LYS A 624     163.516 161.540  99.149  1.00169.88           C  
ATOM   4691  CG  LYS A 624     164.869 162.222  99.235  1.00170.51           C  
ATOM   4692  CD  LYS A 624     165.337 162.343 100.675  1.00168.59           C  
ATOM   4693  CE  LYS A 624     164.363 163.155 101.508  1.00168.63           C  
ATOM   4694  NZ  LYS A 624     164.822 163.286 102.918  1.00168.31           N  
ATOM   4695  N   ASP A 625     161.365 160.039  96.509  1.00169.76           N  
ATOM   4696  CA  ASP A 625     160.132 159.290  96.309  1.00170.38           C  
ATOM   4697  C   ASP A 625     160.355 157.813  96.032  1.00170.74           C  
ATOM   4698  O   ASP A 625     159.486 157.002  96.357  1.00173.67           O  
ATOM   4699  CB  ASP A 625     159.320 159.894  95.157  1.00170.91           C  
ATOM   4700  CG  ASP A 625     158.635 161.188  95.546  1.00173.65           C  
ATOM   4701  OD1 ASP A 625     158.835 161.645  96.691  1.00173.82           O  
ATOM   4702  OD2 ASP A 625     157.896 161.747  94.709  1.00172.49           O  
ATOM   4703  N   GLN A 626     161.490 157.443  95.439  1.00166.65           N  
ATOM   4704  CA  GLN A 626     161.804 156.034  95.248  1.00168.54           C  
ATOM   4705  C   GLN A 626     162.182 155.343  96.549  1.00168.75           C  
ATOM   4706  O   GLN A 626     161.857 154.165  96.727  1.00168.42           O  
ATOM   4707  CB  GLN A 626     162.935 155.877  94.230  1.00169.57           C  
ATOM   4708  CG  GLN A 626     162.515 156.151  92.795  1.00170.31           C  
ATOM   4709  CD  GLN A 626     161.395 155.239  92.333  1.00172.03           C  
ATOM   4710  OE1 GLN A 626     161.396 154.042  92.618  1.00170.62           O  
ATOM   4711  NE2 GLN A 626     160.430 155.803  91.617  1.00171.52           N  
ATOM   4712  N   GLU A 627     162.858 156.047  97.459  1.00164.40           N  
ATOM   4713  CA  GLU A 627     163.180 155.472  98.759  1.00163.24           C  
ATOM   4714  C   GLU A 627     161.963 155.410  99.672  1.00164.12           C  
ATOM   4715  O   GLU A 627     161.875 154.514 100.518  1.00166.54           O  
ATOM   4716  CB  GLU A 627     164.296 156.273  99.431  1.00164.52           C  
ATOM   4717  CG  GLU A 627     165.660 156.105  98.784  1.00165.81           C  
ATOM   4718  CD  GLU A 627     165.877 157.057  97.626  1.00169.40           C  
ATOM   4719  OE1 GLU A 627     165.107 158.032  97.503  1.00169.24           O  
ATOM   4720  OE2 GLU A 627     166.819 156.830  96.838  1.00169.43           O  
ATOM   4721  N   SER A 628     161.024 156.346  99.519  1.00146.99           N  
ATOM   4722  CA  SER A 628     159.839 156.360 100.368  1.00144.63           C  
ATOM   4723  C   SER A 628     158.900 155.198 100.076  1.00145.80           C  
ATOM   4724  O   SER A 628     158.181 154.760 100.980  1.00151.73           O  
ATOM   4725  CB  SER A 628     159.092 157.683 100.206  1.00145.47           C  
ATOM   4726  OG  SER A 628     157.937 157.717 101.024  1.00148.15           O  
ATOM   4727  N   LEU A 629     158.885 154.693  98.845  1.00141.41           N  
ATOM   4728  CA  LEU A 629     158.055 153.548  98.496  1.00145.06           C  
ATOM   4729  C   LEU A 629     158.633 152.226  98.982  1.00144.86           C  
ATOM   4730  O   LEU A 629     157.865 151.315  99.311  1.00144.38           O  
ATOM   4731  CB  LEU A 629     157.846 153.490  96.979  1.00144.23           C  
ATOM   4732  CG  LEU A 629     156.959 154.587  96.386  1.00145.13           C  
ATOM   4733  CD1 LEU A 629     156.904 154.476  94.872  1.00143.75           C  
ATOM   4734  CD2 LEU A 629     155.561 154.535  96.982  1.00144.14           C  
ATOM   4735  N   ALA A 630     159.961 152.099  99.040  1.00138.91           N  
ATOM   4736  CA  ALA A 630     160.572 150.890  99.578  1.00137.96           C  
ATOM   4737  C   ALA A 630     160.237 150.705 101.053  1.00139.27           C  
ATOM   4738  O   ALA A 630     159.983 149.580 101.498  1.00141.19           O  
ATOM   4739  CB  ALA A 630     162.087 150.930  99.376  1.00135.86           C  
ATOM   4740  N   VAL A 631     160.240 151.794 101.824  1.00126.16           N  
ATOM   4741  CA  VAL A 631     159.830 151.718 103.222  1.00124.91           C  
ATOM   4742  C   VAL A 631     158.356 151.349 103.326  1.00130.22           C  
ATOM   4743  O   VAL A 631     157.964 150.535 104.172  1.00132.93           O  
ATOM   4744  CB  VAL A 631     160.133 153.047 103.937  1.00124.98           C  
ATOM   4745  CG1 VAL A 631     159.706 152.978 105.394  1.00127.41           C  
ATOM   4746  CG2 VAL A 631     161.609 153.383 103.826  1.00128.78           C  
ATOM   4747  N   LYS A 632     157.518 151.946 102.474  1.00131.13           N  
ATOM   4748  CA  LYS A 632     156.083 151.689 102.533  1.00125.91           C  
ATOM   4749  C   LYS A 632     155.763 150.234 102.220  1.00129.12           C  
ATOM   4750  O   LYS A 632     154.873 149.641 102.841  1.00134.98           O  
ATOM   4751  CB  LYS A 632     155.343 152.613 101.566  1.00125.95           C  
ATOM   4752  CG  LYS A 632     153.832 152.480 101.626  1.00129.69           C  
ATOM   4753  CD  LYS A 632     153.144 153.580 100.841  1.00131.58           C  
ATOM   4754  CE  LYS A 632     151.637 153.508 101.007  1.00130.89           C  
ATOM   4755  NZ  LYS A 632     150.951 154.642 100.333  1.00133.27           N  
ATOM   4756  N   THR A 633     156.466 149.646 101.250  1.00130.25           N  
ATOM   4757  CA  THR A 633     156.207 148.254 100.892  1.00132.15           C  
ATOM   4758  C   THR A 633     156.466 147.326 102.074  1.00133.32           C  
ATOM   4759  O   THR A 633     155.640 146.462 102.395  1.00135.43           O  
ATOM   4760  CB  THR A 633     157.069 147.854  99.694  1.00135.07           C  
ATOM   4761  OG1 THR A 633     156.768 148.706  98.582  1.00135.79           O  
ATOM   4762  CG2 THR A 633     156.800 146.410  99.303  1.00133.41           C  
ATOM   4763  N   LEU A 634     157.604 147.504 102.748  1.00130.62           N  
ATOM   4764  CA  LEU A 634     157.918 146.669 103.903  1.00130.21           C  
ATOM   4765  C   LEU A 634     156.971 146.945 105.063  1.00130.83           C  
ATOM   4766  O   LEU A 634     156.600 146.022 105.798  1.00134.23           O  
ATOM   4767  CB  LEU A 634     159.368 146.884 104.331  1.00129.45           C  
ATOM   4768  CG  LEU A 634     160.396 145.970 103.666  1.00130.19           C  
ATOM   4769  CD1 LEU A 634     161.804 146.372 104.062  1.00131.01           C  
ATOM   4770  CD2 LEU A 634     160.129 144.520 104.034  1.00130.48           C  
ATOM   4771  N   THR A 635     156.577 148.207 105.254  1.00124.39           N  
ATOM   4772  CA  THR A 635     155.647 148.530 106.331  1.00120.02           C  
ATOM   4773  C   THR A 635     154.295 147.863 106.111  1.00122.89           C  
ATOM   4774  O   THR A 635     153.690 147.341 107.055  1.00126.56           O  
ATOM   4775  CB  THR A 635     155.484 150.046 106.446  1.00122.01           C  
ATOM   4776  OG1 THR A 635     156.771 150.656 106.589  1.00127.93           O  
ATOM   4777  CG2 THR A 635     154.631 150.399 107.652  1.00121.13           C  
ATOM   4778  N   VAL A 636     153.805 147.871 104.871  1.00126.01           N  
ATOM   4779  CA  VAL A 636     152.525 147.237 104.573  1.00127.28           C  
ATOM   4780  C   VAL A 636     152.639 145.720 104.671  1.00128.59           C  
ATOM   4781  O   VAL A 636     151.715 145.045 105.140  1.00128.77           O  
ATOM   4782  CB  VAL A 636     152.018 147.686 103.190  1.00126.41           C  
ATOM   4783  CG1 VAL A 636     150.775 146.908 102.797  1.00125.45           C  
ATOM   4784  CG2 VAL A 636     151.723 149.175 103.199  1.00126.14           C  
ATOM   4785  N   LYS A 637     153.771 145.159 104.236  1.00130.19           N
[truncated: 420,881 more chars]
