# Supplementary material for: Commensal gut bacteria employ de-chelatase HmuS to harvest iron from heme
Source: EMBO J. 2025 Sep 12;44(21):6226–52. doi: 10.1038/s44318-025-00563-5 (PMC12583661; doi:10.1038/s44318-025-00563-5)
Supplement: Supplementary file 11 — Source data Fig. 5 [file 44318_2025_563_MOESM11_ESM.zip]

Archive with 16 entries (9 files):
- Fig. 5/
- Fig. 5/Fig 5a/
- Fig. 5/Fig 5a/Panel 5A.png
- Fig. 5/Fig 5b/
- Fig. 5/Fig 5b/Panel 5B.png
- Fig. 5/Fig 5c/
- Fig. 5/Fig 5c/Panel 5C.png
- Fig. 5/Fig 5d/
- Fig. 5/Fig 5d/Panel 5D.png
- Fig. 5/Fig 5e/
- Fig. 5/Fig 5e/Panel 5E.png
- Fig. 5/Fig 5f/
- Fig. 5/Fig 5f/Panel 5F.png
- Fig. 5/Fig_5.pptx
- Fig. 5/Fig_5_300dpi.png
- Fig. 5/README_Fig5.docx
