# Supplementary material for: Commensal gut bacteria employ de-chelatase HmuS to harvest iron from heme
Source: EMBO J. 2025 Sep 12;44(21):6226–52. doi: 10.1038/s44318-025-00563-5 (PMC12583661; doi:10.1038/s44318-025-00563-5)
Supplement: Supplementary file 12 — Source data Fig. 6 [file 44318_2025_563_MOESM12_ESM.zip]

Archive with 15 entries (11 files):
- Fig. 6/
- Fig. 6/Fig 6a/
- Fig. 6/Fig 6a/EMBO-Figure 6a.xlsx
- Fig. 6/Fig 6a/Figure 6a_EMBO.png
- Fig. 6/Fig 6a/README_Fig6a.docx
- Fig. 6/Fig 6b-Gel/
- Fig. 6/Fig 6b-Gel/Fig 6B source image 1.png
- Fig. 6/Fig 6b-Gel/Fig 6B source image2.png
- Fig. 6/Fig 6b-Gel/Figure 6b_EMBO.png
- Fig. 6/Fig 6b-Gel/README_Fig6b.docx
- Fig. 6/Fig 6c/
- Fig. 6/Fig 6c/EMBO-Figure 6c.xlsx
- Fig. 6/Fig 6c/Figure 6c_EMBO.png
- Fig. 6/Fig 6c/README_Fig6c.docx
- Fig. 6/Fig6.png
