# Supplementary material for: Commensal gut bacteria employ de-chelatase HmuS to harvest iron from heme
Source: EMBO J. 2025 Sep 12;44(21):6226–52. doi: 10.1038/s44318-025-00563-5 (PMC12583661; doi:10.1038/s44318-025-00563-5)
Supplement: Supplementary file 12 — Source data Fig. 6 [file 44318_2025_563_MOESM12_ESM.zip › Fig. 6/Fig 6a/EMBO-Figure 6a.xlsx]

## Sheet: Fig 6a
Wavelength (nm)	HmuS WT (1)	H538A (2)
799.984	0.00496067	0.00706328
799.013	0.00640711	0.00644941
798.006	0.00475647	0.00595514
797	0.00670395	0.00733989
795.992	0.00603114	0.00752072
794.985	0.0060172	0.00595326
794.012	0.00574296	0.00653333
793.004	0.00642785	0.00817485
791.995	0.00665363	0.00723536
790.986	0.00631643	0.00655889
790.011	0.0063893	0.00697786
789.001	0.00645085	0.00649513
787.991	0.00639013	0.00828732
787.015	0.00661825	0.00737586
786.004	0.00698112	0.00801789
784.993	0.00713558	0.00833095
784.016	0.00677218	0.00619436
783.004	0.00737397	0.00697196
781.991	0.00730935	0.00714717
781.013	0.00610523	0.00947409
780	0.00783222	0.00746546
778.986	0.00675054	0.00796507
778.006	0.00574259	0.00642017
776.992	0.00772633	0.00783633
776.012	0.0073132	0.00776095
774.997	0.00842264	0.00820232
774.016	0.00694581	0.00740511
773	0.00822065	0.00834564
771.983	0.00703015	0.008721
771.001	0.00695461	0.00777063
769.984	0.00780448	0.00901633
769.002	0.00745888	0.00767642
767.984	0.00762706	0.00801966
767	0.00786496	0.00808953
766.017	0.0080562	0.00892415
764.997	0.00854497	0.0087912
764.013	0.00941663	0.00847463
762.993	0.00792918	0.00739631
762.008	0.0079289	0.00807659
760.987	0.0060565	0.00868537
760.001	0.00641754	0.00605304
759.015	0.00663766	0.0062851
757.993	0.00668234	0.00692686
757.006	0.00549628	0.00724985
755.984	0.00562227	0.0077357
754.996	0.00667349	0.00487345
754.008	0.00789668	0.00729004
752.984	0.00557749	0.00661644
751.995	0.00541463	0.00737998
751.006	0.00712035	0.00793746
750.017	0.00644931	0.00504184
748.992	0.00663273	0.00728696
748.001	0.00518619	0.00588116
747.011	0.00510536	0.00602694
745.985	0.00465699	0.00629445
744.993	0.00426581	0.00502761
744.002	0.00421881	0.00545807
743.01	0.00394773	0.00387537
742.018	0.0045795	0.00369207
740.989	0.00317852	0.00367215
739.996	0.00346034	0.00342652
739.003	0.00234202	0.00296534
738.009	0.00235701	0.00257509
737.015	0.00166617	0.00191455
735.985	0.00129265	0.00149844
734.99	0.00121373	0.00106451
733.995	-0.000235507	-0.000520576
733	-0.000544253	-0.000430685
732.004	-0.00208362	-0.00147013
731.008	-0.00209774	-0.00136201
730.011	-0.00390669	-0.00362475
729.014	-0.00359773	-0.0043063
728.017	-0.0051757	-0.0052763
726.984	-0.00506638	-0.00512274
725.986	-0.00641382	-0.0054792
724.988	-0.00666415	-0.00651931
723.989	-0.00787225	-0.00712987
722.99	-0.00749668	-0.00656153
721.991	-0.00761186	-0.00867804
720.991	-0.00739158	-0.00799003
719.991	-0.00757655	-0.00741987
718.991	-0.00767847	-0.00842933
717.99	-0.00796592	-0.00835058
716.989	-0.00862901	-0.008784
715.988	-0.00734454	-0.00861108
714.986	-0.00823427	-0.00901698
713.984	-0.00745424	-0.00709822
712.982	-0.00738638	-0.00747616
712.015	-0.00654088	-0.00549098
711.012	-0.00580512	-0.00691721
710.009	-0.00574897	-0.00539232
709.005	-0.00547791	-0.00474423
708.001	-0.00418784	-0.00433974
706.997	-0.00306112	-0.00392468
705.992	-0.00351111	-0.00354651
704.987	-0.0022589	-0.00224517
704.018	-0.00156481	-0.00166917
703.012	-0.00117057	-0.000437957
702.006	-3.53111e-05	9.0309e-05
701	0	0
699.993	0.0004538	0.000595488
698.986	0.00112606	0.000885002
698.015	0.00220855	0.0016989
697.007	0.00339483	0.00345199
695.999	0.00417983	0.00413883
694.991	0.00474555	0.00457963
693.982	0.00583464	0.00610351
693.01	0.00541763	0.00611641
692	0.00666809	0.00623967
690.991	0.0080191	0.00697602
690.017	0.00827702	0.00812138
689.007	0.00861808	0.00853109
687.996	0.00881002	0.00957447
686.985	0.0094642	0.010053
686.01	0.0101694	0.0103814
684.999	0.0112503	0.0114703
683.987	0.0122357	0.011012
683.011	0.0123337	0.0109223
681.998	0.0125174	0.0125636
680.985	0.0122946	0.0116938
680.009	0.0129822	0.0125309
678.995	0.0130199	0.0122979
678.018	0.0134682	0.0137859
677.003	0.0142097	0.0138887
675.989	0.014763	0.0146559
675.011	0.0149566	0.014708
673.996	0.0155269	0.0149481
673.016	0.0159302	0.0153988
672.001	0.016517	0.016146
670.985	0.0172553	0.0161856
670.005	0.0170719	0.0156772
668.989	0.0174952	0.0168308
668.008	0.0175948	0.0169317
666.991	0.01746	0.0169719
666.01	0.0179492	0.0175607
664.992	0.0186679	0.017633
664.01	0.0177522	0.0168514
662.991	0.0175172	0.0166471
662.009	0.0182166	0.0177279
660.99	0.018867	0.0175615
660.007	0.0175607	0.0175482
658.987	0.017529	0.0167367
658.004	0.0181971	0.0173611
656.984	0.0180567	0.0174889
656	0.0186158	0.0171754
655.015	0.0180966	0.0176637
653.994	0.0188552	0.0178976
653.009	0.0193286	0.018066
651.987	0.0188304	0.0174876
651.002	0.0187832	0.0171535
650.016	0.0184713	0.0177215
648.993	0.0197149	0.0176143
648.007	0.01889	0.0171553
646.984	0.0191307	0.0174426
645.996	0.0195387	0.0176993
645.009	0.0185153	0.0183723
643.985	0.0200583	0.0180374
642.997	0.0193288	0.0184497
642.009	0.0195347	0.0185219
640.984	0.0197915	0.0188474
639.995	0.0201216	0.0180107
639.006	0.0204625	0.0183637
638.017	0.0201959	0.0186233
636.99	0.0200953	0.0189914
636.001	0.020503	0.018961
635.01	0.0207586	0.0192579
633.984	0.0203488	0.0178967
632.993	0.0205443	0.0196142
632.002	0.0214204	0.0198866
631.01	0.0207653	0.0190836
629.982	0.0218969	0.0195218
628.99	0.0212151	0.0190786
627.998	0.0207472	0.0191683
627.006	0.0212091	0.0188863
626.013	0.02033	0.019172
624.983	0.0219876	0.0195542
623.99	0.0215969	0.0198564
622.997	0.0220196	0.0199964
622.003	0.0223749	0.0203284
621.009	0.0222014	0.0198895
620.014	0.0219049	0.0206971
618.983	0.0221682	0.0193239
617.988	0.0229398	0.019068
616.993	0.0219017	0.020987
615.998	0.0221149	0.0214906
615.002	0.0229295	0.0203554
614.006	0.0220334	0.0198238
613.01	0.0224626	0.0205385
612.013	0.0222062	0.0200212
611.016	0.0227742	0.0203391
609.982	0.0223349	0.0206968
608.985	0.0221514	0.0205506
607.988	0.0229893	0.0208256
606.99	0.0224426	0.0203099
605.992	0.0230644	0.0210337
604.993	0.0226333	0.0205552
603.995	0.0225683	0.0192536
602.996	0.0222582	0.020034
601.997	0.0232425	0.0209778
600.997	0.0220859	0.0208597
599.997	0.022478	0.0210364
598.997	0.0223124	0.0208747
597.997	0.0226461	0.0205289
596.997	0.0222664	0.0208187
595.996	0.0227729	0.0201963
594.995	0.0225696	0.0209517
593.994	0.0230219	0.0206542
592.992	0.022859	0.0210586
591.99	0.0229753	0.020926
590.988	0.0231737	0.0206355
589.986	0.0231209	0.0206354
588.983	0.0233701	0.0204701
588.018	0.0235118	0.0209711
587.015	0.0235586	0.0206235
586.011	0.0236028	0.0211162
585.008	0.0237612	0.0213335
584.004	0.0242365	0.021236
583	0.0238027	0.0216319
581.995	0.0234546	0.021641
580.991	0.0242074	0.0214929
579.986	0.0243278	0.0212188
579.018	0.024219	0.0222928
578.013	0.0246417	0.0217308
577.007	0.0250092	0.0213817
576.001	0.0251795	0.0219772
574.995	0.0252221	0.0212878
573.989	0.0252349	0.0218939
572.982	0.025461	0.0223132
572.012	0.0254122	0.021743
571.005	0.0256306	0.0223455
569.998	0.025962	0.0216912
568.99	0.025639	0.0226048
567.982	0.0265519	0.0230433
567.011	0.0268147	0.0223536
566.003	0.0261231	0.022369
564.994	0.0263134	0.0229437
563.986	0.0263458	0.0226375
563.014	0.02614	0.022523
562.005	0.0260361	0.0224161
560.995	0.0256956	0.0221989
559.985	0.0261345	0.0220762
559.012	0.0264285	0.0219153
558.002	0.0262553	0.0215908
556.991	0.0252128	0.0214474
556.018	0.0255177	0.0212052
555.007	0.026102	0.0217108
553.996	0.0252465	0.0213235
552.984	0.02478	0.0210564
552.01	0.0253641	0.0207797
550.998	0.0254833	0.0200894
549.986	0.0253144	0.0213672
549.01	0.0256855	0.0206679
547.998	0.026343	0.0213931
546.985	0.0242626	0.0209465
546.009	0.0254308	0.0212565
544.996	0.0260359	0.0214039
543.982	0.0263073	0.0220515
543.005	0.0256919	0.0208719
541.991	0.0261485	0.0211324
541.014	0.0258881	0.0209246
540	0.0275026	0.0233096
538.985	0.0286781	0.0234852
538.007	0.0291119	0.0241796
536.992	0.0293725	0.0238872
536.014	0.029701	0.024705
534.999	0.0296787	0.0244907
533.982	0.0293895	0.0251845
533.004	0.031605	0.0250918
531.987	0.0322103	0.0268357
531.008	0.0319599	0.0258412
529.991	0.0335321	0.0270412
529.012	0.0320465	0.0268842
527.994	0.0328817	0.0271783
527.014	0.0344708	0.029335
525.996	0.0347075	0.0295137
525.016	0.0354613	0.0297919
523.998	0.0357589	0.0305312
523.017	0.0368471	0.0310023
521.998	0.0372581	0.0319374
521.017	0.0369965	0.0323602
519.998	0.0375781	0.0325299
519.016	0.0380305	0.0324198
517.996	0.0379178	0.0327418
517.014	0.037789	0.0331769
515.994	0.0381386	0.0337685
515.012	0.0391656	0.0341315
513.991	0.0390803	0.0345879
513.008	0.0399991	0.0346527
511.987	0.0395313	0.0353754
511.004	0.0400179	0.0350586
509.982	0.0403654	0.0355928
508.999	0.0403148	0.0357082
508.015	0.0414399	0.0363492
506.993	0.0412441	0.0363042
506.008	0.041893	0.0369315
504.986	0.0419039	0.0371635
504.001	0.0419903	0.0373716
503.016	0.0429309	0.0377899
501.992	0.0422085	0.0380767
501.007	0.0431865	0.0383391
499.983	0.0435186	0.0385179
498.997	0.0442894	0.0385203
498.011	0.0441241	0.0387591
496.987	0.043088	0.0385624
496	0.0440688	0.0392679
495.014	0.0450325	0.039166
493.989	0.0454691	0.0398479
493.002	0.0448343	0.0396079
492.014	0.0444604	0.0392746
490.989	0.0455066	0.0385631
490.001	0.0453477	0.0391717
489.013	0.0456861	0.0402227
487.987	0.0455985	0.04009
486.999	0.0457175	0.0395213
486.01	0.0465708	0.0405118
484.983	0.0476842	0.0409297
483.995	0.0467133	0.040295
483.005	0.0472455	0.0407917
482.016	0.0494656	0.0427616
480.988	0.0496596	0.0434476
479.999	0.0508885	0.0449005
479.009	0.0511407	0.0451957
478.019	0.0519331	0.0461233
476.99	0.0531313	0.0465292
476	0.0538559	0.0474359
475.009	0.0545061	0.0483027
474.018	0.05584	0.0492683
472.989	0.056983	0.0497838
471.998	0.0579286	0.0507607
471.006	0.0590314	0.0515841
470.014	0.0599532	0.0536279
468.984	0.0611996	0.0542652
467.992	0.062706	0.0554486
467	0.0634236	0.0562377
466.007	0.0645363	0.057675
465.015	0.0661606	0.0585225
463.984	0.0666786	0.0592
462.991	0.0684483	0.0607882
461.998	0.0682816	0.0605582
461.004	0.0704579	0.0620403
460.01	0.0705421	0.0625963
459.017	0.0726982	0.0649952
457.985	0.0744807	0.0663419
456.99	0.075106	0.0671933
455.996	0.0775871	0.069084
455.001	0.0789269	0.0702123
454.007	0.0799217	0.0716483
453.012	0.0813766	0.0720801
452.017	0.082599	0.0736592
450.983	0.0840838	0.0751089
449.988	0.0850969	0.0748485
448.992	0.0853468	0.0758838
447.996	0.0867826	0.0769519
447	0.0882217	0.0785254
446.004	0.0901848	0.0806926
445.007	0.0929463	0.0835158
444.011	0.0946985	0.0845603
443.014	0.0956601	0.085204
442.017	0.0979129	0.0884118
440.982	0.100003	0.0893469
439.985	0.1039	0.0910791
438.987	0.106328	0.094664
437.989	0.108961	0.0972269
436.991	0.112067	0.0998536
435.993	0.11545	0.103298
434.995	0.119193	0.105929
433.997	0.122941	0.108483
432.998	0.127295	0.112605
432	0.132547	0.116183
431.001	0.137901	0.121297
430.002	0.143978	0.126336
429.002	0.150175	0.129688
428.003	0.15599	0.135247
427.003	0.163012	0.140206
426.004	0.171906	0.146874
425.004	0.180328	0.153539
424.004	0.188344	0.159129
423.003	0.198089	0.166749
422.003	0.207663	0.174527
421.002	0.216895	0.180731
420.002	0.225433	0.187016
419	0.234954	0.194457
417.999	0.242049	0.200743
416.998	0.249275	0.205604
415.997	0.2549	0.209925
414.995	0.258111	0.209963
413.993	0.260703	0.213313
412.991	0.261044	0.2143
411.989	0.2621	0.214535
410.987	0.260079	0.213366
409.984	0.258405	0.210946
408.981	0.255712	0.209671
408.017	0.253095	0.206912
407.014	0.24927	0.202688
406.011	0.245356	0.200644
405.008	0.241448	0.197459
404.004	0.238764	0.194269
403.001	0.23496	0.192197
401.997	0.232099	0.189737
400.993	0.229013	0.187245
399.989	0.22639	0.185148
398.984	0.223242	0.184244
398.019	0.221717	0.181404
397.014	0.219261	0.17952
396.009	0.217407	0.177951
395.004	0.214506	0.176415
393.999	0.211226	0.174513
392.994	0.210784	0.174173
391.988	0.208571	0.171462
390.983	0.206685	0.170279
390.016	0.205257	0.16909
389.01	0.203105	0.168392
388.004	0.202182	0.167671
386.998	0.200687	0.16519
385.991	0.198932	0.164296
384.985	0.198316	0.164102
384.017	0.196453	0.162831
383.01	0.195804	0.162847
382.003	0.195359	0.161871
380.996	0.194111	0.16265
379.988	0.193794	0.162975
378.981	0.193978	0.162631
378.012	0.192492	0.162695
377.004	0.191399	0.160631
375.996	0.191955	0.160873
374.988	0.190325	0.161089
374.019	0.191328	0.161756
373.011	0.191631	0.162504
372.002	0.191123	0.162773
370.993	0.191514	0.162356
369.985	0.191971	0.16111
369.014	0.19124	0.162025
368.005	0.191463	0.163022
366.996	0.191469	0.162742
365.987	0.191321	0.162476
365.016	0.19197	0.162014
364.006	0.190479	0.161377
362.996	0.191338	0.160907
361.986	0.190032	0.161151
361.015	0.190205	0.161296
360.005	0.190167	0.161608
358.994	0.191085	0.161434
357.984	0.188786	0.16052
357.012	0.189513	0.160455
356.001	0.188633	0.16171
354.99	0.188351	0.159544
354.018	0.186795	0.159111
353.006	0.186457	0.158413
351.995	0.185987	0.159211
350.983	0.185008	0.158797
350.01	0.184358	0.157186
348.999	0.183376	0.156461
347.987	0.182745	0.157276
347.013	0.181511	0.15592
346.001	0.181093	0.155364
344.989	0.179332	0.153316
344.015	0.178272	0.153285
343.002	0.177953	0.1527
341.99	0.176937	0.152281
341.015	0.175931	0.151544
340.002	0.175331	0.152168
338.989	0.173852	0.15023
338.015	0.17208	0.150081
337.001	0.171894	0.148904
335.988	0.170782	0.14835
335.013	0.170477	0.147999
333.999	0.169103	0.147002
332.985	0.168131	0.145858
332.01	0.167597	0.145897
330.995	0.16673	0.145567
329.981	0.166141	0.145412
329.005	0.165355	0.144513
327.99	0.164822	0.145311
327.015	0.163801	0.143854
326	0.163264	0.145213
324.984	0.163313	0.143771
324.008	0.161668	0.142728
322.993	0.161667	0.144034
322.016	0.161662	0.143707
321.001	0.161535	0.144718
319.985	0.161026	0.144139
319.008	0.160643	0.144146
317.992	0.161092	0.145085
317.015	0.160996	0.143788
315.999	0.161321	0.143743
314.982	0.159575	0.144056
314.005	0.161038	0.146189
312.988	0.160332	0.147436
312.011	0.161841	0.147242
310.994	0.163268	0.148535
310.016	0.165783	0.150454
308.999	0.168923	0.152243
307.981	0.173813	0.156749
307.003	0.182155	0.162658
305.986	0.190013	0.169877
305.007	0.202498	0.177888
303.989	0.2193	0.190433
303.01	0.235965	0.202788
301.993	0.257467	0.221206
301.014	0.288066	0.242469
299.995	0.318453	0.267374
299.016	0.356666	0.296466
297.998	0.389978	0.323319
297.018	0.432201	0.358607
295.999	0.504863	0.407915
294.98	0.557808	0.455879
294.001	0.648435	0.523024
292.982	0.744199	0.598932
292.002	0.855841	0.686352
290.982	0.939025	0.756774
290.002	1.03049	0.835
288.983	1.13541	0.913305
288.002	1.22714	0.997811
286.982	1.32113	1.07964
286.002	1.38816	1.16051
284.981	1.45077	1.2213
284.001	1.50924	1.28605
283.02	1.54111	1.32287
281.999	1.58011	1.36967
281.018	1.58385	1.41803
279.997	1.60734	1.46319
279.016	1.63863	1.50409
277.995	1.63532	1.53153
277.014	1.63628	1.5574
275.993	1.63366	1.57902
275.011	1.64045	1.60156
273.989	1.63351	1.61515
273.007	1.64068	1.6332
271.986	1.58977	1.63648
271.004	1.60339	1.65496
269.982	1.59058	1.67049
268.999	1.58178	1.67514
268.017	1.56584	1.68386
266.995	1.52878	1.67846
266.012	1.52177	1.68749
264.99	1.50777	1.69248
264.007	1.48412	1.69222
262.984	1.45867	1.68561
262.001	1.45409	1.69294
261.018	1.42497	1.68666
259.995	1.38962	1.67243
259.012	1.3869	1.6715
257.989	1.35686	1.66041
257.005	1.32986	1.64129
255.982	1.30466	1.62367
254.998	1.28954	1.60834
254.014	1.278	1.59235
252.99	1.25508	1.57186
252.006	1.23075	1.54702
250.983	1.22272	1.52248
249.998	1.22636	1.50814
249.014	1.23162	1.49492
247.99	1.24076	1.48238
247.005	1.25182	1.47229
245.981	1.31177	1.48436
244.996	1.4041	1.51458
244.011	1.49581	1.55065
242.987	1.57899	1.59106
242.002	1.69418	1.67449
241.016	1.83131	1.77948
239.992	1.94017	1.92179
239.006	2.00843	2.0323
237.981	2.04279	2.16642
236.996	2.054	2.31747
236.01	2.06748	2.36848
234.985	2.07484	2.37396
233.999	2.04031	2.37576
233.013	2.10453	2.37736
231.988	2.11109	2.39127
231.001	2.14646	2.41546
230.015	2.12912	2.42078
228.989	2.02969	2.36149
228.003	2.00973	2.36447
227.017	2.10695	2.40415
225.99	2.1118	2.43248
225.004	2.16464	2.43607
224.017	2.15696	2.43478
222.991	2.18986	2.4528
222.004	2.20196	2.48376
221.017	2.24019	2.4836
219.99	2.24419	2.51174
219.003	2.26888	2.52757
218.016	2.29561	2.55786
216.989	2.35003	2.58363
216.002	2.33407	2.59089
215.014	2.44679	2.64855
213.987	2.41309	2.6582
212.999	2.45757	2.72076
212.012	2.46049	2.69625
210.984	2.57004	2.80067
209.996	2.54854	2.75983
209.008	2.52231	2.78025
207.981	2.56687	2.80135
206.993	2.60828	2.85778
206.005	2.60196	2.85466
205.016	2.62157	2.91402
203.988	2.61489	2.90307
203	2.63531	2.96798
202.011	2.62232	2.8686
200.983	2.60175	2.8586
199.994	2.69869	2.86849
