# Supplementary material for: Commensal gut bacteria employ de-chelatase HmuS to harvest iron from heme
Source: EMBO J. 2025 Sep 12;44(21):6226–52. doi: 10.1038/s44318-025-00563-5 (PMC12583661; doi:10.1038/s44318-025-00563-5)
Supplement: Supplementary file 12 — Source data Fig. 6 [file 44318_2025_563_MOESM12_ESM.zip › Fig. 6/Fig 6c/EMBO-Figure 6c.xlsx]

## Sheet: Fig 6c
	WT HmuS				H538A HmuS				Buffer + heme + NADH				W/O NADH
heme	141.698	141.674	145.528		164.599	158.392	160.4		163.811	166.511	160.823		165.039	167.111	161.223
ppix	28.4467	26.674	28.3217		0	0	0		0	0	0		0	0	0
