# Supplementary material for: Commensal gut bacteria employ de-chelatase HmuS to harvest iron from heme
Source: EMBO J. 2025 Sep 12;44(21):6226–52. doi: 10.1038/s44318-025-00563-5 (PMC12583661; doi:10.1038/s44318-025-00563-5)
Supplement: Supplementary file 13 — Source data Fig. 7 [file 44318_2025_563_MOESM13_ESM.zip]

Archive with 4 entries (3 files):
- Fig. 7/
- Fig. 7/Figure 7.cdxml
- Fig. 7/Figure 7.tif
- Fig. 7/README_Fig7.docx
