# Supplementary material for: Commensal gut bacteria employ de-chelatase HmuS to harvest iron from heme
Source: EMBO J. 2025 Sep 12;44(21):6226–52. doi: 10.1038/s44318-025-00563-5 (PMC12583661; doi:10.1038/s44318-025-00563-5)
Supplement: Supplementary file 13 — Source data Fig. 7 [file 44318_2025_563_MOESM13_ESM.zip › Fig. 7/Figure 7.cdxml]

<?xml version="1.0" encoding="UTF-8" ?>
<!DOCTYPE CDXML SYSTEM "http://www.cambridgesoft.com/xml/cdxml.dtd" >
<CDXML
 CreationProgram="ChemDraw 21.0.0.28"
 Name="Figure 7.cdxml"
 BoundingBox="4.41 165.26 533.96 329.19"
 WindowPosition="0 0"
 WindowSize="536870912 1073741824"
 WindowIsZoomed="yes"
 FractionalWidths="yes"
 InterpretChemically="yes"
 ShowAtomQuery="yes"
 ShowAtomStereo="no"
 ShowAtomEnhancedStereo="yes"
 ShowAtomNumber="no"
 ShowResidueID="no"
 ShowBondQuery="yes"
 ShowBondRxn="yes"
 ShowBondStereo="no"
 ShowTerminalCarbonLabels="no"
 ShowNonTerminalCarbonLabels="no"
 HideImplicitHydrogens="no"
 LabelFont="3"
 LabelSize="10"
 LabelFace="96"
 CaptionFont="20"
 CaptionSize="12"
 HashSpacing="2.70"
 MarginWidth="2"
 LineWidth="1"
 BoldWidth="4"
 BondLength="30"
 BondSpacing="12"
 ChainAngle="120"
 LabelJustification="Auto"
 CaptionJustification="Left"
 AminoAcidTermini="HOH"
 ShowSequenceTermini="yes"
 ShowSequenceBonds="yes"
 ShowSequenceUnlinkedBranches="no"
 ResidueWrapCount="40"
 ResidueBlockCount="10"
 ResidueZigZag="yes"
 NumberResidueBlocks="no"
 PrintMargins="36 36 36 36"
 MacPrintInfo="0003000004B004B000000000339027D800000000339027D80367052803FC0002000004B004B000000000339027D8000100000064000000010001010100000001270F000100010000000000000000000000000002001901900000000000600000000000000000000100000000000000000000000000000000"
 ChemPropName=""
 ChemPropFormula="Chemical Formula: "
 ChemPropExactMass="Exact Mass: "
 ChemPropMolWt="Molecular Weight: "
 ChemPropMOverZ="m/z: "
 ChemPropAnalysis="Elemental Analysis: "
 ChemPropBoilingPt="Boiling Point: "
 ChemPropMeltingPt="Melting Point: "
 ChemPropCritTemp="Critical Temp: "
 ChemPropCritPres="Critical Pres: "
 ChemPropCritVol="Critical Vol: "
 ChemPropGibbs="Gibbs Energy: "
 ChemPropLogP="Log P: "
 ChemPropMR="MR: "
 ChemPropHenry="Henry&apos;s Law: "
 ChemPropEForm="Heat of Form: "
 ChemProptPSA="tPSA: "
 ChemPropLogS="LogS: "
 ChemPropPKa="pKa: "
 ChemPropID=""
 ChemPropFragmentLabel=""
 color="0"
 bgcolor="1"
 RxnAutonumberStart="1"
 RxnAutonumberConditions="no"
 RxnAutonumberStyle="Roman"
 RxnAutonumberFormat="(#)"
><colortable>
<color r="1" g="1" b="1"/>
<color r="0" g="0" b="0"/>
<color r="1" g="0" b="0"/>
<color r="1" g="1" b="0"/>
<color r="0" g="1" b="0"/>
<color r="0" g="1" b="1"/>
<color r="0" g="0" b="1"/>
<color r="1" g="0" b="1"/>
<color r="0.5020" g="0" b="0"/>
<color r="0.8510" g="0.7843" b="0.4000"/>
<color r="0" g="0.5020" b="1"/>
<color r="0.9176" g="0.8588" b="0.5843"/>
</colortable><fonttable>
<font id="3" charset="iso-8859-1" name="Arial"/>
<font id="20" charset="iso-8859-1" name="Times New Roman"/>
</fonttable><page
 id="19327"
 BoundingBox="0 0 540 720"
 HeaderPosition="36"
 FooterPosition="36"
 PrintTrimMarks="yes"
 HeightPages="1"
 WidthPages="1"
><fragment
 id="18726"
 BoundingBox="108.95 191.28 242.37 271.82"
 Z="95"
><n
 id="18727"
 p="199.58 233.78"
 xyz="199.58 233.78 -2.95"
 Z="96"
 AS="N"
/><n
 id="18728"
 p="202.93 241"
 xyz="202.93 241 -16.70"
 Z="97"
 AS="N"
/><n
 id="18729"
 p="189.19 245.24"
 xyz="189.19 245.24 -23.44"
 Z="98"
 AS="N"
/><n
 id="18730"
 p="177.35 240.64"
 xyz="177.35 240.64 -13.86"
 Z="99"
 AS="N"
/><n
 id="18731"
 p="183.74 233.55"
 xyz="183.74 233.55 -1.18"
 Z="100"
 Element="7"
 NumHydrogens="0"
 NeedsClean="yes"
 AS="N"
><t
 p="180.13 237.45"
 BoundingBox="180.13 229.11 187.36 237.45"
 LabelJustification="Left"
 LabelAlignment="Above"
><s font="3" size="10" color="0" face="96">N</s></t></n><n
 id="18732"
 p="210.29 227.86"
 xyz="210.29 227.86 7.17"
 Z="106"
 AS="N"
/><n
 id="18733"
 p="161.76 242.60"
 xyz="161.76 242.60 -16.19"
 Z="108"
 AS="N"
/><n
 id="18734"
 p="149.12 238.29"
 xyz="149.12 238.29 -7.07"
 Z="110"
 AS="N"
/><n
 id="18735"
 p="133.38 240.73"
 xyz="133.38 240.73 -10.27"
 Z="111"
 AS="N"
/><n
 id="18736"
 p="125.40 234.50"
 xyz="125.40 234.50 2"
 Z="112"
 AS="N"
/><n
 id="18737"
 p="135.71 228.40"
 xyz="135.71 228.40 12.50"
 Z="113"
 AS="N"
/><n
 id="18738"
 p="150.38 230.73"
 xyz="150.38 230.73 6.91"
 Z="114"
 Warning="An atom in this label has an invalid valence."
 Element="7"
 NumHydrogens="0"
 NeedsClean="yes"
 AS="N"
><t
 p="146.77 234.63"
 BoundingBox="146.77 226.29 153.99 234.63"
 LabelJustification="Left"
><s font="3" size="10" color="0" face="96">N</s></t></n><n
 id="18739"
 p="132.32 221.18"
 xyz="132.32 221.18 26.23"
 Z="120"
 AS="N"
/><n
 id="18740"
 p="143.11 214.80"
 xyz="143.11 214.80 37.22"
 Z="123"
 AS="N"
/><n
 id="18741"
 p="139.94 207.63"
 xyz="139.94 207.63 50.86"
 Z="124"
 AS="N"
/><n
 id="18742"
 p="153.68 203.36"
 xyz="153.68 203.36 57.61"
 Z="125"
 AS="N"
/><n
 id="18743"
 p="165.44 208.02"
 xyz="165.44 208.02 47.97"
 Z="126"
 AS="N"
/><n
 id="18744"
 p="158.95 215.10"
 xyz="158.95 215.10 35.33"
 Z="127"
 Element="7"
 NumHydrogens="0"
 NeedsClean="yes"
 AS="N"
><t
 p="155.33 219"
 BoundingBox="155.33 210.65 162.56 219"
 LabelJustification="Left"
 LabelAlignment="Below"
><s font="3" size="10" color="0" face="96">N</s></t></n><n
 id="18745"
 p="181.07 206.12"
 xyz="181.07 206.12 50.18"
 Z="133"
 AS="N"
/><n
 id="18746"
 p="193.63 210.49"
 xyz="193.63 210.49 40.97"
 Z="135"
 AS="N"
/><n
 id="18747"
 p="209.07 208.22"
 xyz="209.07 208.22 43.90"
 Z="136"
 AS="N"
/><n
 id="18748"
 p="217.04 214.44"
 xyz="217.04 214.44 31.62"
 Z="137"
 AS="N"
/><n
 id="18749"
 p="206.87 220.43"
 xyz="206.87 220.43 21.32"
 Z="138"
 AS="N"
/><n
 id="18750"
 p="192.23 218.03"
 xyz="192.23 218.03 27.01"
 Z="139"
 Warning="An atom in this label has an invalid valence."
 Element="7"
 NumHydrogens="0"
 NeedsClean="yes"
 AS="N"
><t
 p="188.62 221.93"
 BoundingBox="188.62 213.59 195.84 221.93"
 LabelJustification="Left"
><s font="3" size="10" color="0" face="96">N</s></t></n><n
 id="18751"
 p="187.56 252.78"
 xyz="187.56 252.78 -37.35"
 Z="148"
 AS="N"
/><n
 id="18752"
 p="174.06 256.32"
 xyz="174.06 256.32 -43.10"
 Z="150"
 AS="N"
/><n
 id="18753"
 p="172.42 263.87"
 xyz="172.42 263.87 -57.01"
 Z="152"
 AS="N"
/><n
 id="18754"
 p="127.20 247.87"
 xyz="127.20 247.87 -23.07"
 Z="154"
 AS="N"
/><n
 id="18755"
 p="134.78 253.59"
 xyz="134.78 253.59 -33.81"
 Z="156"
 AS="N"
/><n
 id="18756"
 p="128.60 260.75"
 xyz="128.60 260.75 -46.61"
 Z="158"
 AS="N"
/><n
 id="18757"
 p="157.93 267.46"
 xyz="157.93 267.46 -62.45"
 Z="160"
 Element="8"
 NumHydrogens="0"
 NeedsClean="yes"
 AS="N"
><t
 p="154.04 271.36"
 BoundingBox="154.04 262.90 161.81 271.46"
 LabelJustification="Left"
><s font="3" size="10" color="0" face="96">O</s></t></n><n
 id="18758"
 p="185.30 267.82"
 xyz="185.30 267.82 -65.47"
 Z="162"
 Element="8"
 NumHydrogens="0"
 Charge="-1"
 NeedsClean="yes"
 AS="N"
><t
 p="181.41 271.72"
 BoundingBox="181.41 263.26 191.69 271.82"
 LabelJustification="Left"
 LabelAlignment="Left"
><s font="3" size="10" color="0" face="96">O-</s></t></n><n
 id="18759"
 p="138.20 266.38"
 xyz="138.20 266.38 -57.96"
 Z="163"
 Element="8"
 NumHydrogens="0"
 Charge="-1"
 NeedsClean="yes"
 AS="N"
><t
 p="134.31 270.28"
 BoundingBox="134.31 261.82 144.58 270.38"
 LabelJustification="Left"
 LabelAlignment="Left"
><s font="3" size="10" color="0" face="96">O-</s></t></n><n
 id="18760"
 p="112.84 262.23"
 xyz="112.84 262.23 -48.05"
 Z="165"
 Element="8"
 NumHydrogens="0"
 NeedsClean="yes"
 AS="N"
><t
 p="108.95 266.13"
 BoundingBox="108.95 257.67 116.73 266.23"
 LabelJustification="Left"
><s font="3" size="10" color="0" face="96">O</s></t></n><n
 id="18761"
 p="155.36 195.84"
 xyz="155.36 195.84 71.52"
 Z="168"
 AS="N"
/><n
 id="18762"
 p="142.52 191.86"
 xyz="142.52 191.86 80.01"
 Z="170"
 AS="N"
/><n
 id="18763"
 p="125.43 205.07"
 xyz="125.43 205.07 56.85"
 Z="172"
 AS="N"
/><n
 id="18764"
 p="215.36 201.08"
 xyz="215.36 201.08 56.64"
 Z="174"
 AS="N"
/><n
 id="18765"
 p="232.86 214.56"
 xyz="232.86 214.56 30.04"
 Z="176"
 AS="N"
/><n
 id="18766"
 p="242.02 208.10"
 xyz="242.02 208.10 41.32"
 Z="178"
 AS="N"
/><n
 id="18767"
 p="109.58 234.40"
 xyz="109.58 234.40 3.54"
 Z="180"
 AS="N"
/><n
 id="18768"
 p="217.47 243.53"
 xyz="217.47 243.53 -22.65"
 Z="182"
 AS="N"
/><n
 id="18769"
 p="167.82 224.02"
 xyz="167.82 224.02 15.92"
 Z="184"
 color="10"
 Element="26"
 NumHydrogens="0"
 NeedsClean="yes"
 Geometry="Tetrahedral"
 AS="S"
 BondOrdering="18819 18816 18818 18817"
><t
 p="164.76 227.94"
 BoundingBox="164.76 219.60 176.43 228.04"
 color="10"
 LabelJustification="Left"
 LabelAlignment="Left"
><s font="3" size="10" color="10" face="97">Fe</s></t></n><b
 id="18770"
 Z="101"
 LineWidth="1.22"
 BondSpacing="12"
 B="18727"
 E="18728"
 BS="N"
/><b
 id="18771"
 Z="102"
 LineWidth="1.22"
 BondSpacing="12"
 B="18728"
 E="18729"
 Order="2"
 BS="N"
 BondCircularOrdering="18815 18770 18772 18798"
/><b
 id="18772"
 Z="103"
 LineWidth="1.22"
 BondSpacing="12"
 B="18729"
 E="18730"
 BS="N"
/><b
 id="18773"
 Z="104"
 LineWidth="1.22"
 BondSpacing="12"
 B="18730"
 E="18731"
 BS="N"
/><b
 id="18774"
 Z="105"
 LineWidth="1.22"
 BondSpacing="12"
 B="18731"
 E="18727"
 BS="N"
/><b
 id="18775"
 Z="107"
 LineWidth="1.22"
 BondSpacing="12"
 B="18727"
 E="18732"
 Order="2"
 BS="N"
 BondCircularOrdering="18774 18770 0 18797"
/><b
 id="18776"
 Z="109"
 LineWidth="1.22"
 BondSpacing="12"
 B="18730"
 E="18733"
 Order="2"
 BS="N"
 BondCircularOrdering="18772 18773 18783 0"
/><b
 id="18777"
 Z="115"
 LineWidth="1.22"
 BondSpacing="12"
 B="18734"
 E="18735"
 BS="N"
/><b
 id="18778"
 Z="116"
 LineWidth="1.22"
 BondSpacing="12"
 B="18735"
 E="18736"
 Order="2"
 BS="N"
 BondCircularOrdering="18801 18777 18779 18814"
/><b
 id="18779"
 Z="117"
 LineWidth="1.22"
 BondSpacing="12"
 B="18736"
 E="18737"
 BS="N"
/><b
 id="18780"
 Z="118"
 LineWidth="1.22"
 BondSpacing="12"
 B="18737"
 E="18738"
 BS="N"
/><b
 id="18781"
 Z="119"
 LineWidth="1.22"
 BondSpacing="12"
 B="18738"
 E="18734"
 Order="2"
 BS="N"
 BondCircularOrdering="18816 18780 18777 18783"
/><b
 id="18782"
 Z="121"
 LineWidth="1.22"
 BondSpacing="12"
 B="18737"
 E="18739"
 Order="2"
 BS="N"
 BondCircularOrdering="18779 18780 18796 0"
/><b
 id="18783"
 Z="122"
 LineWidth="1.22"
 BondSpacing="12"
 B="18733"
 E="18734"
 BS="N"
/><b
 id="18784"
 Z="128"
 LineWidth="1.22"
 BondSpacing="12"
 B="18740"
 E="18741"
 Order="2"
 BS="N"
 BondCircularOrdering="18796 18788 18785 18810"
/><b
 id="18785"
 Z="129"
 LineWidth="1.22"
 BondSpacing="12"
 B="18741"
 E="18742"
 BS="N"
/><b
 id="18786"
 Z="130"
 LineWidth="1.22"
 BondSpacing="12"
 B="18742"
 E="18743"
 Order="2"
 BS="N"
 BondCircularOrdering="18808 18785 18787 18789"
/><b
 id="18787"
 Z="131"
 LineWidth="1.22"
 BondSpacing="12"
 B="18743"
 E="18744"
 BS="N"
/><b
 id="18788"
 Z="132"
 LineWidth="1.22"
 BondSpacing="12"
 B="18744"
 E="18740"
 BS="N"
/><b
 id="18789"
 Z="134"
 LineWidth="1.22"
 BondSpacing="12"
 B="18743"
 E="18745"
 BS="N"
/><b
 id="18790"
 Z="140"
 LineWidth="1.22"
 BondSpacing="12"
 B="18746"
 E="18747"
 BS="N"
/><b
 id="18791"
 Z="141"
 LineWidth="1.22"
 BondSpacing="12"
 B="18747"
 E="18748"
 Order="2"
 BS="N"
 BondCircularOrdering="18811 18790 18792 18812"
/><b
 id="18792"
 Z="142"
 LineWidth="1.22"
 BondSpacing="12"
 B="18748"
 E="18749"
 BS="N"
/><b
 id="18793"
 Z="143"
 LineWidth="1.22"
 BondSpacing="12"
 B="18749"
 E="18750"
 Order="2"
 BS="N"
 BondCircularOrdering="18797 18792 18794 18817"
/><b
 id="18794"
 Z="144"
 LineWidth="1.22"
 BondSpacing="12"
 B="18750"
 E="18746"
 BS="N"
/><b
 id="18795"
 Z="145"
 LineWidth="1.22"
 BondSpacing="12"
 B="18745"
 E="18746"
 Order="2"
 BS="N"
 BondCircularOrdering="0 18789 18794 18790"
/><b
 id="18796"
 Z="146"
 LineWidth="1.22"
 BondSpacing="12"
 B="18739"
 E="18740"
 BS="N"
/><b
 id="18797"
 Z="147"
 LineWidth="1.22"
 BondSpacing="12"
 B="18732"
 E="18749"
 BS="N"
/><b
 id="18798"
 Z="149"
 LineWidth="1.22"
 B="18729"
 E="18751"
 BS="N"
/><b
 id="18799"
 Z="151"
 LineWidth="1.22"
 B="18751"
 E="18752"
 BS="N"
/><b
 id="18800"
 Z="153"
 LineWidth="1.22"
 B="18752"
 E="18753"
 BS="N"
/><b
 id="18801"
 Z="155"
 LineWidth="1.22"
 B="18735"
 E="18754"
 BS="N"
/><b
 id="18802"
 Z="157"
 LineWidth="1.22"
 B="18754"
 E="18755"
 BS="N"
/><b
 id="18803"
 Z="159"
 LineWidth="1.22"
 B="18755"
 E="18756"
 BS="N"
/><b
 id="18804"
 Z="161"
 LineWidth="1.22"
 B="18753"
 E="18757"
 Order="2"
 BS="N"
/><b
 id="18805"
 Z="164"
 LineWidth="1.22"
 B="18756"
 E="18759"
 BS="N"
/><b
 id="18806"
 Z="166"
 LineWidth="1.22"
 B="18756"
 E="18760"
 Order="2"
 BS="N"
/><b
 id="18807"
 Z="167"
 LineWidth="1.22"
 B="18753"
 E="18758"
 BS="N"
/><b
 id="18808"
 Z="169"
 LineWidth="1.22"
 B="18742"
 E="18761"
 BS="N"
/><b
 id="18809"
 Z="171"
 LineWidth="1.22"
 B="18761"
 E="18762"
 Order="2"
 BS="N"
/><b
 id="18810"
 Z="173"
 LineWidth="1.22"
 B="18741"
 E="18763"
 BS="N"
/><b
 id="18811"
 Z="175"
 LineWidth="1.22"
 B="18747"
 E="18764"
 BS="N"
/><b
 id="18812"
 Z="177"
 LineWidth="1.22"
 B="18748"
 E="18765"
 BS="N"
/><b
 id="18813"
 Z="179"
 LineWidth="1.22"
 B="18765"
 E="18766"
 Order="2"
 BS="N"
/><b
 id="18814"
 Z="181"
 LineWidth="1.22"
 B="18736"
 E="18767"
 BS="N"
/><b
 id="18815"
 Z="183"
 LineWidth="1.22"
 B="18728"
 E="18768"
 BS="N"
/><b
 id="18816"
 Z="185"
 LineWidth="1.22"
 B="18738"
 E="18769"
 Display="Dash"
 BS="N"
/><b
 id="18817"
 Z="186"
 LineWidth="1.22"
 B="18769"
 E="18750"
 Display="Dash"
 BS="N"
 BeginAttach="1"
/><b
 id="18818"
 Z="187"
 LineWidth="1.22"
 B="18744"
 E="18769"
 BS="N"
/><b
 id="18819"
 Z="188"
 LineWidth="1.22"
 B="18769"
 E="18731"
 BS="N"
 BeginAttach="1"
/></fragment><fragment
 id="18820"
 BoundingBox="239.71 190.39 369.14 264.85"
 Z="302"
><n
 id="18821"
 p="330.91 235.11"
 xyz="330.91 235.11 -3.11"
 Z="303"
 AS="N"
/><n
 id="18822"
 p="334.44 242.71"
 xyz="334.44 242.71 -17.59"
 Z="304"
 AS="N"
/><n
 id="18823"
 p="319.97 247.18"
 xyz="319.97 247.18 -24.68"
 Z="305"
 AS="N"
/><n
 id="18824"
 p="307.50 242.34"
 xyz="307.50 242.34 -14.60"
 Z="306"
 AS="N"
/><n
 id="18825"
 p="314.24 234.87"
 xyz="314.24 234.87 -1.24"
 Z="307"
 Element="7"
 NumHydrogens="0"
 NeedsClean="yes"
 AS="N"
><t
 p="310.63 238.77"
 BoundingBox="310.63 230.43 317.85 238.77"
 LabelJustification="Left"
 LabelAlignment="Above"
><s font="3" size="10" color="0" face="96">N</s></t></n><n
 id="18826"
 p="342.19 228.88"
 xyz="342.19 228.88 7.55"
 Z="313"
 AS="N"
/><n
 id="18827"
 p="291.09 244.41"
 xyz="291.09 244.41 -17.04"
 Z="315"
 AS="N"
/><n
 id="18828"
 p="279.86 241.67"
 xyz="279.86 241.67 -7.44"
 Z="317"
 AS="N"
/><n
 id="18829"
 p="264.98 247.41"
 xyz="264.98 247.41 -10.82"
 Z="318"
 AS="N"
/><n
 id="18830"
 p="254.42 246.03"
 xyz="254.42 246.03 2.11"
 Z="319"
 AS="N"
/><n
 id="18831"
 p="260.51 234.98"
 xyz="260.51 234.98 13.16"
 Z="320"
 AS="N"
/><n
 id="18832"
 p="275.06 229.25"
 xyz="275.06 229.25 7.28"
 Z="321"
 Element="7"
 NumHydrogens="0"
 NeedsClean="yes"
 AS="N"
><t
 p="271.45 233.15"
 BoundingBox="271.45 224.81 278.67 233.15"
 LabelJustification="Left"
><s font="3" size="10" color="0" face="96">N</s></t></n><n
 id="18833"
 p="260.08 221.85"
 xyz="260.08 221.85 27.62"
 Z="327"
 AS="N"
/><n
 id="18834"
 p="271.45 215.13"
 xyz="271.45 215.13 39.19"
 Z="330"
 AS="N"
/><n
 id="18835"
 p="268.11 207.57"
 xyz="268.11 207.57 53.56"
 Z="331"
 AS="N"
/><n
 id="18836"
 p="282.58 203.09"
 xyz="282.58 203.09 60.66"
 Z="332"
 AS="N"
/><n
 id="18837"
 p="294.69 206.35"
 xyz="294.69 206.35 50.51"
 Z="333"
 AS="N"
/><n
 id="18838"
 p="288.12 215.44"
 xyz="288.12 215.44 37.20"
 Z="334"
 Element="7"
 NumHydrogens="0"
 NeedsClean="yes"
 AS="N"
><t
 p="284.51 219.34"
 BoundingBox="284.51 211 291.73 219.34"
 LabelJustification="Left"
 LabelAlignment="Below"
><s font="3" size="10" color="0" face="96">N</s></t></n><n
 id="18839"
 p="311.13 201.14"
 Z="340"
 AS="N"
/><n
 id="18840"
 p="327.76 212.13"
 xyz="327.76 212.13 43.14"
 Z="342"
 AS="N"
/><n
 id="18841"
 p="338.03 213.91"
 Z="343"
 AS="N"
/><n
 id="18842"
 p="348.92 222.56"
 xyz="348.92 222.56 33.30"
 Z="344"
 AS="N"
/><n
 id="18843"
 p="336.62 224.36"
 xyz="336.62 224.36 22.45"
 Z="345"
 AS="N"
/><n
 id="18844"
 p="316.29 214.45"
 Z="346"
 Element="7"
 NumHydrogens="0"
 NeedsClean="yes"
 AS="N"
><t
 p="312.68 218.35"
 BoundingBox="312.68 210.01 319.90 218.35"
 LabelJustification="Left"
><s font="3" size="10" color="0" face="96">N</s></t></n><n
 id="18845"
 p="318.26 260.74"
 xyz="318.26 260.74 -39.33"
 Z="355"
 NodeType="Nickname"
 NeedsClean="yes"
 AS="N"
><fragment
 id="19328"
><n
 id="19329"
 p="320.59 308.64"
 xyz="320.59 308.64 -19.32"
/><n
 id="19330"
 p="321.03 278.88"
 xyz="321.03 278.88 -15.59"
/><n
 id="19331"
 p="318.26 260.74"
 xyz="318.26 260.74 -39.33"
/><n
 id="19332"
 p="318.69 230.98"
 xyz="318.69 230.98 -35.60"
 NodeType="ExternalConnectionPoint"
/><b
 id="19333"
 B="19330"
 E="19331"
/><b
 id="19334"
 B="19329"
 E="19330"
/><b
 id="19335"
 B="19332"
 E="19331"
/></fragment><t
 p="319.92 264.64"
 BoundingBox="309.92 256.30 319.92 264.64"
 LabelJustification="Right"
 Justification="Right"
 LabelAlignment="Right"
><s font="3" size="10" color="0" face="96">Pr</s></t></n><n
 id="18848"
 p="263.20 260.95"
 xyz="263.20 260.95 -24.29"
 Z="357"
 NodeType="Nickname"
 NeedsClean="yes"
 AS="N"
><fragment
 id="19337"
><n
 id="19338"
 p="265.81 308.95"
 xyz="265.81 308.95 -4.58"
/><n
 id="19339"
 p="266.32 279.21"
 xyz="266.32 279.21 -0.70"
/><n
 id="19340"
 p="263.20 260.95"
 xyz="263.20 260.95 -24.29"
/><n
 id="19341"
 p="263.71 231.20"
 xyz="263.71 231.20 -20.41"
 NodeType="ExternalConnectionPoint"
/><b
 id="19342"
 B="19339"
 E="19340"
/><b
 id="19343"
 B="19338"
 E="19339"
/><b
 id="19344"
 B="19341"
 E="19340"
/></fragment><t
 p="264.87 264.85"
 BoundingBox="254.87 256.50 264.87 264.85"
 LabelJustification="Right"
 Justification="Right"
 LabelAlignment="Right"
><s font="3" size="10" color="0" face="96">Pr</s></t></n><n
 id="18855"
 p="284.35 195.17"
 xyz="284.35 195.17 75.31"
 Z="359"
 AS="N"
/><n
 id="18856"
 p="270.82 190.97"
 xyz="270.82 190.97 84.25"
 Z="361"
 AS="N"
/><n
 id="18857"
 p="252.83 204.88"
 xyz="252.83 204.88 59.86"
 Z="363"
 AS="N"
/><n
 id="18858"
 p="352.59 208.86"
 xyz="352.59 208.86 59.64"
 Z="365"
 AS="N"
/><n
 id="18859"
 p="357.50 225.71"
 xyz="357.50 225.71 31.63"
 Z="367"
 AS="N"
/><n
 id="18860"
 p="369 223.05"
 xyz="369 223.05 43.51"
 Z="369"
 AS="N"
/><n
 id="18861"
 p="240.01 254.39"
 xyz="240.01 254.39 3.73"
 Z="371"
 AS="N"
/><n
 id="18862"
 p="349.75 245.38"
 xyz="349.75 245.38 -23.85"
 Z="373"
 AS="N"
/><n
 id="18863"
 p="294.60 227.91"
 xyz="294.60 227.91 16.76"
 Z="375"
 color="10"
 Element="26"
 NumHydrogens="0"
 NeedsClean="yes"
 AS="N"
><t
 p="291.54 231.83"
 BoundingBox="291.54 223.49 303.21 231.93"
 color="10"
 LabelJustification="Left"
 LabelAlignment="Left"
><s font="3" size="10" color="10" face="97">Fe</s></t></n><b
 id="18864"
 Z="308"
 LineWidth="1.22"
 BondSpacing="12"
 B="18821"
 E="18822"
 BS="N"
/><b
 id="18865"
 Z="309"
 LineWidth="1.22"
 BondSpacing="12"
 B="18822"
 E="18823"
 Order="2"
 BS="N"
 BondCircularOrdering="18909 18864 18866 18892"
/><b
 id="18866"
 Z="310"
 LineWidth="1.22"
 BondSpacing="12"
 B="18823"
 E="18824"
 BS="N"
/><b
 id="18867"
 Z="311"
 LineWidth="1.22"
 BondSpacing="12"
 B="18824"
 E="18825"
 BS="N"
/><b
 id="18868"
 Z="312"
 LineWidth="1.22"
 BondSpacing="12"
 B="18825"
 E="18821"
 BS="N"
/><b
 id="18869"
 Z="314"
 LineWidth="1.22"
 BondSpacing="12"
 B="18821"
 E="18826"
 Order="2"
 BS="N"
 BondCircularOrdering="18868 18864 0 18891"
 CrossingBonds="18886 18887"
/><b
 id="18870"
 Z="316"
 LineWidth="1.22"
 BondSpacing="12"
 B="18824"
 E="18827"
 Order="2"
 BS="N"
 BondCircularOrdering="18866 18867 18877 0"
/><b
 id="18871"
 Z="322"
 LineWidth="1.22"
 BondSpacing="12"
 B="18828"
 E="18829"
 BS="N"
/><b
 id="18872"
 Z="323"
 LineWidth="1.22"
 BondSpacing="12"
 B="18829"
 E="18830"
 Order="2"
 BS="N"
 BondCircularOrdering="18895 18871 18873 18908"
/><b
 id="18873"
 Z="324"
 LineWidth="1.22"
 BondSpacing="12"
 B="18830"
 E="18831"
 BS="N"
/><b
 id="18874"
 Z="325"
 LineWidth="1.22"
 BondSpacing="12"
 B="18831"
 E="18832"
 BS="N"
/><b
 id="18875"
 Z="326"
 LineWidth="1.22"
 BondSpacing="12"
 B="18832"
 E="18828"
 Order="2"
 BS="N"
 BondCircularOrdering="0 18874 18871 18877"
/><b
 id="18876"
 Z="328"
 LineWidth="1.22"
 BondSpacing="12"
 B="18831"
 E="18833"
 Order="2"
 BS="N"
 BondCircularOrdering="18873 18874 18890 0"
/><b
 id="18877"
 Z="329"
 LineWidth="1.22"
 BondSpacing="12"
 B="18827"
 E="18828"
 BS="N"
/><b
 id="18878"
 Z="335"
 LineWidth="1.22"
 BondSpacing="12"
 B="18834"
 E="18835"
 Order="2"
 BS="N"
 BondCircularOrdering="18890 18882 18879 18904"
/><b
 id="18879"
 Z="336"
 LineWidth="1.22"
 BondSpacing="12"
 B="18835"
 E="18836"
 BS="N"
/><b
 id="18880"
 Z="337"
 LineWidth="1.22"
 BondSpacing="12"
 B="18836"
 E="18837"
 Order="2"
 BS="N"
 BondCircularOrdering="18902 18879 18881 18883"
/><b
 id="18881"
 Z="338"
 LineWidth="1.22"
 BondSpacing="12"
 B="18837"
 E="18838"
 BS="N"
/><b
 id="18882"
 Z="339"
 LineWidth="1.22"
 BondSpacing="12"
 B="18838"
 E="18834"
 BS="N"
/><b
 id="18883"
 Z="341"
 LineWidth="1.22"
 BondSpacing="12"
 B="18837"
 E="18839"
 BS="N"
/><b
 id="18884"
 Z="347"
 LineWidth="1.22"
 BondSpacing="12"
 B="18840"
 E="18841"
 BS="N"
/><b
 id="18885"
 Z="348"
 LineWidth="1.22"
 BondSpacing="12"
 B="18841"
 E="18842"
 Order="2"
 BS="N"
 BondCircularOrdering="18884 18905 18886 18906"
 CrossingBonds="18887"
/><b
 id="18886"
 Z="349"
 LineWidth="1.22"
 BondSpacing="12"
 B="18842"
 E="18843"
 BS="N"
 CrossingBonds="18869"
/><b
 id="18887"
 Z="350"
 LineWidth="1.22"
 BondSpacing="12"
 B="18843"
 E="18844"
 Order="2"
 BS="N"
 BondCircularOrdering="18886 18891 18888 0"
 CrossingBonds="18869 18885"
/><b
 id="18888"
 Z="351"
 LineWidth="1.22"
 BondSpacing="12"
 B="18844"
 E="18840"
 BS="N"
/><b
 id="18889"
 Z="352"
 LineWidth="1.22"
 BondSpacing="12"
 B="18839"
 E="18840"
 Order="2"
 BS="N"
 BondCircularOrdering="0 18883 18884 18888"
/><b
 id="18890"
 Z="353"
 LineWidth="1.22"
 BondSpacing="12"
 B="18833"
 E="18834"
 BS="N"
/><b
 id="18891"
 Z="354"
 LineWidth="1.22"
 BondSpacing="12"
 B="18826"
 E="18843"
 BS="N"
/><b
 id="18892"
 Z="356"
 LineWidth="1.22"
 B="18823"
 E="18845"
 BS="N"
/><b
 id="18895"
 Z="358"
 LineWidth="1.22"
 B="18829"
 E="18848"
 BS="N"
/><b
 id="18902"
 Z="360"
 LineWidth="1.22"
 B="18836"
 E="18855"
 BS="N"
/><b
 id="18903"
 Z="362"
 LineWidth="1.22"
 B="18855"
 E="18856"
 Order="2"
 BS="N"
/><b
 id="18904"
 Z="364"
 LineWidth="1.22"
 B="18835"
 E="18857"
 BS="N"
/><b
 id="18905"
 Z="366"
 LineWidth="1.22"
 B="18841"
 E="18858"
 BS="N"
/><b
 id="18906"
 Z="368"
 LineWidth="1.22"
 B="18842"
 E="18859"
 BS="N"
/><b
 id="18907"
 Z="370"
 LineWidth="1.22"
 B="18859"
 E="18860"
 Order="2"
 BS="N"
/><b
 id="18908"
 Z="372"
 LineWidth="1.22"
 B="18830"
 E="18861"
 BS="N"
/><b
 id="18909"
 Z="374"
 LineWidth="1.22"
 B="18822"
 E="18862"
 BS="N"
/><b
 id="18912"
 Z="376"
 LineWidth="1.22"
 B="18838"
 E="18863"
 BS="N"
/><b
 id="18913"
 Z="377"
 LineWidth="1.22"
 B="18863"
 E="18825"
 BS="N"
 BeginAttach="1"
/></fragment><fragment
 id="18966"
 BoundingBox="318.67 181.55 333.11 189.90"
 Z="378"
><n
 id="18967"
 p="322.28 185.97"
 xyz="322.28 185.97 16.76"
 Z="379"
 color="9"
 Warning="Formula cannot be computed for queries."
 NodeType="Fragment"
 NeedsClean="yes"
 AS="N"
><fragment
 id="19346"
><n
 id="19347"
 p="322.28 185.97"
 NodeType="GenericNickname"
 GenericNickname="A"
/></fragment><t
 p="318.67 189.90"
 BoundingBox="318.67 181.55 333.11 189.90"
 color="9"
 LabelJustification="Left"
 LabelAlignment="Left"
><s font="3" size="10" color="9" face="97">H</s><s font="3" size="10" color="8" face="97">A</s></t></n></fragment><fragment
 id="18972"
 BoundingBox="278.17 263.63 287.89 271.97"
 Z="380"
><n
 id="18973"
 p="281.78 268.05"
 xyz="281.78 268.05 16.76"
 Z="381"
 color="8"
 NodeType="GenericNickname"
 NumHydrogens="0"
 Charge="-1"
 NeedsClean="yes"
 AS="N"
 GenericNickname="A"
><t
 p="278.17 271.97"
 BoundingBox="278.17 263.63 287.89 271.97"
 color="8"
 LabelJustification="Left"
 LabelAlignment="Left"
><s font="3" size="10" color="8" face="97">A-</s></t></n></fragment><fragment
 id="18980"
 BoundingBox="386.39 196.05 519.18 265.58"
 Z="459"
><n
 id="18981"
 p="476.39 238.56"
 xyz="476.39 238.56 -2.95"
 Z="460"
 AS="N"
/><n
 id="18982"
 p="479.74 245.78"
 xyz="479.74 245.78 -16.70"
 Z="461"
 AS="N"
/><n
 id="18983"
 p="466 250.02"
 xyz="466 250.02 -23.44"
 Z="462"
 AS="N"
/><n
 id="18984"
 p="454.16 245.42"
 xyz="454.16 245.42 -13.86"
 Z="463"
 AS="N"
/><n
 id="18985"
 p="460.55 238.33"
 xyz="460.55 238.33 -1.18"
 Z="464"
 Element="7"
 NumHydrogens="1"
 NeedsClean="yes"
 AS="N"
><t
 p="464.17 242.23"
 BoundingBox="449.72 233.89 464.17 242.23"
 LabelJustification="Right"
 Justification="Right"
 LabelAlignment="Right"
><s font="3" size="10" color="0" face="96">N</s><s font="3" size="10" color="9" face="96">H</s></t></n><n
 id="18986"
 p="487.10 232.64"
 xyz="487.10 232.64 7.17"
 Z="470"
 AS="N"
/><n
 id="18987"
 p="438.57 247.38"
 xyz="438.57 247.38 -16.19"
 Z="472"
 AS="N"
/><n
 id="18988"
 p="425.93 243.07"
 xyz="425.93 243.07 -7.07"
 Z="474"
 AS="N"
/><n
 id="18989"
 p="410.19 245.51"
 xyz="410.19 245.51 -10.27"
 Z="475"
 AS="N"
/><n
 id="18990"
 p="402.21 239.28"
 xyz="402.21 239.28 2"
 Z="476"
 AS="N"
/><n
 id="18991"
 p="412.52 233.18"
 xyz="412.52 233.18 12.50"
 Z="477"
 AS="N"
/><n
 id="18992"
 p="427.19 235.51"
 xyz="427.19 235.51 6.91"
 Z="478"
 Element="7"
 NumHydrogens="0"
 NeedsClean="yes"
 AS="N"
><t
 p="423.58 239.41"
 BoundingBox="423.58 231.06 430.80 239.41"
 LabelJustification="Left"
><s font="3" size="10" color="0" face="96">N</s></t></n><n
 id="18993"
 p="409.13 225.96"
 xyz="409.13 225.96 26.23"
 Z="484"
 AS="N"
/><n
 id="18994"
 p="419.92 219.58"
 xyz="419.92 219.58 37.22"
 Z="487"
 AS="N"
/><n
 id="18995"
 p="416.75 212.41"
 xyz="416.75 212.41 50.86"
 Z="488"
 AS="N"
/><n
 id="18996"
 p="430.49 208.14"
 xyz="430.49 208.14 57.61"
 Z="489"
 AS="N"
/><n
 id="18997"
 p="442.25 212.80"
 xyz="442.25 212.80 47.97"
 Z="490"
 AS="N"
/><n
 id="18998"
 p="435.76 219.87"
 xyz="435.76 219.87 35.33"
 Z="491"
 Element="7"
 NumHydrogens="1"
 NeedsClean="yes"
 AS="N"
><t
 p="432.14 223.77"
 BoundingBox="432.14 215.43 446.59 223.77"
 LabelJustification="Left"
 LabelAlignment="Left"
><s font="3" size="10" color="0" face="96">N</s><s font="3" size="10" color="9" face="96">H</s></t></n><n
 id="18999"
 p="457.88 210.90"
 xyz="457.88 210.90 50.18"
 Z="497"
 AS="N"
/><n
 id="19000"
 p="470.44 215.27"
 xyz="470.44 215.27 40.97"
 Z="499"
 AS="N"
/><n
 id="19001"
 p="485.88 213"
 xyz="485.88 213 43.90"
 Z="500"
 AS="N"
/><n
 id="19002"
 p="493.85 219.22"
 xyz="493.85 219.22 31.62"
 Z="501"
 AS="N"
/><n
 id="19003"
 p="483.68 225.21"
 xyz="483.68 225.21 21.32"
 Z="502"
 AS="N"
/><n
 id="19004"
 p="469.04 222.81"
 xyz="469.04 222.81 27.01"
 Z="503"
 Element="7"
 NumHydrogens="0"
 NeedsClean="yes"
 AS="N"
><t
 p="465.43 226.71"
 BoundingBox="465.43 218.37 472.65 226.71"
 LabelJustification="Left"
><s font="3" size="10" color="0" face="96">N</s></t></n><n
 id="19005"
 p="464.37 261.68"
 xyz="464.37 261.68 -37.35"
 Z="512"
 NodeType="Nickname"
 NeedsClean="yes"
 AS="N"
><fragment
 id="19349"
><n
 id="19350"
 p="466.64 309.83"
 xyz="466.64 309.83 -17.96"
/><n
 id="19351"
 p="467.12 280.12"
 xyz="467.12 280.12 -13.85"
/><n
 id="19352"
 p="464.37 261.68"
 xyz="464.37 261.68 -37.35"
/><n
 id="19353"
 p="464.85 231.97"
 xyz="464.85 231.97 -33.24"
 NodeType="ExternalConnectionPoint"
/><b
 id="19354"
 B="19351"
 E="19352"
/><b
 id="19355"
 B="19350"
 E="19351"
/><b
 id="19356"
 B="19353"
 E="19352"
/></fragment><t
 p="466.04 265.58"
 BoundingBox="456.04 257.24 466.04 265.58"
 LabelJustification="Right"
 Justification="Right"
 LabelAlignment="Right"
><s font="3" size="10" color="0" face="96">Pr</s></t></n><n
 id="19008"
 p="404.01 256.78"
 xyz="404.01 256.78 -23.07"
 Z="514"
 NodeType="Nickname"
 NeedsClean="yes"
 AS="N"
><fragment
 id="19358"
><n
 id="19359"
 p="404.52 308.73"
 xyz="404.52 308.73 -22.02"
/><n
 id="19360"
 p="410.78 282.42"
 xyz="410.78 282.42 -9.04"
/><n
 id="19361"
 p="404.01 256.78"
 xyz="404.01 256.78 -23.07"
/><n
 id="19362"
 p="410.27 230.47"
 xyz="410.27 230.47 -10.09"
 NodeType="ExternalConnectionPoint"
/><b
 id="19363"
 B="19360"
 E="19361"
/><b
 id="19364"
 B="19359"
 E="19360"
/><b
 id="19365"
 B="19362"
 E="19361"
/></fragment><t
 p="405.68 260.68"
 BoundingBox="395.68 252.34 405.68 260.68"
 LabelJustification="Right"
 Justification="Right"
 LabelAlignment="Right"
><s font="3" size="10" color="0" face="96">Pr</s></t></n><n
 id="19015"
 p="432.17 200.62"
 xyz="432.17 200.62 71.52"
 Z="516"
 AS="N"
/><n
 id="19016"
 p="419.33 196.64"
 xyz="419.33 196.64 80.01"
 Z="518"
 AS="N"
/><n
 id="19017"
 p="402.24 209.85"
 xyz="402.24 209.85 56.85"
 Z="520"
 AS="N"
/><n
 id="19018"
 p="492.17 205.86"
 xyz="492.17 205.86 56.64"
 Z="522"
 AS="N"
/><n
 id="19019"
 p="509.67 219.34"
 xyz="509.67 219.34 30.04"
 Z="524"
 AS="N"
/><n
 id="19020"
 p="518.83 212.88"
 xyz="518.83 212.88 41.32"
 Z="526"
 AS="N"
/><n
 id="19021"
 p="386.39 239.17"
 xyz="386.39 239.17 3.54"
 Z="528"
 AS="N"
/><n
 id="19022"
 p="494.28 248.31"
 xyz="494.28 248.31 -22.65"
 Z="530"
 AS="N"
/><b
 id="19024"
 Z="465"
 LineWidth="1.22"
 BondSpacing="12"
 B="18981"
 E="18982"
 BS="N"
/><b
 id="19025"
 Z="466"
 LineWidth="1.22"
 BondSpacing="12"
 B="18982"
 E="18983"
 Order="2"
 BS="N"
 BondCircularOrdering="19069 19024 19026 19052"
/><b
 id="19026"
 Z="467"
 LineWidth="1.22"
 BondSpacing="12"
 B="18983"
 E="18984"
 BS="N"
/><b
 id="19027"
 Z="468"
 LineWidth="1.22"
 BondSpacing="12"
 B="18984"
 E="18985"
 BS="N"
/><b
 id="19028"
 Z="469"
 LineWidth="1.22"
 BondSpacing="12"
 B="18985"
 E="18981"
 BS="N"
/><b
 id="19029"
 Z="471"
 LineWidth="1.22"
 BondSpacing="12"
 B="18981"
 E="18986"
 Order="2"
 BS="N"
 BondCircularOrdering="19028 19024 0 19051"
/><b
 id="19030"
 Z="473"
 LineWidth="1.22"
 BondSpacing="12"
 B="18984"
 E="18987"
 Order="2"
 BS="N"
 BondCircularOrdering="19026 19027 19037 0"
/><b
 id="19031"
 Z="479"
 LineWidth="1.22"
 BondSpacing="12"
 B="18988"
 E="18989"
 BS="N"
/><b
 id="19032"
 Z="480"
 LineWidth="1.22"
 BondSpacing="12"
 B="18989"
 E="18990"
 Order="2"
 BS="N"
 BondCircularOrdering="19055 19031 19033 19068"
/><b
 id="19033"
 Z="481"
 LineWidth="1.22"
 BondSpacing="12"
 B="18990"
 E="18991"
 BS="N"
/><b
 id="19034"
 Z="482"
 LineWidth="1.22"
 BondSpacing="12"
 B="18991"
 E="18992"
 BS="N"
/><b
 id="19035"
 Z="483"
 LineWidth="1.22"
 BondSpacing="12"
 B="18992"
 E="18988"
 Order="2"
 BS="N"
 BondCircularOrdering="0 19034 19031 19037"
/><b
 id="19036"
 Z="485"
 LineWidth="1.22"
 BondSpacing="12"
 B="18991"
 E="18993"
 Order="2"
 BS="N"
 BondCircularOrdering="19033 19034 19050 0"
/><b
 id="19037"
 Z="486"
 LineWidth="1.22"
 BondSpacing="12"
 B="18987"
 E="18988"
 BS="N"
/><b
 id="19038"
 Z="492"
 LineWidth="1.22"
 BondSpacing="12"
 B="18994"
 E="18995"
 Order="2"
 BS="N"
 BondCircularOrdering="19050 19042 19039 19064"
/><b
 id="19039"
 Z="493"
 LineWidth="1.22"
 BondSpacing="12"
 B="18995"
 E="18996"
 BS="N"
/><b
 id="19040"
 Z="494"
 LineWidth="1.22"
 BondSpacing="12"
 B="18996"
 E="18997"
 Order="2"
 BS="N"
 BondCircularOrdering="19062 19039 19041 19043"
/><b
 id="19041"
 Z="495"
 LineWidth="1.22"
 BondSpacing="12"
 B="18997"
 E="18998"
 BS="N"
/><b
 id="19042"
 Z="496"
 LineWidth="1.22"
 BondSpacing="12"
 B="18998"
 E="18994"
 BS="N"
/><b
 id="19043"
 Z="498"
 LineWidth="1.22"
 BondSpacing="12"
 B="18997"
 E="18999"
 BS="N"
/><b
 id="19044"
 Z="504"
 LineWidth="1.22"
 BondSpacing="12"
 B="19000"
 E="19001"
 BS="N"
/><b
 id="19045"
 Z="505"
 LineWidth="1.22"
 BondSpacing="12"
 B="19001"
 E="19002"
 Order="2"
 BS="N"
 BondCircularOrdering="19065 19044 19046 19066"
/><b
 id="19046"
 Z="506"
 LineWidth="1.22"
 BondSpacing="12"
 B="19002"
 E="19003"
 BS="N"
/><b
 id="19047"
 Z="507"
 LineWidth="1.22"
 BondSpacing="12"
 B="19003"
 E="19004"
 Order="2"
 BS="N"
 BondCircularOrdering="19051 19046 19048 0"
/><b
 id="19048"
 Z="508"
 LineWidth="1.22"
 BondSpacing="12"
 B="19004"
 E="19000"
 BS="N"
/><b
 id="19049"
 Z="509"
 LineWidth="1.22"
 BondSpacing="12"
 B="18999"
 E="19000"
 Order="2"
 BS="N"
 BondCircularOrdering="0 19043 19048 19044"
/><b
 id="19050"
 Z="510"
 LineWidth="1.22"
 BondSpacing="12"
 B="18993"
 E="18994"
 BS="N"
/><b
 id="19051"
 Z="511"
 LineWidth="1.22"
 BondSpacing="12"
 B="18986"
 E="19003"
 BS="N"
/><b
 id="19052"
 Z="513"
 LineWidth="1.22"
 B="18983"
 E="19005"
 BS="N"
/><b
 id="19055"
 Z="515"
 LineWidth="1.22"
 B="18989"
 E="19008"
 BS="N"
/><b
 id="19062"
 Z="517"
 LineWidth="1.22"
 B="18996"
 E="19015"
 BS="N"
/><b
 id="19063"
 Z="519"
 LineWidth="1.22"
 B="19015"
 E="19016"
 Order="2"
 BS="N"
/><b
 id="19064"
 Z="521"
 LineWidth="1.22"
 B="18995"
 E="19017"
 BS="N"
/><b
 id="19065"
 Z="523"
 LineWidth="1.22"
 B="19001"
 E="19018"
 BS="N"
/><b
 id="19066"
 Z="525"
 LineWidth="1.22"
 B="19002"
 E="19019"
 BS="N"
/><b
 id="19067"
 Z="527"
 LineWidth="1.22"
 B="19019"
 E="19020"
 Order="2"
 BS="N"
/><b
 id="19068"
 Z="529"
 LineWidth="1.22"
 B="18990"
 E="19021"
 BS="N"
/><b
 id="19069"
 Z="531"
 LineWidth="1.22"
 B="18982"
 E="19022"
 BS="N"
/></fragment><fragment
 id="19082"
 BoundingBox="412.40 264.91 452.29 273.35"
 Z="532"
><n
 id="19083"
 p="418.50 269.32"
 xyz="418.50 269.32 16.76"
 Z="533"
 color="8"
 NodeType="GenericNickname"
 NumHydrogens="0"
 Charge="-1"
 NeedsClean="yes"
 AS="N"
 GenericNickname="A"
><t
 p="422.12 273.25"
 BoundingBox="412.40 264.91 422.12 273.25"
 color="8"
 LabelJustification="Right"
 Justification="Right"
 LabelAlignment="Right"
><s font="3" size="10" color="8" face="97">A-</s></t></n><n
 id="19091"
 p="443.68 269.32"
 xyz="443.68 269.32 16.76"
 Z="534"
 color="10"
 Element="26"
 NumHydrogens="0"
 NeedsClean="yes"
 AS="N"
><t
 p="440.62 273.25"
 BoundingBox="440.62 264.91 452.29 273.35"
 color="10"
 LabelJustification="Left"
 LabelAlignment="Left"
><s font="3" size="10" color="10" face="97">Fe</s></t></n><b
 id="19092"
 Z="535"
 B="19083"
 E="19091"
 Display="Dash"
 BS="N"
/></fragment><fragment
 id="19171"
 BoundingBox="7.03 171.85 91.34 296.09"
 Z="630"
><n
 id="19172"
 p="69.74 216.09"
 xyz="69.74 216.09 -2.65"
 Z="631"
 AS="N"
/><n
 id="19173"
 p="76.63 217.92"
 xyz="76.63 217.92 -14.96"
 Z="632"
 AS="N"
/><n
 id="19174"
 p="71.66 229.82"
 xyz="71.66 229.82 -21"
 Z="633"
 AS="N"
/><n
 id="19175"
 p="61.70 235.32"
 xyz="61.70 235.32 -12.42"
 Z="634"
 AS="N"
/><n
 id="19176"
 p="60.49 226.85"
 xyz="60.49 226.85 -1.05"
 Z="635"
 Element="7"
 NumHydrogens="0"
 NeedsClean="yes"
 AS="N"
><t
 p="56.88 230.75"
 BoundingBox="56.88 222.41 64.10 230.75"
 LabelJustification="Left"
 LabelAlignment="Above"
><s font="3" size="10" color="0" face="96">N</s></t></n><n
 id="19177"
 p="71.81 205.32"
 xyz="71.81 205.32 6.43"
 Z="641"
 AS="N"
/><n
 id="19178"
 p="54.10 247.17"
 xyz="54.10 247.17 -14.50"
 Z="643"
 AS="N"
/><n
 id="19179"
 p="43.87 253.39"
 xyz="43.87 253.39 -6.33"
 Z="645"
 AS="N"
/><n
 id="19180"
 p="36.52 265.62"
 xyz="36.52 265.62 -9.20"
 Z="646"
 AS="N"
/><n
 id="19181"
 p="27.65 267.54"
 xyz="27.65 267.54 1.79"
 Z="647"
 AS="N"
/><n
 id="19182"
 p="29.37 256.94"
 xyz="29.37 256.94 11.20"
 Z="648"
 AS="N"
/><n
 id="19183"
 p="39.40 248.18"
 xyz="39.40 248.18 6.19"
 Z="649"
 Warning="An atom in this label has an invalid valence."
 Element="7"
 NumHydrogens="0"
 NeedsClean="yes"
 AS="N"
><t
 p="35.78 252.08"
 BoundingBox="35.78 243.74 43.01 252.08"
 LabelJustification="Left"
><s font="3" size="10" color="0" face="96">N</s></t></n><n
 id="19184"
 p="22.46 255.13"
 xyz="22.46 255.13 23.51"
 Z="655"
 AS="N"
/><n
 id="19185"
 p="24.27 244.04"
 xyz="24.27 244.04 33.35"
 Z="658"
 AS="N"
/><n
 id="19186"
 p="17.51 242.10"
 xyz="17.51 242.10 45.57"
 Z="659"
 AS="N"
/><n
 id="19187"
 p="22.46 230.21"
 xyz="22.46 230.21 51.62"
 Z="660"
 AS="N"
/><n
 id="19188"
 p="32.42 224.78"
 xyz="32.42 224.78 42.98"
 Z="661"
 AS="N"
/><n
 id="19189"
 p="33.56 233.32"
 xyz="33.56 233.32 31.66"
 Z="662"
 Element="7"
 NumHydrogens="0"
 NeedsClean="yes"
 AS="N"
><t
 p="29.95 237.22"
 BoundingBox="29.95 228.88 37.17 237.22"
 LabelJustification="Left"
 LabelAlignment="Below"
><s font="3" size="10" color="0" face="96">N</s></t></n><n
 id="19190"
 p="40.08 212.94"
 xyz="40.08 212.94 44.96"
 Z="668"
 AS="N"
/><n
 id="19191"
 p="50.30 206.81"
 xyz="50.30 206.81 36.71"
 Z="670"
 AS="N"
/><n
 id="19192"
 p="57.60 194.89"
 xyz="57.60 194.89 39.33"
 Z="671"
 AS="N"
/><n
 id="19193"
 p="66.46 192.98"
 xyz="66.46 192.98 28.34"
 Z="672"
 AS="N"
/><n
 id="19194"
 p="64.74 203.41"
 xyz="64.74 203.41 19.11"
 Z="673"
 AS="N"
/><n
 id="19195"
 p="54.68 212.10"
 xyz="54.68 212.10 24.20"
 Z="674"
 Warning="An atom in this label has an invalid valence."
 Element="7"
 NumHydrogens="0"
 NeedsClean="yes"
 AS="N"
><t
 p="51.07 216"
 BoundingBox="51.07 207.66 58.29 216"
 LabelJustification="Left"
><s font="3" size="10" color="0" face="96">N</s></t></n><n
 id="19196"
 p="75.91 235.26"
 xyz="75.91 235.26 -33.47"
 Z="683"
 AS="N"
/><n
 id="19197"
 p="70.60 246.58"
 xyz="70.60 246.58 -38.62"
 Z="685"
 AS="N"
/><n
 id="19198"
 p="74.85 252.04"
 xyz="74.85 252.04 -51.08"
 Z="687"
 AS="N"
/><n
 id="19199"
 p="37.89 273.97"
 xyz="37.89 273.97 -20.67"
 Z="689"
 AS="N"
/><n
 id="19200"
 p="46.17 272.04"
 xyz="46.17 272.04 -30.29"
 Z="691"
 AS="N"
/><n
 id="19201"
 p="47.55 280.40"
 xyz="47.55 280.40 -41.76"
 Z="693"
 AS="N"
/><n
 id="19202"
 p="69 264.08"
 xyz="69 264.08 -55.96"
 Z="695"
 Element="8"
 NumHydrogens="0"
 NeedsClean="yes"
 AS="N"
><t
 p="65.11 267.98"
 BoundingBox="65.11 259.52 72.89 268.08"
 LabelJustification="Left"
><s font="3" size="10" color="0" face="96">O</s></t></n><n
 id="19203"
 p="84.96 245.45"
 xyz="84.96 245.45 -58.66"
 Z="697"
 Element="8"
 NumHydrogens="0"
 Charge="-1"
 NeedsClean="yes"
 AS="N"
><t
 p="81.07 249.35"
 BoundingBox="81.07 240.89 91.34 249.45"
 LabelJustification="Left"
 LabelAlignment="Left"
><s font="3" size="10" color="0" face="96">O-</s></t></n><n
 id="19204"
 p="56.93 277.03"
 xyz="56.93 277.03 -51.93"
 Z="698"
 Element="8"
 NumHydrogens="0"
 Charge="-1"
 NeedsClean="yes"
 AS="N"
><t
 p="53.04 280.93"
 BoundingBox="53.04 272.47 63.32 281.03"
 LabelJustification="Left"
 LabelAlignment="Left"
><s font="3" size="10" color="0" face="96">O-</s></t></n><n
 id="19205"
 p="39.52 292.09"
 xyz="39.52 292.09 -43.05"
 Z="700"
 Element="8"
 NumHydrogens="0"
 NeedsClean="yes"
 AS="N"
><t
 p="35.63 295.99"
 BoundingBox="35.63 287.53 43.41 296.09"
 LabelJustification="Left"
><s font="3" size="10" color="0" face="96">O</s></t></n><n
 id="19206"
 p="18.26 224.73"
 xyz="18.26 224.73 64.08"
 Z="703"
 AS="N"
/><n
 id="19207"
 p="8.14 231.28"
 xyz="8.14 231.28 71.69"
 Z="705"
 AS="N"
/><n
 id="19208"
 p="7.42 250.62"
 xyz="7.42 250.62 50.94"
 Z="707"
 AS="N"
/><n
 id="19209"
 p="56.30 186.46"
 xyz="56.30 186.46 50.75"
 Z="709"
 AS="N"
/><n
 id="19210"
 p="75.62 182.16"
 xyz="75.62 182.16 26.92"
 Z="711"
 AS="N"
/><n
 id="19211"
 p="76.43 172.15"
 xyz="76.43 172.15 37.02"
 Z="713"
 AS="N"
/><n
 id="19212"
 p="18.50 278.35"
 xyz="18.50 278.35 3.18"
 Z="715"
 AS="N"
/><n
 id="19213"
 p="86.72 209.38"
 xyz="86.72 209.38 -20.29"
 Z="717"
 AS="N"
/><n
 id="19214"
 p="45.98 230.28"
 xyz="45.98 230.28 14.26"
 Z="719"
 color="4"
 Element="26"
 NumHydrogens="0"
 NeedsClean="yes"
 Geometry="Tetrahedral"
 AS="S"
 BondOrdering="19264 19261 19263 19262"
><t
 p="43.22 234.41"
 BoundingBox="42.64 225.34 54.82 234.51"
 color="4"
 LabelJustification="Left"
 RotationAngle="23330816"
 LabelAlignment="Left"
><s font="3" size="9.95" color="4" face="97">Fe</s></t></n><b
 id="19215"
 Z="636"
 LineWidth="1.22"
 BondSpacing="12"
 B="19172"
 E="19173"
 BS="N"
/><b
 id="19216"
 Z="637"
 LineWidth="1.22"
 BondSpacing="12"
 B="19173"
 E="19174"
 Order="2"
 BS="N"
 BondCircularOrdering="19260 19215 19217 19243"
/><b
 id="19217"
 Z="638"
 LineWidth="1.22"
 BondSpacing="12"
 B="19174"
 E="19175"
 BS="N"
/><b
 id="19218"
 Z="639"
 LineWidth="1.22"
 BondSpacing="12"
 B="19175"
 E="19176"
 BS="N"
/><b
 id="19219"
 Z="640"
 LineWidth="1.22"
 BondSpacing="12"
 B="19176"
 E="19172"
 BS="N"
/><b
 id="19220"
 Z="642"
 LineWidth="1.22"
 BondSpacing="12"
 B="19172"
 E="19177"
 Order="2"
 BS="N"
 BondCircularOrdering="19219 19215 0 19242"
 CrossingBonds="19238"
/><b
 id="19221"
 Z="644"
 LineWidth="1.22"
 BondSpacing="12"
 B="19175"
 E="19178"
 Order="2"
 BS="N"
 BondCircularOrdering="19217 19218 19228 0"
/><b
 id="19222"
 Z="650"
 LineWidth="1.22"
 BondSpacing="12"
 B="19179"
 E="19180"
 BS="N"
/><b
 id="19223"
 Z="651"
 LineWidth="1.22"
 BondSpacing="12"
 B="19180"
 E="19181"
 Order="2"
 BS="N"
 BondCircularOrdering="19246 19222 19224 19259"
/><b
 id="19224"
 Z="652"
 LineWidth="1.22"
 BondSpacing="12"
 B="19181"
 E="19182"
 BS="N"
/><b
 id="19225"
 Z="653"
 LineWidth="1.22"
 BondSpacing="12"
 B="19182"
 E="19183"
 BS="N"
/><b
 id="19226"
 Z="654"
 LineWidth="1.22"
 BondSpacing="12"
 B="19183"
 E="19179"
 Order="2"
 BS="N"
 BondCircularOrdering="19261 19225 19222 19228"
/><b
 id="19227"
 Z="656"
 LineWidth="1.22"
 BondSpacing="12"
 B="19182"
 E="19184"
 Order="2"
 BS="N"
 BondCircularOrdering="19224 19225 19241 0"
/><b
 id="19228"
 Z="657"
 LineWidth="1.22"
 BondSpacing="12"
 B="19178"
 E="19179"
 BS="N"
/><b
 id="19229"
 Z="663"
 LineWidth="1.22"
 BondSpacing="12"
 B="19185"
 E="19186"
 Order="2"
 BS="N"
 BondCircularOrdering="19241 19233 19230 19255"
/><b
 id="19230"
 Z="664"
 LineWidth="1.22"
 BondSpacing="12"
 B="19186"
 E="19187"
 BS="N"
/><b
 id="19231"
 Z="665"
 LineWidth="1.22"
 BondSpacing="12"
 B="19187"
 E="19188"
 Order="2"
 BS="N"
 BondCircularOrdering="19253 19230 19232 19234"
/><b
 id="19232"
 Z="666"
 LineWidth="1.22"
 BondSpacing="12"
 B="19188"
 E="19189"
 BS="N"
/><b
 id="19233"
 Z="667"
 LineWidth="1.22"
 BondSpacing="12"
 B="19189"
 E="19185"
 BS="N"
/><b
 id="19234"
 Z="669"
 LineWidth="1.22"
 BondSpacing="12"
 B="19188"
 E="19190"
 BS="N"
/><b
 id="19235"
 Z="675"
 LineWidth="1.22"
 BondSpacing="12"
 B="19191"
 E="19192"
 BS="N"
/><b
 id="19236"
 Z="676"
 LineWidth="1.22"
 BondSpacing="12"
 B="19192"
 E="19193"
 Order="2"
 BS="N"
 BondCircularOrdering="19256 19235 19237 19257"
/><b
 id="19237"
 Z="677"
 LineWidth="1.22"
 BondSpacing="12"
 B="19193"
 E="19194"
 BS="N"
/><b
 id="19238"
 Z="678"
 LineWidth="1.22"
 BondSpacing="12"
 B="19194"
 E="19195"
 Order="2"
 BS="N"
 BondCircularOrdering="19242 19237 19239 19262"
 CrossingBonds="19220"
/><b
 id="19239"
 Z="679"
 LineWidth="1.22"
 BondSpacing="12"
 B="19195"
 E="19191"
 BS="N"
/><b
 id="19240"
 Z="680"
 LineWidth="1.22"
 BondSpacing="12"
 B="19190"
 E="19191"
 Order="2"
 BS="N"
 BondCircularOrdering="0 19234 19239 19235"
/><b
 id="19241"
 Z="681"
 LineWidth="1.22"
 BondSpacing="12"
 B="19184"
 E="19185"
 BS="N"
/><b
 id="19242"
 Z="682"
 LineWidth="1.22"
 BondSpacing="12"
 B="19177"
 E="19194"
 BS="N"
/><b
 id="19243"
 Z="684"
 LineWidth="1.22"
 B="19174"
 E="19196"
 BS="N"
/><b
 id="19244"
 Z="686"
 LineWidth="1.22"
 B="19196"
 E="19197"
 BS="N"
/><b
 id="19245"
 Z="688"
 LineWidth="1.22"
 B="19197"
 E="19198"
 BS="N"
/><b
 id="19246"
 Z="690"
 LineWidth="1.22"
 B="19180"
 E="19199"
 BS="N"
/><b
 id="19247"
 Z="692"
 LineWidth="1.22"
 B="19199"
 E="19200"
 BS="N"
/><b
 id="19248"
 Z="694"
 LineWidth="1.22"
 B="19200"
 E="19201"
 BS="N"
/><b
 id="19249"
 Z="696"
 LineWidth="1.22"
 B="19198"
 E="19202"
 Order="2"
 BS="N"
/><b
 id="19250"
 Z="699"
 LineWidth="1.22"
 B="19201"
 E="19204"
 BS="N"
/><b
 id="19251"
 Z="701"
 LineWidth="1.22"
 B="19201"
 E="19205"
 Order="2"
 BS="N"
/><b
 id="19252"
 Z="702"
 LineWidth="1.22"
 B="19198"
 E="19203"
 BS="N"
/><b
 id="19253"
 Z="704"
 LineWidth="1.22"
 B="19187"
 E="19206"
 BS="N"
/><b
 id="19254"
 Z="706"
 LineWidth="1.22"
 B="19206"
 E="19207"
 Order="2"
 BS="N"
/><b
 id="19255"
 Z="708"
 LineWidth="1.22"
 B="19186"
 E="19208"
 BS="N"
/><b
 id="19256"
 Z="710"
 LineWidth="1.22"
 B="19192"
 E="19209"
 BS="N"
/><b
 id="19257"
 Z="712"
 LineWidth="1.22"
 B="19193"
 E="19210"
 BS="N"
/><b
 id="19258"
 Z="714"
 LineWidth="1.22"
 B="19210"
 E="19211"
 Order="2"
 BS="N"
/><b
 id="19259"
 Z="716"
 LineWidth="1.22"
 B="19181"
 E="19212"
 BS="N"
/><b
 id="19260"
 Z="718"
 LineWidth="1.22"
 B="19173"
 E="19213"
 BS="N"
/><b
 id="19261"
 Z="720"
 LineWidth="1.22"
 B="19183"
 E="19214"
 Display="Dash"
 BS="N"
/><b
 id="19262"
 Z="721"
 LineWidth="1.22"
 B="19214"
 E="19195"
 Display="Dash"
 BS="N"
 BeginAttach="1"
/><b
 id="19263"
 Z="722"
 LineWidth="1.22"
 B="19189"
 E="19214"
 BS="N"
/><b
 id="19264"
 Z="723"
 LineWidth="1.22"
 B="19214"
 E="19176"
 BS="N"
 BeginAttach="1"
/></fragment><fragment
 id="19268"
 BoundingBox="4.41 165.26 69.44 175.56"
 Z="727"
><n
 id="19269"
 p="7.47 169.68"
 xyz="7.47 169.68 16.76"
 Z="728"
 Warning="ChemDraw can&apos;t interpret this label."
 NodeType="Unspecified"
 NeedsClean="yes"
 AS="N"
><t
 p="4.41 173.61"
 BoundingBox="4.41 165.26 69.44 175.56"
 LabelJustification="Left"
 LabelAlignment="Left"
><s font="3" size="10" color="0" face="97">heme capture</s></t></n></fragment><fragment
 id="19271"
 BoundingBox="150.32 165.26 210.33 173.71"
 Z="730"
><n
 id="19272"
 p="153.38 169.68"
 xyz="153.38 169.68 16.76"
 Z="731"
 Warning="ChemDraw can&apos;t interpret this label."
 NodeType="Unspecified"
 NeedsClean="yes"
 AS="N"
><t
 p="150.32 173.61"
 BoundingBox="150.32 165.26 210.33 173.71"
 LabelJustification="Left"
 LabelAlignment="Left"
><s font="3" size="10" color="0" face="97">Fe reduction</s></t></n></fragment><fragment
 id="19273"
 BoundingBox="269.15 165.26 336.92 175.71"
 Z="732"
><n
 id="19274"
 p="271.10 169.68"
 xyz="271.10 169.68 16.76"
 Z="733"
 Warning="ChemDraw can&apos;t interpret this label."
 NodeType="Unspecified"
 NeedsClean="yes"
 AS="N"
><t
 p="269.15 173.61"
 BoundingBox="269.15 165.26 336.92 175.71"
 LabelJustification="Left"
 LabelAlignment="Left"
><s font="3" size="10" color="0" face="97">ring distortion</s></t></n></fragment><fragment
 id="19284"
 BoundingBox="37.59 310.43 55.93 322.18"
 Z="743"
><n
 id="19283"
 p="41.76 315.76"
 Z="742"
 color="11"
 NodeType="Fragment"
 NeedsClean="yes"
 AS="N"
><fragment
 id="19367"
><n
 id="19368"
 p="16.24 323.26"
 NodeType="GenericNickname"
 GenericNickname="M"
/><n
 id="19369"
 p="42.22 308.26"
 NodeType="GenericNickname"
 GenericNickname="R"
/><n
 id="19370"
 p="68.20 323.26"
 Element="53"
 NumHydrogens="0"
/><b
 id="19371"
 B="19369"
 E="19370"
/><b
 id="19372"
 B="19368"
 E="19369"
/></fragment><t
 id="19282"
 p="37.59 319.68"
 BoundingBox="37.59 310.43 55.93 322.18"
 Z="741"
 color="11"
 LabelJustification="Left"
 LabelLineHeight="auto"
 LineHeight="auto"
 LabelAlignment="Left"
><s font="3" size="10" color="11" face="97">MRI</s></t></n></fragment><fragment
 id="19285"
 BoundingBox="120.47 310.43 213.84 322.18"
 Z="758"
><n
 id="19286"
 p="123.52 315.76"
 Z="757"
 color="13"
 Warning="ChemDraw can&apos;t interpret this label."
 NodeType="Unspecified"
 NeedsClean="yes"
 AS="N"
><t
 p="120.47 319.68"
 BoundingBox="120.47 310.43 213.84 322.18"
 color="8"
 LabelJustification="Left"
 LabelLineHeight="auto"
 LineHeight="auto"
 LabelAlignment="Left"
><s font="3" size="10" color="8" face="1">head</s><s font="3" size="10" color="12" face="97">/neck</s><s font="3" size="10" color="7" face="97"> </s><s font="3" size="10" color="0" face="97">interface</s></t></n></fragment><t
 id="19275"
 p="426.77 174.51"
 BoundingBox="426.77 165.26 485.67 188.76"
 Z="734"
 Warning="ChemDraw can&apos;t interpret this label."
 LineHeight="auto"
 WordWrapWidth="68.23"
 LineStarts="13 25"
><s font="3" size="10" color="0" face="97">protonation, de-chelation</s></t><t
 id="19278"
 p="504.23 235.92"
 BoundingBox="504.23 227.38 533.96 238.17"
 Z="737"
 Warning="ChemDraw can&apos;t interpret this label."
 LineHeight="auto"
><s font="3" size="9.2" color="0" face="97">egress</s></t><t
 id="19297"
 p="450.34 314.94"
 BoundingBox="422.83 305.69 477.85 329.19"
 Z="760"
 Warning="Chemical Interpretation is not possible for this label"
 CaptionJustification="Center"
 Justification="Center"
 LineHeight="auto"
 WordWrapWidth="72.03"
 LineStarts="12 20"
><s font="3" size="10" color="0" face="97">body cavity Na</s><s font="3" size="10" color="0" face="1">1 site</s></t><t
 id="19301"
 p="301.12 280.88"
 BoundingBox="301.12 271.62 398.12 295.12"
 Z="764"
 Warning="ChemDraw can&apos;t interpret this label."
 LineHeight="auto"
 LineStarts="22 37"
><s font="3" size="10" color="0" face="97">HA = active site acid
Pr = propionate</s></t><t
 id="19324"
 p="290.97 313.81"
 BoundingBox="263.46 304.56 318.48 328.06"
 Z="775"
 Warning="Chemical Interpretation is not possible for this label"
 CaptionJustification="Center"
 Justification="Center"
 LineHeight="auto"
 WordWrapWidth="72"
 LineStarts="12 20"
><s font="3" size="10" color="0" face="97">body cavity Na</s><s font="3" size="10" color="0" face="1">1 site</s></t><graphic
 id="19267"
 SupersededBy="19374"
 BoundingBox="115.19 217.59 90.02 217.59"
 Z="726"
 GraphicType="Line"
 ArrowType="FullHead"
 HeadSize="1000"
/><graphic
 id="19308"
 SupersededBy="19375"
 BoundingBox="252.82 225.84 227.65 225.84"
 Z="767"
 GraphicType="Line"
 ArrowType="FullHead"
 HeadSize="1000"
/><graphic
 id="19314"
 SupersededBy="19376"
 BoundingBox="400.78 223.96 375.61 223.96"
 Z="769"
 GraphicType="Line"
 ArrowType="FullHead"
 HeadSize="1000"
/><graphic
 id="19323"
 SupersededBy="19377"
 BoundingBox="533.53 243.46 508.36 243.46"
 Z="774"
 GraphicType="Line"
 ArrowType="FullHead"
 HeadSize="1000"
/><scheme
 id="19378"
><step
 id="19379"
 ReactionStepReactants="19268 19171"
 ReactionStepProducts="18726 19271"
 ReactionStepArrows="19267"
/><step
 id="19380"
 ReactionStepReactants="18726 19271"
 ReactionStepProducts="18972 18820"
 ReactionStepArrows="19308"
/><step
 id="19381"
 ReactionStepReactants="19273 18820 18966"
 ReactionStepProducts="19082 18980"
 ReactionStepArrows="19314"
/><step
 id="19382"
 ReactionStepReactants="19082 18980"
 ReactionStepArrows="19323"
 ReactionStepObjectsAboveArrow="19278"
/></scheme><arrow
 id="19374"
 BoundingBox="90.02 214.71 115.19 220.10"
 Z="726"
 FillType="None"
 ArrowheadHead="Full"
 ArrowheadType="Solid"
 HeadSize="1000"
 ArrowheadCenterSize="875"
 ArrowheadWidth="250"
 Head3D="115.19 217.59 0"
 Tail3D="90.02 217.59 0"
 Center3D="167.89 317.01 0"
 MajorAxisEnd3D="193.06 317.01 0"
 MinorAxisEnd3D="167.89 342.18 0"
/><arrow
 id="19375"
 BoundingBox="227.65 222.96 252.82 228.35"
 Z="767"
 FillType="None"
 ArrowheadHead="Full"
 ArrowheadType="Solid"
 HeadSize="1000"
 ArrowheadCenterSize="875"
 ArrowheadWidth="250"
 Head3D="252.82 225.84 0"
 Tail3D="227.65 225.84 0"
 Center3D="305.52 325.26 0"
 MajorAxisEnd3D="330.69 325.26 0"
 MinorAxisEnd3D="305.52 350.43 0"
/><arrow
 id="19376"
 BoundingBox="375.61 221.08 400.78 226.47"
 Z="769"
 FillType="None"
 ArrowheadHead="Full"
 ArrowheadType="Solid"
 HeadSize="1000"
 ArrowheadCenterSize="875"
 ArrowheadWidth="250"
 Head3D="400.78 223.96 0"
 Tail3D="375.61 223.96 0"
 Center3D="453.48 323.39 0"
 MajorAxisEnd3D="478.65 323.39 0"
 MinorAxisEnd3D="453.48 348.56 0"
/><arrow
 id="19377"
 BoundingBox="508.36 240.58 533.53 245.97"
 Z="774"
 FillType="None"
 ArrowheadHead="Full"
 ArrowheadType="Solid"
 HeadSize="1000"
 ArrowheadCenterSize="875"
 ArrowheadWidth="250"
 Head3D="533.53 243.46 0"
 Tail3D="508.36 243.46 0"
 Center3D="586.23 342.89 0"
 MajorAxisEnd3D="611.40 342.89 0"
 MinorAxisEnd3D="586.23 368.06 0"
/></page></CDXML>
