# Supplementary material for: Commensal gut bacteria employ de-chelatase HmuS to harvest iron from heme
Source: EMBO J. 2025 Sep 12;44(21):6226–52. doi: 10.1038/s44318-025-00563-5 (PMC12583661; doi:10.1038/s44318-025-00563-5)
Supplement: Supplementary file 14 — Source data Fig. 8 [file 44318_2025_563_MOESM14_ESM.zip]

Archive with 4 entries (3 files):
- Fig. 8/
- Fig. 8/Figure_8_vertical.png
- Fig. 8/README_Fig8.docx
- Fig. 8/Supplementary_Document_S5_interactive_seq_network.html
