# Supplementary material for: Commensal gut bacteria employ de-chelatase HmuS to harvest iron from heme
Source: EMBO J. 2025 Sep 12;44(21):6226–52. doi: 10.1038/s44318-025-00563-5 (PMC12583661; doi:10.1038/s44318-025-00563-5)
Supplement: Supplementary file 15 — Source data for Appendix Figure S8 [file 44318_2025_563_MOESM15_ESM.zip]

Archive with 6 entries (5 files):
- Fig. S8/
- Fig. S8/Fig S8 cropped image.png
- Fig. S8/FIg S8 source image.png
- Fig. S8/Fig S8D cropped image.png
- Fig. S8/Fig S8D source image.jpg
- Fig. S8/README FigS8.docx
